# Supplementary material for: Network Analysis Identifies Proinflammatory Plasma Cell Polarization for Secretion of ISG15 in Human Autoimmunity
Source: J Immunol. 2016 Jun 29;197(4):1447–59. doi: 10.4049/jimmunol.1600624 (PMC4974491; doi:10.4049/jimmunol.1600624)
Supplement: Data Supplement [file JI_1600624.zip]

Archive with 6 entries (6 files):
- JI_1600624_Supplemental_Material.pdf
- JI_1600624_Supplemental_Table_1.xlsx
- JI_1600624_Supplemental_Table_2.xlsx
- JI_1600624_Supplemental_Table_3.xlsx
- JI_1600624_Supplemental_Table_4.pdf
- manifest.xml
