# Supplementary material for: Network Analysis Identifies Proinflammatory Plasma Cell Polarization for Secretion of ISG15 in Human Autoimmunity
Source: J Immunol. 2016 Jun 29;197(4):1447–59. doi: 10.4049/jimmunol.1600624 (PMC4974491; doi:10.4049/jimmunol.1600624)
Supplement: Data Supplement [file JI_1600624.zip › JI_1600624_Supplemental_Table_1.xlsx]

## Sheet: 1hrFDR
None-Vs-Alpha							None-Vs-Gamma							Alpha-Vs-Gamma
GENE	FC	AveExpr	t	P.Value	adj.P.Val	B	GENE	FC	AveExpr	t	P.Value	adj.P.Val	B	GENE	FC	AveExpr	t	P.Value	adj.P.Val	B
IFIT1=2000148	-3.18314	9.09615	-10.2933	8.58067e-14	1.81987e-09	11.678	IRF1=6250064	-1.10986	11.3329	-5.90067	3.43337e-07	0.00728182	2.09584	IFIT1=2000148	3.11257	9.09615	10.0651	1.81223e-13	3.84355e-09	9.80393
ISG15=2100196	-2.09474	10.7348	-9.31621	2.20059e-12	2.33361e-08	10.1527								ISG15=2100196	1.87367	10.7348	8.333	6.39871e-11	6.78551e-07	7.28007
IFIT2=2600747	-2.43116	8.32675	-8.04172	1.76627e-10	1.24869e-06	7.92493								IFIT2=2600747	2.15854	8.32675	7.13995	4.24015e-09	2.99765e-05	5.27078
OAS2=2230204	-1.20545	8.74957	-7.74781	4.95159e-10	2.62546e-06	7.37402								OAS2=2230204	1.09653	8.74957	7.04776	5.87993e-09	3.11769e-05	5.10706
CD69=6900634	-0.936614	8.43949	-7.29278	2.46738e-09	1.04661e-05	6.49555								IFIT3=1500280	1.31105	8.12318	6.00386	2.38541e-07	0.00101184	3.18369
CD69=2710575	-1.25109	9.20264	-7.00681	6.79948e-09	2.4035e-05	5.92865								IFIT5=4890327	0.512038	7.91762	5.68694	7.28182e-07	0.002574	2.58003
IFIT3=1500280	-1.51989	8.12318	-6.96021	8.02258e-09	2.43073e-05	5.83525								SAMD9L=3170136	1.03792	9.69663	5.49739	1.4136e-06	0.00428301	2.21623
SAMD9L=3170136	-1.24097	9.69663	-6.57284	3.17517e-08	8.41777e-05	5.04886								PML=10136	0.487385	8.10455	5.03873	6.90958e-06	0.0183182	1.33159
IFIT5=4890327	-0.530762	7.91762	-5.89491	3.50386e-07	0.000825703	3.63667
PML=10136	-0.501673	8.10455	-5.18644	4.1585e-06	0.00881977	2.1327
TRIM21=6560075	-0.638042	9.0249	-5.15875	4.575e-06	0.00882102	2.07375
IRF7=6400176	-0.877379	11.0284	-4.93024	1.00092e-05	0.0176904	1.58789
SAMD9=1240142	-0.795524	9.59969	-4.88417	1.17073e-05	0.0191	1.49015

## Sheet: 3hrFDR
None-Vs-Alpha							None-Vs-Gamma							Alpha-Vs-Gamma
GENE	FC	AveExpr	t	P.Value	adj.P.Val	B	GENE	FC	AveExpr	t	P.Value	adj.P.Val	B	GENE	FC	AveExpr	t	P.Value	adj.P.Val	B
ISG15=2100196	-4.42228	10.7348	-16.0587	4.73313e-21	1.00385e-16	36.1747	TAP1=7330392	-1.37346	11.6079	-7.83277	3.67345e-10	7.79101e-06	5.44431	IFIT1=2000148	5.56364	9.09615	14.6896	1.7323e-19	1.97927e-15	32.3349
IFIT1=2000148	-5.52517	9.09615	-14.5881	2.28221e-19	2.42017e-15	32.7343	IRF1=6250064	-1.65925	11.3329	-7.20276	3.39397e-09	3.59913e-05	4.48469	ISG15=2100196	4.03769	10.7348	14.6621	1.86645e-19	1.97927e-15	32.2708
IFI44=2570300	-3.08149	8.94685	-13.9499	1.32743e-18	9.38449e-15	31.1502	STAT1=2570079	-2.08376	12.0364	-6.80565	1.38884e-08	9.81861e-05	3.85245	IFI44=2570300	2.8503	8.94685	12.9033	2.6557e-17	1.87749e-13	27.9458
IFIT3=1500280	-3.64622	8.12318	-13.6335	3.23706e-18	1.71637e-14	30.3436	STAT1=4810187	-1.62051	11.0803	-6.49888	4.12884e-08	0.000218922	3.35088	IFIT3=1500280	3.39129	8.12318	12.6803	5.11929e-17	2.71437e-13	27.3648
OAS2=7320561	-2.67007	10.979	-12.0016	3.92252e-16	1.66386e-12	25.9542	HAPLN3=4900086	-0.570737	7.75198	-6.40811	5.69836e-08	0.000225972	3.20047	IFIT2=2600747	3.74206	8.32675	10.1065	1.58139e-13	6.70794e-10	20.1137
IRF7=6400176	-2.46631	11.0284	-11.3157	3.26234e-15	1.15318e-11	23.9926	UBE2L6=2070170	-1.10601	12.0098	-6.37571	6.39273e-08	0.000225972	3.14656	OASL=7650097	3.1547	8.26738	9.99497	2.28288e-13	8.06961e-10	19.7771
TRIM21=6560075	-1.68604	9.0249	-11.1306	5.84003e-15	1.76944e-11	23.4511	STAT1=1820750	-1.58885	10.5337	-5.99179	2.48926e-07	0.000754209	2.50009	OAS2=7320561	2.19039	10.979	9.84551	3.74258e-13	1.09125e-09	19.3233
OAS2=2230204	-2.08396	8.74957	-10.9364	1.08045e-14	2.8644e-11	22.8781	GBP4=1980524	-0.999174	8.67646	-5.46941	1.55848e-06	0.00413172	1.60183	OAS2=2230204	1.87062	8.74957	9.81683	4.11616e-13	1.09125e-09	19.2359
IFIT2=2600747	-3.98273	8.32675	-10.7565	1.919e-14	4.52222e-11	22.3421	GBP2=1940162	-0.90645	11.3551	-5.38114	2.11911e-06	0.00499381	1.44853	IRF7=6400176	2.13167	11.0284	9.78037	4.64611e-13	1.09488e-09	19.1245
SAMD9L=3170136	-2.45679	9.69663	-10.6247	2.9307e-14	6.21573e-11	21.9465	GBP1=2190148	-1.28407	9.21841	-5.01356	7.53125e-06	0.015973	0.807692	EHD4=6400647	1.81182	9.15241	9.5574	9.77752e-13	2.07371e-09	18.4397
OASL=7650097	-3.33689	8.26738	-10.5722	3.47092e-14	6.69224e-11	21.7883	WARS=4860224	-1.12052	11.9707	-4.90618	1.08634e-05	0.0209456	0.62017	C19orf66=5220204	1.21672	8.77092	9.40584	1.62663e-12	3.13628e-09	17.9703
STAT2=130519	-1.66363	11.3554	-10.4333	5.44052e-14	9.61566e-11	21.3677	GBP1=6840035	-1.0784	8.76618	-4.63192	2.74089e-05	0.0484429	0.141911	USP18=1740360	1.96884	8.22974	9.35163	1.95266e-12	3.45116e-09	17.8017
UBE2L6=2070170	-1.7948	12.0098	-10.3463	7.21853e-14	1.08086e-10	21.1028								MX2=5490470	2.06976	8.71152	9.14324	3.95299e-12	6.44915e-09	17.1499
EHD4=6400647	-1.96125	9.15241	-10.3457	7.23382e-14	1.08086e-10	21.1008								TNFSF10=870202	3.36503	9.20156	8.90053	9.04047e-12	1.36957e-08	16.3838
C19orf66=5220204	-1.3361	8.77092	-10.3287	7.64433e-14	1.08086e-10	21.0491								HERC6=6860482	1.71159	8.55494	8.80259	1.26448e-11	1.78784e-08	16.0726
EIF2AK2=2120079	-2.33612	10.066	-9.86248	3.5378e-13	4.63941e-10	19.6106								EIF2AK2=2120079	2.08061	10.066	8.78379	1.34874e-11	1.78784e-08	16.0127
IFI35=2510220	-1.67412	10.6627	-9.84744	3.7187e-13	4.63941e-10	19.5637								RSAD2=3360343	2.66378	8.39538	8.67265	1.97641e-11	2.46574e-08	15.6579
TNFSF10=870202	-3.70458	9.20156	-9.79865	4.37234e-13	5.15183e-10	19.4114								IRF7=1470382	1.86779	9.74214	8.62823	2.30327e-11	2.71389e-08	15.5157
MX2=5490470	-2.20762	8.71152	-9.75225	5.10162e-13	5.69475e-10	19.2662								IFIT3=520408	2.84783	8.169	8.59227	2.6074e-11	2.91055e-08	15.4005
USP18=1740360	-2.02371	8.22974	-9.61229	8.13668e-13	8.62854e-10	18.8266								OAS3=990768	1.57052	8.40503	8.51033	3.46056e-11	3.64133e-08	15.1373
TRIM25=5260612	-1.63349	8.89661	-9.54705	1.01223e-12	1.0223e-09	18.6208								SAMD9=1240142	1.69531	9.59969	8.49847	3.60545e-11	3.64133e-08	15.0991
RSAD2=3360343	-2.91411	8.39538	-9.48765	1.23543e-12	1.19101e-09	18.4329								SAMD9L=3170136	1.9439	9.69663	8.40663	4.95574e-11	4.77756e-08	14.8031
IRF7=1470382	-2.03426	9.74214	-9.39721	1.67458e-12	1.54419e-09	18.1459								DHX58=3930681	1.43758	8.12069	8.36373	5.75118e-11	5.30334e-08	14.6645
HERC6=6860482	-1.82043	8.55494	-9.36238	1.88316e-12	1.66416e-09	18.0351								IFIT5=4890327	0.891367	7.91762	8.08328	1.5274e-10	1.34977e-07	13.7541
HELZ2=5960343	-2.77229	9.36272	-9.31551	2.20579e-12	1.8713e-09	17.8859								HELZ2=5960343	2.37378	9.36272	7.97643	2.21966e-10	1.84396e-07	13.4052
XAF1=450189	-2.11148	9.30325	-9.26638	2.60423e-12	2.12435e-09	17.729								NT5C3A=7000398	2.09225	10.5827	7.97122	2.2605e-10	1.84396e-07	13.3882
OAS3=990768	-1.69176	8.40503	-9.16732	3.64271e-12	2.86142e-09	17.412								TRIM25=5260612	1.3569	8.89661	7.93053	2.60688e-10	2.04775e-07	13.255
SAMD9=1240142	-1.79522	9.59969	-8.99935	6.45058e-12	4.88609e-09	16.8716								MASTL=580470	1.1391	8.11728	7.90576	2.8434e-10	2.15377e-07	13.1739
TAP1=7330392	-1.56238	11.6079	-8.91018	8.74695e-12	6.39704e-09	16.5834								IFI44L=3870338	1.96057	8.7334	7.89141	2.99015e-10	2.18683e-07	13.1269
NT5C3A=3940520	-2.33636	11.5228	-8.88651	9.48477e-12	6.70541e-09	16.5067								NT5C3A=3940520	2.06292	11.5228	7.84649	3.50067e-10	2.47485e-07	12.9796
IFIT3=520408	-2.91962	8.169	-8.80887	1.23756e-11	8.46689e-09	16.2548								MASTL=20521	1.41449	8.36939	7.7307	5.25894e-10	3.59796e-07	12.5992
IFIT5=4890327	-0.959073	7.91762	-8.69727	1.81583e-11	1.2035e-08	15.8915								TRIM21=6560075	1.14108	9.0249	7.53298	1.05555e-09	6.996e-07	11.9472
STAT1=2570079	-2.62185	12.0364	-8.56306	2.88405e-11	1.85357e-08	15.4528								IFIT3=6510170	1.30397	7.89325	7.49371	1.21251e-09	7.79278e-07	11.8174
DHX58=3930681	-1.4661	8.12069	-8.52963	3.23718e-11	2.01933e-08	15.3433								XAF1=450189	1.70493	9.30325	7.48223	1.26267e-09	7.87645e-07	11.7795
IFI44L=3870338	-2.11534	8.7334	-8.51437	3.41257e-11	2.06792e-08	15.2932								DDX58=4760703	0.876212	7.97609	7.44527	1.4388e-09	8.52257e-07	11.6571
CMTR1=2940059	-0.888048	9.03355	-8.41281	4.85064e-11	2.8577e-08	14.9595								CMTR1=2940059	0.785753	9.03355	7.44374	1.44662e-09	8.52257e-07	11.6521
NT5C3A=7000398	-2.19935	10.5827	-8.37924	5.44973e-11	3.04235e-08	14.8489								EXOSC9=6220142	1.23977	9.38868	7.33853	2.09851e-09	1.2029e-06	11.3035
MASTL=580470	-1.20731	8.11728	-8.37917	5.45096e-11	3.04235e-08	14.8487								IFI35=2510220	1.23742	10.6627	7.27867	2.59378e-09	1.44767e-06	11.1049
MX1=1690066	-3.66781	11.3043	-8.34405	6.15789e-11	3.34879e-08	14.7329								MYD88=4560576	1.03387	8.81157	7.26835	2.69027e-09	1.46302e-06	11.0707
STAT1=4810187	-2.07424	11.0803	-8.31848	6.72975e-11	3.56828e-08	14.6486								DDX60L=6510735	0.568527	7.82303	7.2608	2.76316e-09	1.4651e-06	11.0456
STAT1=1820750	-2.19589	10.5337	-8.28101	7.66635e-11	3.96575e-08	14.5249								STAT2=130519	1.14719	11.3554	7.19449	3.49481e-09	1.80784e-06	10.8253
MICB=3170064	-0.788348	9.18204	-8.00385	2.01646e-10	1.01826e-07	13.6057								EXOSC9=3520070	1.44355	9.76316	6.9954	7.08058e-09	3.57383e-06	10.1629
MASTL=20521	-1.43797	8.36939	-7.85902	3.35012e-10	1.65239e-07	13.1227								IFIT1=2690435	1.32274	7.91339	6.9889	7.24572e-09	3.57383e-06	10.1412
IFIT3=6510170	-1.34793	7.89325	-7.74635	4.97715e-10	2.3991e-07	12.7459								TRIM56=2510239	0.936058	8.56405	6.82129	1.3138e-08	6.3328e-06	9.58246
MYD88=4560576	-1.09033	8.81157	-7.66527	6.62099e-10	3.12055e-07	12.4742								MX1=1690066	2.97995	11.3043	6.77922	1.52551e-08	7.18988e-06	9.44212
EXOSC9=6220142	-1.28393	9.38868	-7.59993	8.33527e-10	3.7711e-07	12.2549								IFIH1=4570441	2.21565	9.30525	6.71758	1.89887e-08	8.75501e-06	9.23645
TRIM56=2510239	-1.04281	8.56405	-7.59919	8.35691e-10	3.7711e-07	12.2524								ENDOD1=2510039	0.678509	7.9697	6.54124	3.55227e-08	1.60298e-05	8.64786
OASL=6280543	-0.906949	7.80639	-7.5564	9.71846e-10	4.27734e-07	12.1086								LY6E=4890270	1.17564	10.7613	6.51567	3.88981e-08	1.71873e-05	8.56254
TDRD7=5310100	-1.18698	8.65999	-7.55166	9.88211e-10	4.27734e-07	12.0927								OASL=6280543	0.767775	7.80639	6.39685	5.93078e-08	2.56706e-05	8.166
PARP14=4150692	-1.86765	8.951	-7.53909	1.03303e-09	4.38192e-07	12.0504								IFI6=5090215	1.12379	11.7465	6.36766	6.57782e-08	2.79018e-05	8.06864
IFI6=5090215	-1.32645	11.7465	-7.51597	1.12086e-09	4.66125e-07	11.9727								IFI6=1010246	1.47922	9.78671	6.35221	6.94849e-08	2.88962e-05	8.01709
DDX60L=6510735	-0.58526	7.82303	-7.4745	1.29762e-09	5.29255e-07	11.8332								FAM46A=3940133	1.54987	8.5513	6.30021	8.35566e-08	3.35336e-05	7.84369
IFIH1=4570441	-2.44762	9.30525	-7.42087	1.56836e-09	6.2058e-07	11.6526								CMPK2=2360348	0.858747	7.8758	6.29939	8.37985e-08	3.35336e-05	7.84097
ADAR=5490433	-1.17165	9.7272	-7.41877	1.58005e-09	6.2058e-07	11.6455								PI4K2B=770047	1.16567	9.7393	6.22682	1.08383e-07	4.25685e-05	7.59905
PARP12=2340072	-1.44239	8.61972	-7.40117	1.68147e-09	6.48407e-07	11.5862								TDRD7=5310100	0.976365	8.65999	6.21172	1.14337e-07	4.40903e-05	7.54876
DDX58=4760703	-0.864936	7.97609	-7.34946	2.01897e-09	7.64648e-07	11.4118								IFI16=3870594	1.46624	10.5268	6.11975	1.58349e-07	5.9972e-05	7.24249
IFIT1=2690435	-1.37679	7.91339	-7.27446	2.63275e-09	9.79616e-07	11.1588								IGFBP4=7510414	0.363503	7.74654	6.06017	1.95498e-07	7.27424e-05	7.04428
FAM46A=3940133	-1.7428	8.5513	-7.08449	5.16167e-09	1.88748e-06	10.5168								TRANK1=150400	0.911867	8.84993	6.05497	1.99121e-07	7.2813e-05	7.02701
ARHGEF3=6250435	-1.81169	9.95049	-7.05204	5.79139e-09	2.08186e-06	10.407								OAS1=1070767	0.518675	7.91932	5.90326	3.40219e-07	0.0001223	6.5232
IFI16=3870594	-1.67536	10.5268	-6.99254	7.15282e-09	2.5284e-06	10.2056								ADAR=5490433	0.929827	9.7272	5.88759	3.59545e-07	0.000126378	6.47124
CMPK2=2360348	-0.950869	7.8758	-6.97516	7.60797e-09	2.64521e-06	10.1467								PARP12=2340072	1.14681	8.61972	5.8845	3.6348e-07	0.000126378	6.461
STAP1=380201	-1.15459	9.17134	-6.93574	8.75052e-09	2.99338e-06	10.0132								PPM1K=130201	0.457841	7.85012	5.87018	3.82292e-07	0.000130775	6.41355
ZC3HAV1=6620750	-0.936452	9.8984	-6.90569	9.73574e-09	3.27755e-06	9.91142								OAS2=240722	1.02739	8.42848	5.83406	4.34165e-07	0.000146162	6.29388
PARP10=2070059	-1.13332	9.78934	-6.79625	1.43599e-08	4.75873e-06	9.54059								ZNFX1=3800487	1.66798	8.69829	5.82403	4.49763e-07	0.000149047	6.26069
SP110=1340491	-1.37681	10.2194	-6.76014	1.63245e-08	5.32656e-06	9.41822								PNPT1=4060050	0.766349	8.04539	5.79808	4.92776e-07	0.000160789	6.1748
ZNFX1=3800487	-1.92805	8.69829	-6.73208	1.80357e-08	5.79574e-06	9.3231								PARP10=2070059	0.965596	9.78934	5.79043	5.06211e-07	0.00016267	6.1495
CHMP5=4640703	-1.53043	10.583	-6.7069	1.97231e-08	6.24341e-06	9.23774								CHMP5=4640703	1.30577	10.583	5.72237	6.43021e-07	0.00020355	5.92455
LY6E=4890270	-1.19738	10.7613	-6.63617	2.53558e-08	7.9084e-06	8.99799								PLSCR1=3890609	0.923581	8.29568	5.67009	7.72539e-07	0.000240953	5.75201
EXOSC9=3520070	-1.34494	9.76316	-6.51757	3.8637e-08	1.18761e-05	8.596								ZFYVE26=5890241	0.798384	8.86278	5.53973	1.21931e-06	0.000372716	5.32299
TLR7=7200753	-1.33309	9.68216	-6.47643	4.47137e-08	1.34422e-05	8.45659								PPM1K=7160593	1.00047	8.53626	5.5372	1.23014e-06	0.000372716	5.31468
KIAA0040=1990446	-0.63585	8.46162	-6.47463	4.49997e-08	1.34422e-05	8.45051								HERC5=5720482	2.60987	10.0341	5.53151	1.25485e-06	0.000374846	5.29599
RTCB=5810632	-0.921354	9.50974	-6.45071	4.89876e-08	1.44302e-05	8.36947								SP110=1340491	1.11874	10.2194	5.493	1.43539e-06	0.000422822	5.16965
PI4K2B=770047	-1.20234	9.7393	-6.42274	5.41008e-08	1.57181e-05	8.27471								FAM8A1=4780768	0.579828	8.36667	5.47978	1.50313e-06	0.00043671	5.12632
OAS2=240722	-1.12536	8.42848	-6.39034	6.06919e-08	1.73948e-05	8.16499								SECISBP2L=2470762	0.706077	9.03027	5.43818	1.73766e-06	0.000498028	4.99006
ADAR=2900450	-1.15878	11.7073	-6.37004	6.52252e-08	1.83946e-05	8.09624								FAM84B=60014	0.358489	7.70863	5.39632	2.01016e-06	0.000568447	4.85319
ZC3HAV1=3710243	-0.794743	8.30412	-6.36708	6.59148e-08	1.83946e-05	8.08621								KLF11=5700088	0.429058	7.89313	5.37395	2.17273e-06	0.000606334	4.78013
ZC3HAV1=4540382	-0.671835	8.40327	-6.31105	8.04053e-08	2.2147e-05	7.89656								MYH3=1070541	0.565828	7.93295	5.34371	2.41331e-06	0.000664725	4.68148
PNPT1=4060050	-0.830273	8.04539	-6.28171	8.92196e-08	2.42597e-05	7.79729								KIAA0040=1990446	0.521363	8.46162	5.30886	2.72342e-06	0.000740527	4.56793
DNAJA1=1980632	-1.02378	11.6471	-6.15957	1.37533e-07	3.69232e-05	7.38432								ADAR=2900450	0.960473	11.7073	5.27991	3.01066e-06	0.000808267	4.47377
FBXO6=3800398	-1.42279	9.18173	-6.11549	1.6075e-07	4.22014e-05	7.23548								ZC3HAV1=4540382	0.561476	8.40327	5.27436	3.06907e-06	0.000813648	4.45572
MOB3C=7560471	-1.21002	8.86907	-6.11475	1.61173e-07	4.22014e-05	7.23297								ANKRD10=6900674	0.759257	9.16053	5.27045	3.11095e-06	0.000814571	4.44299
STAP1=3870458	-0.998775	8.73815	-6.09032	1.75723e-07	4.54502e-05	7.1505								STAP1=380201	0.874869	9.17134	5.25542	3.27692e-06	0.000844693	4.39419
SOCS1=1990300	-1.36266	8.9251	-6.08195	1.81005e-07	4.62522e-05	7.12225								RTCB=5810632	0.750271	9.50974	5.2529	3.30565e-06	0.000844693	4.38599
IFI6=1010246	-1.41011	9.78671	-6.05543	1.988e-07	5.01946e-05	7.03278								PRKAG2=3120279	0.476083	8.25171	5.22396	3.65339e-06	0.000922438	4.29208
ADPRHL2=730010	-0.685196	9.02432	-5.9885	2.51842e-07	6.28391e-05	6.80716								PANK2=1990438	0.44205	9.85853	5.18009	4.25064e-06	0.00106061	4.14994
PPM1K=7160593	-1.07965	8.53626	-5.97539	2.63773e-07	6.50507e-05	6.763								MOB3C=7560471	1.01837	8.86907	5.14626	4.77608e-06	0.00117786	4.04055
PHF11=6100521	-1.10279	10.5421	-5.97085	2.68037e-07	6.53424e-05	6.74771								PHF11=6100521	0.938585	10.5421	5.08178	5.9613e-06	0.00145326	3.83256
TRIM26=6020463	-0.789571	9.72076	-5.85629	4.01472e-07	9.67594e-05	6.36238								RTP4=1450427	1.07269	8.58166	5.07141	6.17718e-06	0.00148877	3.79919
ENDOD1=2510039	-0.60618	7.9697	-5.84394	4.19315e-07	9.99242e-05	6.32091								USP41=6110020	0.592282	7.84044	5.05609	6.51053e-06	0.00155148	3.74989
SP110=1990397	-1.10448	9.43211	-5.82722	4.44746e-07	0.000104807	6.26476								TLR7=7200753	1.04	9.68216	5.05252	6.59071e-06	0.00155314	3.73841
XRN1=1990487	-0.938241	10.0323	-5.80683	4.77842e-07	0.000111369	6.19632								ZC3HAV1=6620750	0.684584	9.8984	5.04833	6.68588e-06	0.00155825	3.72496
TMEM140=4670414	-1.33908	9.36018	-5.80007	4.89344e-07	0.00011281	6.17364								ENPP2=840678	0.819984	9.08456	5.04422	6.78084e-06	0.00156321	3.71173
ISG20=6330132	-0.787356	13.4627	-5.72191	6.4406e-07	0.00014688	5.91173								DNAJA1=1980632	0.835931	11.6471	5.02936	7.13479e-06	0.00162712	3.66401
TRANK1=150400	-0.860981	8.84993	-5.71708	6.55094e-07	0.000147807	5.89554								SIGLEC14=1400593	1.18247	8.33289	5.0231	7.28943e-06	0.0016447	3.6439
SP110=5870184	-0.628211	8.27511	-5.68305	7.38202e-07	0.000163832	5.7817								OAS1=7040035	1.27781	9.2625	5.01146	7.58549e-06	0.00169348	3.60657
SLC25A28=2360392	-0.682642	10.2268	-5.68175	7.41568e-07	0.000163832	5.77736								LAMP3=7320546	0.895252	7.99583	5.0017	7.84297e-06	0.00173272	3.57527
HERC5=5720482	-2.67282	10.0341	-5.66491	7.86685e-07	0.000172008	5.72107								HSH2D=6040647	0.896412	9.93921	4.99593	7.99928e-06	0.00174904	3.55677
LAP3=3290292	-1.29324	11.2292	-5.61942	9.22639e-07	0.000199676	5.56916								PARP14=4150692	1.23376	8.951	4.98028	8.43867e-06	0.00182628	3.50663
TRIM22=5960747	-1.02321	8.39574	-5.60056	9.85649e-07	0.000211158	5.50622								TNFSF13B=6840020	0.811125	8.69557	4.95523	9.19182e-06	0.00196918	3.42649
SECISBP2L=2470762	-0.723525	9.03027	-5.57256	1.08709e-06	0.000228946	5.41289								PRKAG2=1050196	0.589004	8.45793	4.84799	1.32372e-05	0.00280749	3.08475
USP41=6110020	-0.652686	7.84044	-5.57173	1.09027e-06	0.000228946	5.4101								STAP1=3870458	0.789888	8.73815	4.81657	1.47239e-05	0.00309187	2.98507
OAS1=1070767	-0.489137	7.91932	-5.56707	1.10816e-06	0.000230421	5.3946								MICB=3170064	0.469932	9.18204	4.77107	1.71712e-05	0.00355772	2.84111
PLSCR1=3890609	-0.905651	8.29568	-5.56001	1.13586e-06	0.000233887	5.37108								ARHGEF3=6250435	1.22523	9.95049	4.76924	1.72778e-05	0.00355772	2.83532
GBP1=2190148	-1.42233	9.21841	-5.55341	1.16237e-06	0.000237046	5.3491								OAS1=1090390	1.32133	9.36872	4.75133	1.83542e-05	0.00374301	2.77876
OAS1=7040035	-1.39827	9.2625	-5.48389	1.48175e-06	0.000299299	5.11788								SP110=5870184	0.520062	8.27511	4.70469	2.14738e-05	0.00433751	2.63188
PRKAG2=3120279	-0.496684	8.25171	-5.45002	1.66743e-06	0.000331181	5.00546								ISG20=6330132	0.646344	13.4627	4.69715	2.20254e-05	0.00440694	2.60816
PAPD7=4730292	-0.873165	9.39972	-5.44944	1.67082e-06	0.000331181	5.00353								ZC3HAV1=3710243	0.583125	8.30412	4.67169	2.39901e-05	0.00475519	2.52824
OAS2=1570156	-0.677109	7.99942	-5.42298	1.8321e-06	0.000359788	4.91579								TIPARP=6760546	0.785093	9.68128	4.66868	2.42342e-05	0.0047591	2.51877
ZFYVE26=5890241	-0.773305	8.86278	-5.36571	2.23579e-06	0.000435035	4.72625								PML=10136	0.552721	8.10455	4.66562	2.44836e-05	0.00476397	2.5092
SIGLEC14=1400593	-1.25419	8.33289	-5.32778	2.55042e-06	0.000491744	4.60095								PAPD7=4730292	0.74147	9.39972	4.62753	2.7815e-05	0.00535654	2.38993
EPSTI1=5700725	-2.34647	10.1232	-5.31526	2.66359e-06	0.000508938	4.55964								XRN1=1990487	0.747316	10.0323	4.62518	2.80341e-05	0.00535654	2.38259
PML=10136	-0.6284	8.10455	-5.30444	2.7654e-06	0.000523674	4.52395								C4orf33=1850110	0.554988	8.77504	4.58808	3.17317e-05	0.0060089	2.2668
RTP4=1450427	-1.10749	8.58166	-5.23595	3.50513e-06	0.000657879	4.29848								LGALS9=840431	0.536093	8.12823	4.57419	3.32361e-05	0.00623809	2.22352
NUB1=6200672	-0.847102	9.0517	-5.14482	4.79976e-06	0.000892966	3.99964								SP110=1990397	0.865736	9.43211	4.5676	3.39734e-05	0.00632054	2.20303
FLJ32255=5670682	-0.387219	8.02354	-5.1226	5.18117e-06	0.000955543	3.92697								LOC100130828=1580750	0.340666	7.88988	4.51448	4.05346e-05	0.00747563	2.03812
HSH2D=6040647	-0.91391	9.93921	-5.09345	5.72718e-06	0.00104714	3.83178								TNFSF13B=4900435	0.648505	8.05215	4.4793	4.55469e-05	0.00832763	1.92929
C7orf49=7150259	0.564617	8.76215	5.0782	6.03504e-06	0.00108719	3.78203								GPR180=3180563	0.913242	9.04836	4.47472	4.6242e-05	0.00836592	1.91515
INPP1=6660315	-0.648204	8.64534	-5.07738	6.05192e-06	0.00108719	3.77938								HS.254477=20441	0.571108	8.20298	4.47274	4.65453e-05	0.00836592	1.90905
NCOA7=630091	-0.464557	8.82965	-5.07507	6.10004e-06	0.00108719	3.77186								LAP3=3290292	1.02189	11.2292	4.44034	5.18038e-05	0.00923283	1.80918
TNFSF13B=6840020	-0.825526	8.69557	-5.04321	6.80436e-06	0.00120261	3.66807								RBBP6=6900161	0.596289	8.87028	4.40337	5.85149e-05	0.010342	1.69558
IFITM1=5360156	-2.13213	10.4085	-5.03824	6.92106e-06	0.00121313	3.65192								CCR7=5390246	1.37718	9.06227	4.39622	5.9908e-05	0.0104862	1.67364
LAMP3=7320546	-0.90088	7.99583	-5.03314	7.04299e-06	0.00122438	3.63534								TRIB1=4810520	0.620649	11.7798	4.39413	6.03195e-05	0.0104862	1.66726
MTX3=1430653	-0.533205	8.61145	-4.97081	8.71581e-06	0.00149165	3.43302								OAS2=1570156	0.54615	7.99942	4.37413	6.44172e-05	0.0111075	1.60599
ANKFY1=450300	-0.499109	8.54453	-4.97064	8.72105e-06	0.00149165	3.43245								TRIM26=6020463	0.589128	9.72076	4.36959	6.53833e-05	0.0111832	1.59211
PPM1K=130201	-0.387316	7.85012	-4.96595	8.86178e-06	0.00149822	3.41726								CD69=2710575	0.948523	9.20264	4.33746	7.26431e-05	0.0123255	1.494
F2RL3=6250139	0.54785	8.14863	4.96466	8.90077e-06	0.00149822	3.41309								SAT1=5490431	0.826002	12.092	4.3325	7.38311e-05	0.0124277	1.47889
IRF9=2000022	-1.3307	10.8725	-4.95251	9.27738e-06	0.00154932	3.37376								CPEB2=4830382	0.441293	8.04372	4.3216	7.65096e-05	0.0127771	1.4457
HS.254477=20441	-0.631494	8.20298	-4.94566	9.49657e-06	0.00156328	3.3516								ADPRHL2=730010	0.49106	9.02432	4.29178	8.43315e-05	0.0139733	1.35506
PHF11=1510196	-0.944402	10.394	-4.9453	9.5084e-06	0.00156328	3.35042								CHMP5=7650347	0.916565	9.57402	4.23785	0.0001005	0.0165232	1.19182
PARP9=5700735	-0.98204	9.77916	-4.94139	9.63599e-06	0.00157056	3.33777								C7orf49=7150259	-0.468948	8.76215	-4.21775	0.000107267	0.0175003	1.13121
GBP1=6840035	-1.14999	8.76618	-4.93942	9.70078e-06	0.00157056	3.33142								SP110=3840593	1.16906	10.0466	4.19136	0.000116828	0.0189146	1.05182
PSMA2=2140470	-0.421698	9.02206	-4.90408	1.09412e-05	0.00175797	3.21726								LRRC3=1010600	0.336461	7.87752	4.17562	0.000122917	0.0197497	1.00459
OAS1=1090390	-1.35828	9.36872	-4.88422	1.17053e-05	0.00186661	3.15322								NCOA7=630091	0.378721	8.82965	4.13736	0.000139039	0.022172	0.890085
RBBP6=6900161	-0.657438	8.87028	-4.85493	1.29291e-05	0.00204637	3.05893								MRPL17=6660270	0.608395	10.1527	4.10318	0.000155162	0.024406	0.788206
MYH3=1070541	-0.508963	7.93295	-4.80667	1.52252e-05	0.00239193	2.90397								ERICH3=4780475	0.263189	7.68688	4.10281	0.000155349	0.024406	0.787087
PRKAG2=1050196	-0.582041	8.45793	-4.79067	1.60717e-05	0.00249235	2.8527								PI4K2B=4180403	0.460941	7.98028	4.07226	0.000171303	0.0267145	0.696363
SAT1=5490431	-0.913257	12.092	-4.79016	1.60994e-05	0.00249235	2.85106								PARP10=1090132	0.51349	8.27209	4.06915	0.00017301	0.0267838	0.687163
SNX6=2120500	-0.58789	8.49587	-4.77637	1.68671e-05	0.0025824	2.80693								ANKFY1=450300	0.406682	8.54453	4.05016	0.000183824	0.0282517	0.630923
CD69=2710575	-1.04428	9.20264	-4.77536	1.69246e-05	0.0025824	2.8037								FOXD4=290377	0.293974	7.95812	4.03231	0.00019458	0.0296895	0.578196
TNFSF13B=4900435	-0.689706	8.05215	-4.76388	1.75935e-05	0.00266529	2.76698								BIRC2=4920707	0.495583	8.60381	3.99301	0.000220445	0.0333959	0.462521
IGFBP4=7510414	-0.28548	7.74654	-4.7594	1.78612e-05	0.00268666	2.75268								FAM43A=1690630	-0.560316	8.12069	-3.98235	0.00022802	0.0342985	0.431222
NMI=4050554	-1.02042	9.01305	-4.69099	2.24857e-05	0.00334442	2.53465								UBE2L6=2070170	0.688792	12.0098	3.97061	0.000236654	0.0353465	0.3968
OAS1=3450180	-0.822377	9.18867	-4.69015	2.25495e-05	0.00334442	2.53197								MAK=5290100	0.3243	7.74296	3.96795	0.000238652	0.0353956	0.389016
GPR180=3180563	-0.953681	9.04836	-4.67286	2.38964e-05	0.00351958	2.47706								GLRX=4590228	0.596159	12.6472	3.9494	0.000253055	0.0372712	0.334757
HS.489254=6940605	-0.489177	8.76887	-4.63875	2.67895e-05	0.00391847	2.36892								ELF1=4010020	0.872575	10.5333	3.93997	0.00026069	0.0381309	0.307242
FAM8A1=4780768	-0.487526	8.36667	-4.60746	2.97441e-05	0.00432084	2.26997								F2RL3=6250139	-0.433927	8.14863	-3.93228	0.000267089	0.0387993	0.2848
ENPP2=840678	-0.746995	9.08456	-4.59522	3.09854e-05	0.00447054	2.23131								SURF6=2600452	-0.42647	9.39326	-3.8924	0.000302751	0.0436805	0.168867
MRPL17=6660270	-0.680416	10.1527	-4.58891	3.1644e-05	0.00453471	2.21142
PI4K2B=4180403	-0.51819	7.98028	-4.57804	3.28119e-05	0.00467052	2.17716
SP110=3840593	-1.2724	10.0466	-4.56186	3.46291e-05	0.00489633	2.1262
PPP2R2A=3710594	-0.559791	10.1106	-4.53438	3.79435e-05	0.00532943	2.03983
WARS=4860224	-1.03357	11.9707	-4.52547	3.90825e-05	0.0054533	2.01188
LGALS9=840431	-0.528942	8.12823	-4.51317	4.07108e-05	0.00564337	1.97332
C4orf33=1850110	-0.542723	8.77504	-4.48669	4.44465e-05	0.0061212	1.89041
KLF11=5700088	-0.357899	7.89313	-4.48269	4.50385e-05	0.00616273	1.87792
TIPARP=6760546	-0.75001	9.68128	-4.46005	4.85395e-05	0.0065992	1.80725
UBE2L6=7000368	-0.941848	8.91249	-4.45716	4.90051e-05	0.00662006	1.79823
LGALS9=5090632	-0.38809	7.84094	-4.44195	5.15304e-05	0.00691567	1.75081
RBCK1=2510523	-0.597246	9.06701	-4.4401	5.18455e-05	0.00691567	1.74506
PMAIP1=2750367	-0.970422	8.59197	-4.42226	5.49862e-05	0.00728876	1.68957
BAZ1A=940288	-0.593751	9.42556	-4.41036	5.71845e-05	0.00753308	1.65259
ANXA2R=7330523	-1.35011	8.48887	-4.40769	5.76885e-05	0.00755257	1.64431
SLFN13=5290068	-0.458043	8.09411	-4.38583	6.19884e-05	0.00806572	1.57651
GRAMD3=4890451	-0.332194	7.9152	-4.38184	6.28058e-05	0.00812224	1.56416
PANK2=1990438	-0.372052	9.85853	-4.35982	6.75114e-05	0.00866651	1.49604
LOC100130828=1580750	-0.328887	7.88988	-4.35838	6.78316e-05	0.00866651	1.49158
TRAFD1=1570129	-0.783741	8.48692	-4.35575	6.84178e-05	0.00868906	1.48347
GBP4=1980524	-0.788455	8.67646	-4.31595	7.79345e-05	0.00983877	1.36076
RERE=10008	-0.579904	8.91046	-4.28944	8.49766e-05	0.0106643	1.27929
TINF2=1740471	-0.481901	10.5693	-4.25437	9.52502e-05	0.0118833	1.17185
FAM84B=60014	-0.280637	7.70863	-4.22442	0.000104974	0.0130199	1.08039
NFKBIE=540139	-0.719745	8.61661	-4.22083	0.000106201	0.0130955	1.06946
CCR7=5390246	-1.30778	9.06227	-4.17467	0.000123294	0.0150699	0.929149
IL15RA=940356	-0.495891	7.93411	-4.17382	0.000123635	0.0150699	0.926558
PARP9=3140707	-0.762564	9.14245	-4.14639	0.000135058	0.0162986	0.843522
LRRC3=1010600	-0.333993	7.87752	-4.14499	0.000135667	0.0162986	0.839297
PARP10=1090132	-0.522959	8.27209	-4.14419	0.00013602	0.0162986	0.836857
RBCK1=5820753	-0.379258	8.49904	-4.1061	0.000153719	0.0183159	0.721988
SHISA5=160731	-0.741049	10.7177	-4.09968	0.000156913	0.018592	0.702689
IRF1=6250064	-0.942489	11.3329	-4.09131	0.000161174	0.0189908	0.67754
WARS=3710068	-0.957106	11.0892	-4.08876	0.000162497	0.0190409	0.669868
REC8=70541	-0.600673	9.56965	-4.06323	0.000176312	0.020506	0.593318
C21orf91=2450088	-0.459168	8.26945	-4.06213	0.000176935	0.020506	0.590013
DYNLT1=6350634	-1.10334	9.59335	-4.03636	0.000192085	0.0221409	0.512973
CHMP5=7650347	-0.866464	9.57402	-4.0062	0.000211413	0.0242371	0.423119
TUFT1=5220035	-0.345148	7.98361	-4.0039	0.000212964	0.0242837	0.416268
APOL3=1980750	-0.454388	9.31537	-3.99597	0.000218388	0.0246445	0.392707
CPEB2=4830382	-0.408032	8.04372	-3.99588	0.000218453	0.0246445	0.392431
TBK1=780598	-0.393526	9.78022	-3.97449	0.000233763	0.0262322	0.328992
RERE=1230347	-0.459402	8.30126	-3.96642	0.000239809	0.026769	0.305085
USPL1=1580601	-0.511962	8.93825	-3.95631	0.000247595	0.0274934	0.275176
FAS=3420026	-0.567196	8.30341	-3.95384	0.000249533	0.0275643	0.267878
BIRC2=840280	-0.563277	10.2386	-3.93279	0.000266655	0.0293031	0.205778
CLIC1=3450072	-0.52479	12.1858	-3.92185	0.000276003	0.030174	0.173547
SP100=4200240	-0.453073	8.42617	-3.89885	0.000296688	0.032269	0.105972
APOL6=5550397	-0.440109	7.93299	-3.89268	0.000302487	0.0327318	0.0878759
LOC613206=6350435	-0.224953	7.77138	-3.88739	0.000307552	0.0331111	0.072353
GPR183=4490520	0.706315	11.6362	3.87548	0.000319244	0.0340375	0.0374855
ANKFY1=6220152	-0.457806	8.14632	-3.87432	0.000320396	0.0340375	0.0341203
UNC93B1=460243	-0.413744	8.15012	-3.87375	0.000320972	0.0340375	0.0324434
GBP1P1=620403	-0.332304	7.926	-3.85083	0.000344816	0.0363841	-0.0344918
PHF13=3060022	0.377911	8.9262	3.84861	0.000347212	0.0364555	-0.0409588
KDELC2=6110301	-0.449494	8.26024	-3.8423	0.000354118	0.0369975	-0.0593483
ERICH3=4780475	-0.244942	7.68688	-3.81836	0.000381535	0.0396665	-0.128957
HAPLN3=4900086	-0.33893	7.75198	-3.80543	0.000397182	0.0410919	-0.166459
TMEM187=5260059	-0.367794	8.19598	-3.80166	0.000401851	0.0413731	-0.177361
LAP3P2=4780044	-1.00784	9.1995	-3.78145	0.000427854	0.0438375	-0.235835
LAP3P2=4570164	-0.611371	8.82642	-3.74929	0.00047257	0.0481862	-0.328479

## Sheet: 6hrFDR
None-Vs-Alpha							None-Vs-Gamma							Alpha-Vs-Gamma
GENE	FC	AveExpr	t	P.Value	adj.P.Val	B	GENE	FC	AveExpr	t	P.Value	adj.P.Val	B	GENE	FC	AveExpr	t	P.Value	adj.P.Val	B
ISG15=2100196	-5.81226	10.7348	-25.8496	5.01363e-30	1.06334e-25	56.6643	GBP4=1980524	-1.98901	8.67646	-13.3347	7.59806e-18	1.61147e-13	23.3638	ISG15=2100196	5.18471	10.7348	23.0586	8.50875e-28	1.18806e-23	51.3719
IFI44=2570300	-4.39139	8.94685	-24.3477	7.46359e-29	7.91476e-25	54.2427	WARS=3710068	-2.40464	11.0892	-12.5814	6.86285e-17	7.27771e-13	21.9823	IFI44=2570300	4.13327	8.94685	22.9166	1.12033e-27	1.18806e-23	51.1296
IFI6=5090215	-3.1275	11.7465	-21.7039	1.24505e-26	8.80206e-23	49.5729	UBE2L6=2070170	-1.74832	12.0098	-12.3434	1.39615e-16	9.8703e-13	21.5266	OAS3=990768	3.13384	8.40503	20.7982	8.0895e-26	5.71901e-22	47.3163
OAS3=990768	-3.16052	8.40503	-20.9752	5.58279e-26	2.96014e-22	48.1853	WARS=4860224	-2.24353	11.9707	-12.0309	3.58782e-16	1.90235e-12	20.9137	IFI6=5090215	2.83088	11.7465	19.6455	9.64822e-25	5.11573e-21	45.0716
IFI35=2510220	-2.82709	10.6627	-20.3667	2.0193e-25	8.03748e-22	46.9905	TAP1=7330392	-1.68482	11.6079	-11.7679	8.01836e-16	3.40123e-12	20.385	IFI44L=3870338	3.77597	8.7334	18.6143	9.77443e-24	4.14612e-20	42.9533
IFI44L=3870338	-4.12021	8.7334	-20.3113	2.27379e-25	8.03748e-22	46.8799	STAT1=1820750	-2.35367	10.5337	-10.8709	1.33138e-14	4.7062e-11	18.4916	IFI6=1010246	3.46095	9.78671	18.2026	2.53269e-23	8.95264e-20	42.0767
UBE2L6=2070170	-2.81618	12.0098	-19.8827	5.74016e-25	1.73919e-21	46.0156	STAT1=4810187	-2.08069	11.0803	-10.2197	1.09108e-13	3.30582e-10	17.0287	DDX60L=6510735	1.15675	7.82303	18.0933	3.26972e-23	9.90677e-20	41.841
IFI6=1010246	-3.56686	9.78671	-18.7596	7.01263e-24	1.85914e-20	43.667	GBP2=1940162	-1.37918	11.3551	-10.0276	2.04991e-13	5.43456e-10	16.5829	IFIT1=2000148	5.42164	9.09615	17.5319	1.23681e-22	3.27894e-19	40.6098
DDX60L=6510735	-1.18008	7.82303	-18.4583	1.39941e-23	3.29778e-20	43.0156	STAT1=2570079	-2.21466	12.0364	-8.8588	1.04289e-11	2.45762e-08	13.7329	HERC6=6860482	2.6737	8.55494	16.8411	6.64069e-22	1.56492e-18	39.0463
IFIT1=2000148	-5.5371	9.09615	-17.9052	5.08814e-23	1.03794e-19	41.795	APOL3=1980750	-0.793207	9.31537	-8.54334	3.08733e-11	6.54793e-08	12.9249	MX2=5490470	3.07365	8.71152	16.6295	1.1221e-21	2.37987e-18	38.5565
HERC6=6860482	-2.8379	8.55494	-17.8753	5.4604e-23	1.03794e-19	41.7281	GBP1=2190148	-1.76876	9.21841	-8.45812	4.14588e-11	7.99364e-08	12.7039	LY6E=4890270	2.36091	10.7613	16.0254	5.15331e-21	9.93605e-18	37.1286
XAF1=450189	-3.31999	9.30325	-17.8446	5.87262e-23	1.03794e-19	41.6591	IFI35=2510220	-1.05069	10.6627	-7.56933	9.28485e-10	1.64102e-06	10.3373	LGALS9=840431	1.51563	8.12823	15.8384	8.32624e-21	1.47159e-17	36.6778
RABGAP1L=360221	-1.78311	9.15268	-17.3242	2.03932e-22	3.32708e-19	40.4775	PSMB9=6450692	-0.715168	8.53046	-7.54239	1.02109e-09	1.66587e-06	10.2639	RABGAP1L=360221	1.59613	9.15268	15.5076	1.96485e-20	3.20558e-17	35.8696
MX2=5490470	-3.19324	8.71152	-17.2765	2.28893e-22	3.46756e-19	40.3677	HAPLN3=4900086	-0.513206	7.75198	-7.05717	5.68692e-09	8.61528e-06	8.9288	USP18=1740360	2.66058	8.22974	15.4774	2.1262e-20	3.22104e-17	35.7952
EIF2AK2=2120079	-3.26968	10.066	-16.906	5.6579e-22	7.99989e-19	39.5061	GBP1=6840035	-1.3307	8.76618	-7.00018	6.96153e-09	9.84314e-06	8.77042	XAF1=450189	2.87253	9.30325	15.4395	2.3483e-20	3.32034e-17	35.7016
IRF7=6400176	-2.95933	11.0284	-16.6293	1.12279e-21	1.48833e-18	38.8524	FBXO6=3800398	-1.23559	9.18173	-6.50448	4.04742e-08	5.36511e-05	7.38214	DDX60=7610053	1.14373	7.9209	15.1901	4.53124e-20	5.96897e-17	35.0812
LY6E=4890270	-2.44393	10.7613	-16.5889	1.24156e-21	1.54896e-18	38.7564	IRF1=6250064	-1.19157	11.3329	-6.33507	7.38402e-08	9.21222e-05	6.90419	IRF7=6400176	2.69957	11.0284	15.1696	4.78441e-20	5.96897e-17	35.0298
LGALS9=840431	-1.57741	8.12823	-16.4841	1.61375e-21	1.90144e-18	38.5059	SOCS1=1990300	-1.1244	8.9251	-6.14641	1.44088e-07	0.000169775	6.37067	EIF2AK2=2120079	2.87678	10.066	14.8745	1.05197e-19	1.23952e-16	34.2847
DDX60=7610053	-1.21396	7.9209	-16.1228	4.01916e-21	4.48644e-18	37.6331	PSMB9=1940180	-0.863149	9.14964	-6.07837	1.83308e-07	0.00020462	6.17802	IRF7=1470382	2.5308	9.74214	14.3185	4.7728e-19	5.3277e-16	32.8502
IRF7=1470382	-2.79882	9.74214	-15.8348	8.40371e-21	8.91171e-18	36.9263	GBP1P1=620403	-0.423522	7.926	-6.01092	2.32667e-07	0.000246732	5.98695	RSAD2=3360343	3.45131	8.39538	13.762	2.25014e-18	2.38616e-15	31.3739
OAS2=7320561	-2.86572	10.979	-15.776	9.7819e-21	9.87925e-18	36.7807	CASP4=3850021	-0.611778	10.5475	-5.75343	5.76544e-07	0.000582282	5.25753	LAMP3=7320546	1.98312	7.99583	13.5696	3.8813e-18	3.91993e-15	30.8536
USP18=1740360	-2.64951	8.22974	-15.4131	2.51692e-20	2.42643e-17	35.8731	WDFY1=3400612	-0.934808	10.1114	-5.69049	7.19181e-07	0.000693323	5.07931	SP100=4200240	1.27487	8.42617	13.4363	5.67678e-18	5.47268e-15	30.4904
SP100=4200240	-1.44724	8.42617	-15.253	3.83639e-20	3.53765e-17	35.4678	RARRES3=2650564	-1.1955	10.6739	-5.44353	1.7056e-06	0.00157279	4.38133	IFIT3=1500280	2.90226	8.12318	13.2906	8.6238e-18	7.95227e-15	30.0906
C19orf66=5220204	-1.57219	8.77092	-14.8853	1.02198e-19	9.03133e-17	34.5243	TRIM21=6560075	-0.641158	9.0249	-5.18395	4.19444e-06	0.00370666	3.65128	IFI35=2510220	1.7764	10.6627	12.7974	3.62407e-17	3.20262e-14	28.7153
RSAD2=3360343	-3.54894	8.39538	-14.1514	7.57388e-19	6.42537e-16	32.5902	XKR8=7560435	-0.700776	8.58917	-4.97475	8.59947e-06	0.00709098	3.06707	C19orf66=5220204	1.34917	8.77092	12.7738	3.88518e-17	3.29603e-14	28.6485
LAMP3=7320546	-2.02635	7.99583	-13.8654	1.68223e-18	1.37224e-15	31.8177	HS.489254=6940605	-0.428069	8.76887	-4.97159	8.6928e-06	0.00709098	3.05828	OAS2=7320561	2.29253	10.979	12.6205	6.11009e-17	4.98419e-14	28.2139
CMTR1=2940059	-1.18183	9.03355	-13.7121	2.5907e-18	2.03504e-15	31.3992	GBP5=1510364	-1.52824	10.3397	-4.83315	1.39202e-05	0.0109345	2.67444	EHD4=6400647	1.90279	9.15241	12.2931	1.62387e-16	1.27558e-13	27.2745
MX1=1690066	-4.90018	11.3043	-13.653	3.06275e-18	2.31992e-15	31.237	PSME2=830403	-0.542638	13.0243	-4.8067	1.5224e-05	0.0115316	2.6014	MX1=1690066	4.20873	11.3043	11.7265	9.10895e-16	6.8997e-13	25.6131
IFIT3=1500280	-2.91148	8.12318	-13.3329	7.63705e-18	5.58532e-15	30.3504	FAS=3420026	-0.55667	8.30341	-4.75257	1.82771e-05	0.0133669	2.45223	OAS2=240722	1.66531	8.42848	11.5818	1.4242e-15	1.04158e-12	25.1818
STAT1=1820750	-2.8669	10.5337	-13.2413	9.94181e-18	7.02853e-15	30.0943	UBE2L6=7000368	-0.810745	8.91249	-4.69902	2.1887e-05	0.0154733	2.30508	OAS1=3450180	1.65301	9.18867	11.5461	1.59055e-15	1.12447e-12	25.0751
PARP10=2070059	-1.78418	9.78934	-13.1039	1.47975e-17	1.01239e-14	29.7078	LAP3=3290292	-0.880204	11.2292	-4.68425	2.30005e-05	0.015736	2.26456	HS.125087=3990010	0.88293	8.00536	11.234	4.21553e-15	2.8841e-12	24.1332
EHD4=6400647	-1.9745	9.15241	-12.7564	4.08891e-17	2.71005e-14	28.7193	OBFC1=4120750	-0.433875	8.94249	-4.62922	2.76575e-05	0.0183308	2.11396	DHX58=3930681	1.57075	8.12069	11.1923	4.80685e-15	3.18589e-12	24.0063
OAS1=3450180	-1.8232	9.18867	-12.7349	4.35676e-17	2.80007e-14	28.6575	EPSTI1=5700725	-1.65607	10.1232	-4.59445	3.10647e-05	0.0199652	2.01904	CMTR1=2940059	0.960593	9.03355	11.1453	5.57535e-15	3.58326e-12	23.8628
OAS2=240722	-1.77962	8.42848	-12.3768	1.26347e-16	7.88142e-14	27.6204	LOC650518=7650528	-0.335508	12.057	-4.55146	3.58486e-05	0.0223621	1.902	LGALS9=5090632	0.783381	7.84094	10.9814	9.36342e-15	5.84085e-12	23.3611
STAP1=380201	-1.67449	9.17134	-12.3195	1.50007e-16	9.08997e-14	27.453	PATE2=2060746	-0.566471	8.87838	-4.4411	5.16744e-05	0.0313132	1.60309	OASL=7650097	2.81278	8.26738	10.9145	1.15839e-14	7.01952e-12	23.155
STAT2=130519	-1.60093	11.3554	-12.2966	1.60714e-16	9.46827e-14	27.3858								PARP10=2070059	1.48458	9.78934	10.9034	1.2e-14	7.06967e-12	23.1208
ADAR=5490433	-1.5634	9.7272	-12.1241	2.70406e-16	1.55001e-13	26.8783								PLSCR1=3890609	1.44771	8.29568	10.8853	1.27133e-14	7.28747e-12	23.0649
FBXO6=3800398	-2.26189	9.18173	-11.9072	5.23158e-16	2.87257e-13	26.2341								HELZ2=5960343	2.61526	9.36272	10.7629	1.88007e-14	1.04933e-11	22.6859
STAT1=4810187	-2.42362	11.0803	-11.9041	5.2822e-16	2.87257e-13	26.2247								STAP1=380201	1.44346	9.17134	10.6198	2.97755e-14	1.61925e-11	22.2402
TNFSF13B=4900435	-1.37187	8.05215	-11.6053	1.3243e-15	7.02177e-13	25.3268								ADAR=5490433	1.34665	9.7272	10.4433	5.26749e-14	2.79295e-11	21.6869
SP100=6650541	-1.05298	8.54851	-11.5748	1.45541e-15	7.52874e-13	25.2345								PPM1K=7160593	1.53161	8.53626	10.3819	6.429e-14	3.32568e-11	21.4936
ISG20=6330132	-1.2965	13.4627	-11.5395	1.62355e-15	8.10362e-13	25.1276								OAS3=10360	0.590008	7.6988	10.3673	6.74165e-14	3.40438e-11	21.4475
HELZ2=5960343	-2.80305	9.36272	-11.5357	1.64296e-15	8.10362e-13	25.116								TNFSF13B=4900435	1.21587	8.05215	10.2856	8.79756e-14	4.33925e-11	21.1891
RBCK1=2510523	-1.24437	9.06701	-11.3301	3.11877e-15	1.47464e-12	24.4892								SP100=6650541	0.91579	8.54851	10.0667	1.80224e-13	8.68722e-11	20.4926
OASL=7650097	-2.91962	8.26738	-11.3291	3.1288e-15	1.47464e-12	24.486								IFI27=3990170	1.73724	8.43805	10.0071	2.19358e-13	1.03386e-10	20.3017
PARP12=2340072	-1.79785	8.61972	-11.2984	3.44461e-15	1.58819e-12	24.3919								UNC93B1=460243	0.857835	8.15012	9.83669	3.85361e-13	1.7587e-10	19.754
SAMD9=1240142	-1.82818	9.59969	-11.2243	4.34725e-15	1.96172e-12	24.1642								SAMD9=1240142	1.60162	9.59969	9.83329	3.89736e-13	1.7587e-10	19.743
UBE2L6=7000368	-1.92275	8.91249	-11.1442	5.5948e-15	2.47209e-12	23.9173								TNFSF13B=6840020	1.31225	8.69557	9.81834	4.0956e-13	1.80966e-10	19.6947
DHX58=3930681	-1.56148	8.12069	-11.1263	5.91969e-15	2.56226e-12	23.862								PI4K2B=770047	1.49308	9.7393	9.76832	4.83608e-13	2.09323e-10	19.5331
HS.125087=3990010	-0.869588	8.00536	-11.0643	7.20082e-15	3.05444e-12	23.6702								STAT2=130519	1.25856	11.3554	9.66689	6.78012e-13	2.83941e-10	19.2045
TNFSF13B=6840020	-1.47268	8.69557	-11.0187	8.3195e-15	3.45977e-12	23.5288								OAS1=1070767	0.693347	7.91932	9.66479	6.82776e-13	2.83941e-10	19.1977
LAP3=3290292	-2.06512	11.2292	-10.9901	9.1087e-15	3.71512e-12	23.4401								LGALS9B=1440192	0.506113	7.78132	9.62299	7.85073e-13	3.20204e-10	19.0618
PI4K2B=770047	-1.67415	9.7393	-10.953	1.02505e-14	4.10193e-12	23.3244								HERC5=5720482	3.6905	10.0341	9.57977	9.07189e-13	3.6303e-10	18.9211
LGALS9=5090632	-0.776526	7.84094	-10.8854	1.27121e-14	4.99278e-12	23.1136								PARP12=2340072	1.51391	8.61972	9.51397	1.13097e-12	4.41356e-10	18.7066
PLSCR1=3890609	-1.44428	8.29568	-10.8596	1.38016e-14	5.32215e-12	23.033								ACSBG1=2480730	0.700864	8.16661	9.51042	1.14454e-12	4.41356e-10	18.695
TRIM22=5960747	-1.61344	8.39574	-10.816	1.5862e-14	6.00745e-12	22.8967								PARP10=3930601	0.99019	8.53385	9.48556	1.24413e-12	4.7119e-10	18.6138
TRIM21=6560075	-1.3348	9.0249	-10.7922	1.71151e-14	6.3683e-12	22.8222								OAS1=1090390	2.14517	9.36872	9.4474	1.41434e-12	5.26257e-10	18.489
RBCK1=5820753	-0.810999	8.49904	-10.7538	1.93585e-14	7.07887e-12	22.7015								TSPAN5=4900168	0.805267	8.17163	9.44077	1.44625e-12	5.28854e-10	18.4672
STAT1=2570079	-2.649	12.0364	-10.5962	3.21248e-14	1.1548e-11	22.2051								IFIT3=520408	2.50918	8.169	9.27196	2.55556e-12	9.18659e-10	17.9129
OAS2=2230204	-1.64729	8.74957	-10.5877	3.30163e-14	1.16707e-11	22.1782								USP41=6110020	0.882577	7.84044	9.2275	2.97048e-12	1.05002e-09	17.7664
PARP14=4150692	-2.12583	8.951	-10.5099	4.24508e-14	1.47596e-11	21.9318								TDRD7=5310100	1.17305	8.65999	9.14033	3.99224e-12	1.38806e-09	17.4784
IFIH1=4570441	-2.81757	9.30525	-10.4624	4.95055e-14	1.69203e-11	21.781								OAS2=1570156	0.926645	7.99942	9.08946	4.74566e-12	1.6234e-09	17.3099
IFITM1=5360156	-3.6135	10.4085	-10.4577	5.02608e-14	1.69203e-11	21.7662								MYD88=4560576	1.04891	8.81157	9.03141	5.78277e-12	1.94678e-09	17.1173
LGALS9B=1440192	-0.548536	7.78132	-10.4296	5.50655e-14	1.79899e-11	21.6766								SP110=1340491	1.50035	10.2194	9.02238	5.96341e-12	1.97622e-09	17.0874
OAS1=1070767	-0.748186	7.91932	-10.4292	5.51342e-14	1.79899e-11	21.6754								RBCK1=2510523	0.989518	9.06701	9.00966	6.22762e-12	2.03203e-09	17.0451
NT5C3A=7000398	-2.21931	10.5827	-10.3556	7.00427e-14	2.25081e-11	21.4406								SPATS2L=7380221	0.859082	8.1879	8.9944	6.56044e-12	2.10819e-09	16.9944
ACSBG1=2480730	-0.761308	8.16661	-10.3306	7.59699e-14	2.40485e-11	21.361								IFIH1=4570441	2.41045	9.30525	8.95067	7.6165e-12	2.41102e-09	16.8489
DRAP1=3990598	-1.24107	11.2168	-10.2674	9.3372e-14	2.88349e-11	21.1586								NT5C3A=7000398	1.90727	10.5827	8.89955	9.07101e-12	2.82922e-09	16.6786
NT5C3A=3940520	-2.20374	11.5228	-10.2659	9.38097e-14	2.88349e-11	21.154								ADAR=2900450	1.3201	11.7073	8.8878	9.44314e-12	2.9026e-09	16.6394
IFI27=3990170	-1.77949	8.43805	-10.2504	9.86845e-14	2.99e-11	21.1043								OAS1=7040035	1.84909	9.2625	8.88179	9.63922e-12	2.92055e-09	16.6193
OAS1=1090390	-2.32602	9.36872	-10.2438	1.00833e-13	3.01206e-11	21.0832								OAS2=2230204	1.38121	8.74957	8.87752	9.78131e-12	2.92186e-09	16.6051
TAP1=7330392	-1.46018	11.6079	-10.1989	1.16809e-13	3.44085e-11	20.9389								DRAP1=3990598	1.06743	11.2168	8.83091	1.14745e-11	3.38005e-09	16.4494
MYCBP2=6650451	-0.939145	9.87688	-10.1869	1.21497e-13	3.5299e-11	20.9002								EXOSC9=6220142	1.21447	9.38868	8.80437	1.25678e-11	3.65139e-09	16.3607
STAP1=3870458	-1.36005	8.73815	-10.1571	1.33925e-13	3.8384e-11	20.8047								STAP1=3870458	1.1769	8.73815	8.78939	1.3231e-11	3.79211e-09	16.3106
TNFSF10=870202	-3.13408	9.20156	-10.1527	1.3588e-13	3.8425e-11	20.7904								TNFSF10=870202	2.68417	9.20156	8.69527	1.82832e-11	5.17024e-09	15.9952
UNC93B1=460243	-0.880151	8.15012	-10.0926	1.65537e-13	4.61957e-11	20.5967								ITPR1=3990646	1.16042	8.60329	8.67164	1.98326e-11	5.53459e-09	15.9159
OAS2=1570156	-1.0276	7.99942	-10.0797	1.72706e-13	4.75705e-11	20.5551								MOV10=6580484	0.953147	8.1601	8.63935	2.2166e-11	6.10545e-09	15.8074
EPSTI1=5700725	-3.60159	10.1232	-9.99195	2.30575e-13	6.26957e-11	20.2714								TRIM25=5260612	1.19926	8.89661	8.58446	2.67866e-11	7.22723e-09	15.6227
PARP10=3930601	-1.0426	8.53385	-9.98767	2.33857e-13	6.27831e-11	20.2575								MYCBP2=6650451	0.791283	9.87688	8.58302	2.69202e-11	7.22723e-09	15.6179
TDRD7=5310100	-1.2811	8.65999	-9.98222	2.38094e-13	6.31217e-11	20.2399								SP110=1990397	1.32473	9.43211	8.56001	2.9146e-11	7.72697e-09	15.5404
SP110=1340491	-1.65504	10.2194	-9.95258	2.62572e-13	6.87516e-11	20.1438								SPAG6=620438	0.463542	7.72577	8.54309	3.09009e-11	8.09107e-09	15.4834
LOC100129681=5820424	-1.45544	10.5583	-9.94143	2.72433e-13	7.04638e-11	20.1076								ENPP2=840678	1.11848	9.08456	8.42679	4.62119e-11	1.19525e-08	15.0908
SAMD9L=3170136	-1.87145	9.69663	-9.91221	3.00067e-13	7.66763e-11	20.0127								NT5C3A=3940520	1.79569	11.5228	8.36507	5.72443e-11	1.46276e-08	14.8819
PPM1K=7160593	-1.45865	8.53626	-9.88739	3.25755e-13	8.22492e-11	19.9321								TMEM110=5270681	0.56082	8.0041	8.31599	6.78828e-11	1.71396e-08	14.7156
ADAR=2900450	-1.46766	11.7073	-9.88125	3.32451e-13	8.29524e-11	19.9121								PARP10=1090132	0.849496	8.27209	8.24478	8.69629e-11	2.16988e-08	14.4739
SP110=1990397	-1.51481	9.43211	-9.78828	4.52559e-13	1.11608e-10	19.6092								GBP2=1940162	-1.11904	11.3551	-8.1362	1.26971e-10	3.13131e-08	14.1046
HERC5=5720482	-3.76817	10.0341	-9.78137	4.63074e-13	1.12889e-10	19.5866								DDX58=4760703	0.778826	7.97609	8.10509	1.4154e-10	3.45047e-08	13.9986
TRANK1=150400	-1.19368	8.84993	-9.70761	5.91911e-13	1.42657e-10	19.3455								SP110=5870184	0.727644	8.27511	8.06195	1.64562e-10	3.96614e-08	13.8515
MYD88=4560576	-1.12306	8.81157	-9.6698	6.71456e-13	1.6001e-10	19.2217								ANKRD10=4540689	0.871553	8.80733	8.0213	1.89701e-10	4.48594e-08	13.7127
USP41=6110020	-0.924015	7.84044	-9.66074	6.92065e-13	1.63089e-10	19.192								ANKRD10=6900674	0.943381	9.16053	8.02031	1.9036e-10	4.48594e-08	13.7093
OAS1=7040035	-2.00931	9.2625	-9.65141	7.13964e-13	1.66401e-10	19.1614								ISG20=6330132	0.889179	13.4627	7.91417	2.76078e-10	6.43445e-08	13.3465
PARP10=1090132	-0.993577	8.27209	-9.64316	7.33913e-13	1.69191e-10	19.1343								SHISA5=160731	1.16667	10.7177	7.90489	2.85208e-10	6.57498e-08	13.3147
IFIT3=520408	-2.59268	8.169	-9.58051	9.04948e-13	2.06377e-10	18.9285								PANK2=1990438	0.550294	9.85853	7.8978	2.92392e-10	6.66811e-08	13.2904
SPATS2L=7380221	-0.912157	8.1879	-9.55007	1.00204e-12	2.25157e-10	18.8284								IFITM1=5360156	2.72187	10.4085	7.8773	3.14186e-10	7.0889e-08	13.2203
SHISA5=160731	-1.40919	10.7177	-9.54815	1.00853e-12	2.25157e-10	18.822								TRIM22=5960747	1.16805	8.39574	7.83025	3.70617e-10	8.27412e-08	13.059
PHF11=6100521	-1.43826	10.5421	-9.5373	1.04586e-12	2.31059e-10	18.7863								PRKAG2=1050196	0.771508	8.45793	7.7773	4.46393e-10	9.86202e-08	12.8774
PSMA2=2140470	-0.664999	9.02206	-9.47158	1.30394e-12	2.85107e-10	18.5696								RBCK1=5820753	0.581681	8.49904	7.71303	5.59629e-10	1.22363e-07	12.6567
TSPAN5=4900168	-0.805811	8.17163	-9.44714	1.41556e-12	3.06353e-10	18.4889								PHF11=6100521	1.15882	10.5421	7.68429	6.19201e-10	1.33743e-07	12.558
UBA7=2850202	-1.19245	9.67112	-9.43187	1.49018e-12	3.19245e-10	18.4384								PRKAG2=3120279	0.571622	8.25171	7.68197	6.24287e-10	1.33743e-07	12.55
ITPR1=3990646	-1.2441	8.60329	-9.29702	2.34799e-12	4.94201e-10	17.9915								IFIT1=2690435	1.18259	7.91339	7.65268	6.92124e-10	1.46793e-07	12.4493
MOV10=6580484	-1.02563	8.1601	-9.29633	2.35345e-12	4.94201e-10	17.9892								DOPEY1=770441	0.561431	7.99466	7.61393	7.93393e-10	1.66605e-07	12.316
OAS3=10360	-0.518	7.6988	-9.10203	4.54711e-12	9.45488e-10	17.3418								C4orf33=1850110	0.7508	8.77504	7.60181	8.28013e-10	1.7217e-07	12.2743
EXOSC9=6220142	-1.25274	9.38868	-9.08186	4.86996e-12	1.00279e-09	17.2744								UBE2L6=2070170	1.06786	12.0098	7.53923	1.03252e-09	2.12609e-07	12.0589
TMEM110=5270681	-0.611763	8.0041	-9.07138	5.04677e-12	1.0292e-09	17.2393								NDUFA9=4810224	0.681211	10.486	7.52281	1.09415e-09	2.23133e-07	12.0023
LAP3P2=4570164	-1.20081	8.82642	-9.01913	6.02992e-12	1.21799e-09	17.0643								OASL=6280543	0.709955	7.80639	7.24449	2.92748e-09	5.91322e-07	11.0416
NDUFA9=4810224	-0.814291	10.486	-8.99245	6.60414e-12	1.32139e-09	16.9748								EXOSC9=3520070	1.19983	9.76316	7.1211	4.5332e-09	9.07025e-07	10.6148
SP110=5870184	-0.778057	8.27511	-8.62051	2.36539e-11	4.68855e-09	15.7201								LGALS9C=840669	0.545297	7.90826	7.06195	5.59129e-09	1.10177e-06	10.4101
TRIM25=5260612	-1.20209	8.89661	-8.60473	2.49765e-11	4.90487e-09	15.6666								PHF11=1510196	1.10099	10.394	7.06099	5.61042e-09	1.10177e-06	10.4068
DDX58=4760703	-0.82399	7.97609	-8.5751	2.76661e-11	5.3832e-09	15.566								SCLT1=4070050	0.563223	8.02171	7.05571	5.71646e-09	1.1123e-06	10.3885
PHF11=1510196	-1.33548	10.394	-8.56484	2.86641e-11	5.5267e-09	15.5312								PI4K2B=4180403	0.648847	7.98028	7.02066	6.47335e-09	1.24812e-06	10.2672
CHMP5=4640703	-1.58999	10.583	-8.53391	3.18962e-11	6.09447e-09	15.4261								UBA7=2850202	0.886077	9.67112	7.00858	6.75696e-09	1.29107e-06	10.2253
BST2=4900674	-1.37742	10.7539	-8.45631	4.17201e-11	7.90037e-09	15.162								XAF1=7610440	1.66528	8.3113	6.99417	7.11141e-09	1.34666e-06	10.1754
LAP3P2=4780044	-1.8213	9.1995	-8.36937	5.63961e-11	1.0585e-08	14.8655								UNC93B6=580575	0.632614	8.00651	6.98744	7.28338e-09	1.36702e-06	10.1521
SPAG6=620438	-0.453928	7.72577	-8.36591	5.70774e-11	1.06189e-08	14.8537								LAMP3=520059	0.677115	8.03253	6.97571	7.59292e-09	1.41262e-06	10.1115
ANKRD10=6900674	-0.980603	9.16053	-8.33676	6.31568e-11	1.16478e-08	14.7541								TRIM56=2510239	0.778279	8.56405	6.94616	8.43285e-09	1.55524e-06	10.0092
RBM45=4200035	-0.695867	9.31846	-8.30027	7.16972e-11	1.31088e-08	14.6293								LOC100129681=5820424	1.00846	10.5583	6.88832	1.0355e-08	1.89327e-06	9.80883
UNC93B6=580575	-0.743199	8.00651	-8.20889	9.85419e-11	1.7863e-08	14.3165								UNC93B4=4850494	1.89305	10.8194	6.84363	1.21358e-08	2.1999e-06	9.65401
HS.489254=6940605	-0.705112	8.76887	-8.18916	1.05555e-10	1.89721e-08	14.2489								ENPP2=2490152	1.11052	9.15768	6.83551	1.24908e-08	2.24507e-06	9.62589
CERK=2230367	0.813628	9.68808	8.18619	1.06655e-10	1.90088e-08	14.2387								IRF1=6250064	-1.28349	11.3329	-6.82376	1.30232e-08	2.32109e-06	9.58517
SP140=3140041	-0.850868	10.2019	-8.06605	1.62222e-10	2.86714e-08	13.8262								SAMD9L=3170136	1.28514	9.69663	6.80681	1.38312e-08	2.44455e-06	9.52645
L3HYPDH=5820471	-0.815699	7.99759	-8.02857	1.84935e-10	3.24157e-08	13.6973								RBM45=4200035	0.56881	9.31846	6.78473	1.49595e-08	2.62211e-06	9.44997
DOPEY1=770441	-0.584644	7.99466	-7.92874	2.62333e-10	4.5605e-08	13.3534								LOC731528=2120575	0.369249	7.79581	6.74906	1.69798e-08	2.95184e-06	9.32641
TLR7=7200753	-1.32872	9.68216	-7.90596	2.84136e-10	4.89937e-08	13.2748								RTCB=5810632	0.780028	9.50974	6.68862	2.10459e-08	3.62896e-06	9.11704
PSMB9=1940180	-1.12162	9.14964	-7.89858	2.91591e-10	4.98738e-08	13.2494								FCHSD2=540440	0.949353	9.51396	6.67687	2.19427e-08	3.75308e-06	9.07634
ANKRD10=4540689	-0.850863	8.80733	-7.83089	3.69786e-10	6.27424e-08	13.0157								CHMP5=4640703	1.22454	10.583	6.57246	3.17946e-08	5.39466e-06	8.71474
PI4K2B=4180403	-0.723455	7.98028	-7.82794	3.73632e-10	6.28918e-08	13.0055								SP110=3840593	1.49624	10.0466	6.56996	3.20776e-08	5.39947e-06	8.7061
PARP9=5700735	-1.26789	9.77916	-7.81354	3.93017e-10	6.56339e-08	12.9558								PNPT1=4060050	0.708298	8.04539	6.56325	3.28509e-08	5.48611e-06	8.68287
NAPA=1580373	-0.599871	8.3322	-7.76334	4.68844e-10	7.76853e-08	12.7822								DNAJC13=2900722	0.497049	8.39438	6.47402	4.50974e-08	7.47243e-06	8.37402
TRIM56=2510239	-0.869562	8.56405	-7.76086	4.72958e-10	7.77594e-08	12.7737								UBE2L6=7000368	1.11201	8.91249	6.44513	4.99681e-08	8.18409e-06	8.27407
SAT1=5490431	-1.20651	12.092	-7.75054	4.90437e-10	8.00129e-08	12.738								SAT1=5490431	1.00312	12.092	6.44402	5.01642e-08	8.18409e-06	8.27025
ENPP2=840678	-1.01846	9.08456	-7.67325	6.43748e-10	1.04223e-07	12.4704								PPM1K=130201	0.406312	7.85012	6.38032	6.28896e-08	1.01819e-05	8.04995
CHMP5=7650347	-1.3524	9.57402	-7.65829	6.78572e-10	1.09029e-07	12.4186								CHMP5=7650347	1.11881	9.57402	6.33555	7.37144e-08	1.17969e-05	7.89521
C4orf33=1850110	-0.756073	8.77504	-7.6552	6.85992e-10	1.09392e-07	12.4079								PARP14=4150692	1.28129	8.951	6.33455	7.39773e-08	1.17969e-05	7.89174
EXOSC9=3520070	-1.28308	9.76316	-7.61519	7.89866e-10	1.25017e-07	12.2693								TRANK1=150400	0.777231	8.84993	6.32086	7.76573e-08	1.22913e-05	7.84445
PANK2=1990438	-0.530085	9.85853	-7.60777	8.10807e-10	1.26861e-07	12.2435								L3HYPDH=5820471	0.641592	7.99759	6.31492	7.931e-08	1.24599e-05	7.82394
PRKAG2=1050196	-0.754597	8.45793	-7.60683	8.13479e-10	1.26861e-07	12.2403								LAP3=3290292	1.18492	11.2292	6.30589	8.18913e-08	1.27708e-05	7.79274
XAF1=7610440	-1.80135	8.3113	-7.56563	9.40689e-10	1.45628e-07	12.0974								SP140=3140041	0.662458	10.2019	6.27997	8.97728e-08	1.38723e-05	7.70323
SP110=3840593	-1.72192	10.0466	-7.56094	9.56396e-10	1.46987e-07	12.0812								IFI16=3870594	1.22823	10.5268	6.27844	9.02623e-08	1.38723e-05	7.69793
IFIT1=2690435	-1.16607	7.91339	-7.54578	1.00895e-09	1.53949e-07	12.0286								CMPK2=2360348	0.697231	7.8758	6.26406	9.49817e-08	1.44926e-05	7.6483
PSMB9=6450692	-0.714998	8.53046	-7.54059	1.02757e-09	1.55669e-07	12.0106								LAP3P2=4570164	0.833229	8.82642	6.25827	9.69526e-08	1.46876e-05	7.62829
PRKAG2=3120279	-0.55696	8.25171	-7.48493	1.25073e-09	1.88132e-07	11.8173								ANO7P1=3520725	0.375787	7.7447	6.2445	1.01799e-07	1.53125e-05	7.58078
WDFY1=3400612	-1.21931	10.1114	-7.42237	1.5601e-09	2.33016e-07	11.6								GBP4=1980524	-0.930145	8.67646	-6.23585	1.04969e-07	1.5678e-05	7.55093
NMI=4050554	-1.3085	9.01305	-7.3673	1.89547e-09	2.81127e-07	11.4086								FIG4=1990494	0.578042	8.75764	6.19232	1.2247e-07	1.8164e-05	7.40077
SCLT1=4070050	-0.583152	8.02171	-7.30538	2.35978e-09	3.4756e-07	11.1932								BCL2=4150201	0.89019	8.78045	6.11818	1.59228e-07	2.34519e-05	7.14523
WARS=3710068	-1.39241	11.0892	-7.28526	2.53392e-09	3.70634e-07	11.1232								ENDOD1=2510039	0.516075	7.9697	6.09344	1.73795e-07	2.54208e-05	7.06003
XRN1=1990487	-0.953802	10.0323	-7.22983	3.08353e-09	4.47936e-07	10.9303								BST2=4900674	0.991752	10.7539	6.0886	1.76796e-07	2.56827e-05	7.04337
UNC93B4=4850494	-1.99506	10.8194	-7.21241	3.27988e-09	4.73217e-07	10.8696								LAP3P2=4780044	1.32247	9.1995	6.07712	1.84124e-07	2.65652e-05	7.00384
IFI16=3870594	-1.40781	10.5268	-7.19645	3.47062e-09	4.97354e-07	10.814								CYP2J2=1570661	0.610602	7.90237	6.07442	1.85886e-07	2.66383e-05	6.99457
APOL3=1980750	-0.660635	9.31537	-7.11546	4.62484e-09	6.5831e-07	10.5319								NAPA=1580373	0.466148	8.3322	6.03274	2.15399e-07	3.06604e-05	6.85117
GBP4=1980524	-1.05887	8.67646	-7.09882	4.90598e-09	6.93673e-07	10.4739								IFIT3=6510170	0.856623	7.89325	6.02928	2.18051e-07	3.0831e-05	6.83927
GBP1=2190148	-1.48261	9.21841	-7.08976	5.06609e-09	7.11567e-07	10.4424								TRIM5=1660010	0.895179	8.37999	5.95703	2.81438e-07	3.95299e-05	6.59101
LAMP3=520059	-0.683286	8.03253	-7.03929	6.0593e-09	8.45472e-07	10.2665								ANKIB1=2970672	0.692247	9.45957	5.91995	3.2077e-07	4.47579e-05	6.46379
RTCB=5810632	-0.819173	9.50974	-7.02429	6.39065e-09	8.85878e-07	10.2142								CLEC2D=2570132	0.632422	8.25541	5.91175	3.30179e-07	4.57698e-05	6.43567
CMPK2=2360348	-0.77768	7.8758	-6.98683	7.29915e-09	1.00524e-06	10.0836								XKR8=7560435	-0.831627	8.58917	-5.90365	3.39747e-07	4.67902e-05	6.40789
OASL=6280543	-0.684151	7.80639	-6.98119	7.44688e-09	1.01897e-06	10.0639								UNC93B4=5810288	0.510399	8.03012	5.89071	3.55603e-07	4.8658e-05	6.36354
NUB1=6200672	-0.935897	9.0517	-6.96159	7.98319e-09	1.08536e-06	9.99558								NMI=4050554	1.02254	9.01305	5.75723	5.68896e-07	7.73443e-05	5.90681
PARP9=3140707	-1.03524	9.14245	-6.89413	1.01436e-08	1.37029e-06	9.76034								CD164=10142	0.523351	8.43306	5.71155	6.6793e-07	8.9923e-05	5.7509
FIG4=1990494	-0.640077	8.75764	-6.85688	1.15781e-08	1.55417e-06	9.63045								MRPL17=6660270	0.691369	10.1527	5.71071	6.69896e-07	8.9923e-05	5.74804
ANO7P1=3520725	-0.41184	7.7447	-6.8436	1.21371e-08	1.61896e-06	9.58414								CD44=5860152	-0.685522	12.8559	-5.65731	8.07925e-07	0.000107769	5.56609
CASP4=3850021	-0.726222	10.5475	-6.82971	1.27507e-08	1.69019e-06	9.53571								LOC650274=6760066	0.390595	7.85222	5.6361	8.70297e-07	0.000115363	5.49388
DNAJC13=2900722	-0.519558	8.39438	-6.7672	1.59205e-08	2.09726e-06	9.31772								TRIM21=6560075	0.69364	9.0249	5.60828	9.59354e-07	0.000126379	5.3993
LAMA5=4040176	0.647809	9.95779	6.76228	1.62013e-08	2.12107e-06	9.30056								PSMA2=2140470	0.393611	9.02206	5.6062	9.6637e-07	0.000126517	5.39223
ENPP2=2490152	-1.09037	9.15768	-6.71152	1.94017e-08	2.52448e-06	9.12359								COX5A=4900670	0.491045	13.1464	5.59886	9.91525e-07	0.000129014	5.36728
APOBEC3F=6290743	-0.540752	8.60646	-6.66755	2.26817e-08	2.93327e-06	8.97028								SIGLEC14=1400593	1.07373	8.33289	5.58627	1.03619e-06	0.000134003	5.32451
CLEC2D=2570132	-0.709847	8.25541	-6.63551	2.54152e-08	3.26685e-06	8.8586								PANK2=3130474	0.678644	9.28898	5.56764	1.10597e-06	0.000142161	5.26126
FCHSD2=540440	-0.940259	9.51396	-6.61292	2.75387e-08	3.50107e-06	8.77986								TRIM5=5910064	0.467291	8.12776	5.5275	1.27252e-06	0.000162584	5.12514
WARS=4860224	-1.23312	11.9707	-6.61263	2.75675e-08	3.50107e-06	8.77883								TTC39B=2340477	0.343084	7.86099	5.51931	1.30945e-06	0.0001663	5.09739
LGALS9C=840669	-0.509096	7.90826	-6.59312	2.95452e-08	3.72991e-06	8.71085								GPR180=3180563	0.918114	9.04836	5.50962	1.35449e-06	0.000170997	5.06458
ENDOD1=2510039	-0.557281	7.9697	-6.57997	3.09575e-08	3.88508e-06	8.66503								UNC93B1=4780612	1.59428	9.74662	5.50783	1.36298e-06	0.00017105	5.05852
SUSD3=1770168	-0.669809	9.03063	-6.53268	3.6618e-08	4.56841e-06	8.50029								REEP5=520324	-0.498687	9.86543	-5.50366	1.38298e-06	0.000171811	5.04439
MRPL32=4480327	-0.760115	10.7874	-6.50174	4.08708e-08	5.06918e-06	8.3925								CCDC77=3850291	0.524464	8.79857	5.50319	1.38524e-06	0.000171811	5.0428
ZNFX1=3800487	-1.51916	8.69829	-6.49652	4.16344e-08	5.13386e-06	8.37435								TNK2=1850482	0.962917	10.3811	5.45285	1.6511e-06	0.000203595	4.87253
GLS=5570427	0.826775	9.72025	6.48658	4.31303e-08	5.27244e-06	8.33972								WARS=4860224	-1.01041	11.9707	-5.41831	1.86212e-06	0.000228287	4.75592
TRIM5=1660010	-0.974634	8.37999	-6.48577	4.32554e-08	5.27244e-06	8.33688								FBXO6=3800398	1.0263	9.18173	5.40272	1.96591e-06	0.000239626	4.70334
KAT2B=7200703	-0.68391	9.70288	-6.4767	4.46711e-08	5.41388e-06	8.3053								EPSTI1=5700725	1.94553	10.1232	5.3975	2.00193e-06	0.000242622	4.68574
CD44=5860152	0.781747	12.8559	6.45142	4.88646e-08	5.88846e-06	8.2173								MYH3=1070541	0.46496	7.93295	5.37799	2.14242e-06	0.000258174	4.62
L3HYPDH=1300719	-1.00904	8.02462	-6.42671	5.33445e-08	6.392e-06	8.13128								CAST=670161	0.515131	8.5219	5.32073	2.61357e-06	0.00031317	4.4274
RTP4=1450427	-1.10802	8.58166	-6.41574	5.54606e-08	6.60823e-06	8.09313								ODF2L=6840026	0.280385	8.0045	5.30858	2.72602e-06	0.00032481	4.3866
INPP1=6660315	-0.661626	8.64534	-6.34726	7.07147e-08	8.33254e-06	7.85491								HSH2D=6040647	0.776529	9.93921	5.30044	2.804e-06	0.000332235	4.35928
ANKIB1=2970672	-0.742213	9.45957	-6.34725	7.07179e-08	8.33254e-06	7.85486								WARS=3710068	-1.01223	11.0892	-5.29611	2.84641e-06	0.000335386	4.34474
SIDT1=7000026	-0.740262	8.35284	-6.30388	8.24754e-08	9.6642e-06	7.70411								CLEC2D=6760148	0.418568	7.9828	5.28694	2.93831e-06	0.000343449	4.31397
HRASLS2=4250059	-1.11426	8.52206	-6.27808	9.03768e-08	1.05068e-05	7.61445								SUSD3=1770168	0.54199	9.03063	5.28606	2.94722e-06	0.000343449	4.31103
TRIM5=5910064	-0.53067	8.12776	-6.27721	9.06568e-08	1.05068e-05	7.61142								UNC93B2=6380594	0.409103	7.85271	5.27047	3.11071e-06	0.000360519	4.25876
ANKFY1=450300	-0.51403	8.54453	-6.26977	9.3079e-08	1.07289e-05	7.58558								HRASLS2=4250059	0.931876	8.52206	5.25046	3.33366e-06	0.000384259	4.19174
CD44=4560193	0.668956	9.84781	6.19744	1.20268e-07	1.37879e-05	7.33448								UNC93B5=3930187	0.300557	7.8997	5.24838	3.35776e-06	0.000384945	4.18476
PNPT1=4060050	-0.662721	8.04539	-6.14093	1.46912e-07	1.67519e-05	7.13848								SAMD4A=2680523	0.297631	7.74419	5.21961	3.7087e-06	0.000422891	4.08854
DOCK8=3520202	-0.48414	10.4172	-6.08876	1.76697e-07	2.00405e-05	6.95771								IFITM3=6650242	0.846549	7.93116	5.17746	4.28937e-06	0.000484964	3.94779
SIGLEC14=1400593	-1.16335	8.33289	-6.05257	2.0082e-07	2.26553e-05	6.83243								BCL2=3180494	0.664289	8.51983	5.17682	4.2988e-06	0.000484964	3.94566
UNC93B4=5810288	-0.523607	8.03012	-6.04316	2.07614e-07	2.32978e-05	6.79986								CDC42SE2=6770161	-0.553721	9.82433	-5.17442	4.33457e-06	0.000486412	3.93765
MRPL17=6660270	-0.728158	10.1527	-6.0146	2.29663e-07	2.56364e-05	6.70107								IDH3A=3360100	0.640727	8.99556	5.15708	4.60145e-06	0.000513643	3.87985
ODF2L=6840026	-0.315934	8.0045	-5.98165	2.58004e-07	2.86493e-05	6.5872								GNG3=450632	0.278103	7.84913	5.1366	4.93749e-06	0.000548268	3.81167
GBP1=6840035	-1.12623	8.76618	-5.92456	3.15602e-07	3.48625e-05	6.39006								ERICH3=4780475	0.26202	7.68688	5.00256	7.82007e-06	0.000863832	3.36725
UNC93B1=4780612	-1.71247	9.74662	-5.91615	3.25097e-07	3.57253e-05	6.36106								DIP2B=7510392	0.460545	9.32252	4.9976	7.95378e-06	0.000874051	3.35088
IFITM3=6650242	-0.96548	7.93116	-5.90484	3.38332e-07	3.69881e-05	6.32203								DOCK8=3520202	0.396615	10.4172	4.98801	8.21868e-06	0.000898505	3.31924
COX5A=4900670	-0.517205	13.1464	-5.89714	3.47641e-07	3.78108e-05	6.29548								CHMP5=6450326	1.04959	9.23366	4.98176	8.39602e-06	0.000913185	3.29862
GPR180=3180563	-0.978612	9.04836	-5.87268	3.78946e-07	4.10054e-05	6.21116								RNF216P1=2750139	-0.586059	8.92318	-4.95534	9.18831e-06	0.000994259	3.21156
CERK=3060692	0.64946	9.54905	5.86069	3.95293e-07	4.25022e-05	6.16986								NPM1P21=1690075	0.647078	9.29299	4.93961	9.69463e-06	0.00104372	3.15978
IDH3A=3360100	-0.728013	8.99556	-5.85962	3.96786e-07	4.25022e-05	6.16618								ADPRHL2=730010	0.459926	9.02432	4.92307	1.02563e-05	0.00109862	3.10543
CD164=10142	-0.536241	8.43306	-5.85221	4.07275e-07	4.34065e-05	6.14066								SCAMP1=1050544	0.496314	9.82324	4.91903	1.03987e-05	0.00110827	3.09212
PMEPA1=240400	0.445671	8.68811	5.82849	4.4276e-07	4.69525e-05	6.05899								TLR7=7200753	0.825453	9.68216	4.91149	1.06689e-05	0.00113139	3.06737
HLA-F=5220070	-0.781017	9.4126	-5.80573	4.79695e-07	5.06161e-05	5.98066								NUP153=3840131	0.376741	8.73926	4.89208	1.13971e-05	0.00120259	3.00367
TTC39B=2340477	-0.360726	7.86099	-5.80313	4.84102e-07	5.08283e-05	5.97172								IFIT5=4890327	0.437975	7.91762	4.86437	1.25218e-05	0.00131473	2.9129
ADPRHL2=730010	-0.536416	9.02432	-5.74182	6.00552e-07	6.27444e-05	5.76107								CD44=4560193	-0.523732	9.84781	-4.85204	1.30566e-05	0.00136413	2.87257
IFIT3=6510170	-0.812958	7.89325	-5.72194	6.43995e-07	6.69534e-05	5.69283								ZNFX1=3800487	1.13385	8.69829	4.84878	1.32015e-05	0.0013725	2.86193
PPM1K=130201	-0.36231	7.85012	-5.68935	7.22057e-07	7.4703e-05	5.58107								HAPLN3=4900086	-0.352179	7.75198	-4.84286	1.34691e-05	0.0013935	2.84258
BCL2=4150201	-0.823674	8.78045	-5.66103	7.9747e-07	8.21046e-05	5.48405								ANKFY1=450300	0.395471	8.54453	4.82367	1.43741e-05	0.00147537	2.77989
SAMD4A=2680523	-0.322338	7.74419	-5.65289	8.20537e-07	8.40713e-05	5.45621								UNC93B3=7150082	0.828336	8.18435	4.82315	1.43996e-05	0.00147537	2.77818
TIMD4=4850332	-0.736945	8.99279	-5.63748	8.66082e-07	8.83112e-05	5.40346								AKAP7=5340504	0.317352	8.0057	4.78648	1.63008e-05	0.00166213	2.65867
MYH3=1070541	-0.487176	7.93295	-5.63495	8.73792e-07	8.86711e-05	5.39481								TRIB1=4810520	0.547079	11.7798	4.74376	1.88282e-05	0.00191066	2.51983
RNF213=7400743	-0.845769	9.21372	-5.60457	9.71901e-07	9.81574e-05	5.29093								KAT2B=7200703	0.498962	9.70288	4.72522	2.00414e-05	0.00202409	2.45971
CLEC2D=6760148	-0.441017	7.9828	-5.57049	1.09499e-06	0.000110064	5.17454								SLC35C2=5960450	-0.397839	8.50526	-4.71168	2.0975e-05	0.00210833	2.41588
TMEM140=4670414	-1.04014	9.36018	-5.51776	1.31656e-06	0.000131712	4.99474								ILK=4230132	-0.425934	10.7601	-4.69992	2.1821e-05	0.00218303	2.37782
MOB3C=7560471	-0.890404	8.86907	-5.51084	1.34875e-06	0.000134299	4.97118								GLO1=6770619	-0.447893	10.4634	-4.68668	2.28136e-05	0.00227161	2.33501
ADA=7210192	-0.678952	10.6953	-5.49298	1.4355e-06	0.000142269	4.91038								FKBP5=2640341	0.51086	9.60082	4.68081	2.32675e-05	0.00230257	2.31605
CMTR1=4780427	-0.455785	7.93684	-5.48691	1.46623e-06	0.000144639	4.88972								IFIT2=2600747	1.41481	8.32675	4.67986	2.33416e-05	0.00230257	2.31299
TNK2=1850482	-0.967811	10.3811	-5.48056	1.49905e-06	0.000147191	4.86814								CERK=2230367	-0.463736	9.68808	-4.66581	2.44679e-05	0.0024025	2.26765
SCIN=730592	-0.386937	7.80064	-5.47868	1.50893e-06	0.000147478	4.86173								LNPEP=2690544	0.515353	8.54816	4.66302	2.46978e-05	0.00241389	2.25866
DNAJC1=2450678	-0.395452	8.46776	-5.44329	1.70699e-06	0.000166072	4.74147								IGFBP4=7510414	0.22774	7.74654	4.65009	2.5792e-05	0.00250928	2.21696
GMPR=3840400	-0.332262	7.78896	-5.43133	1.77959e-06	0.000172344	4.70087								L3HYPDH=1300719	0.729388	8.02462	4.64555	2.6187e-05	0.00253608	2.20234
CD38=2760500	-0.983029	11.5087	-5.41809	1.86352e-06	0.000179651	4.65595								APOBEC3F=6290743	0.375741	8.60646	4.63294	2.73153e-05	0.00263332	2.16178
IFIT2=2600747	-1.63216	8.32675	-5.3988	1.99293e-06	0.000191258	4.59051								GBP5=1510364	-1.46058	10.3397	-4.61915	2.86049e-05	0.00274517	2.11742
TEX29=3390041	-0.283416	7.78627	-5.37532	2.16237e-06	0.000206585	4.511								SLC35A4=380189	0.5274	9.28304	4.60985	2.95082e-05	0.0028191	2.08754
SQRDL=6770707	-0.442256	8.60889	-5.34373	2.4131e-06	0.000229504	4.40412								RTP4=1450427	0.790445	8.58166	4.5769	3.29372e-05	0.00313257	1.98189
CYP2J2=1570661	-0.53586	7.90237	-5.33087	2.52322e-06	0.000238906	4.36066								PARP9=5700735	0.736708	9.77916	4.54005	3.72345e-05	0.00352548	1.86409
CHMP5=6450326	-1.1076	9.23366	-5.25714	3.25749e-06	0.000307058	4.11197								KAT2A=4830301	0.497617	8.77525	4.52754	3.88151e-05	0.0036588	1.82417
ABI2=2000100	-0.48859	8.63604	-5.19472	4.04153e-06	0.000379278	3.90212								TEX29=3390041	0.238396	7.78627	4.52145	3.96079e-05	0.00371701	1.80476
GTPBP1=1470020	-0.26889	7.91856	-5.18491	4.18052e-06	0.000389469	3.86923								AMZ2=510328	-0.366202	10.7628	-4.50357	4.20289e-05	0.00392683	1.74781
UNC93B3=7150082	-0.890391	8.18435	-5.18447	4.18685e-06	0.000389469	3.86776								ODF3B=2710152	0.376464	8.42027	4.48238	4.5084e-05	0.0041938	1.68047
EXOC6=7330196	-0.486721	8.60325	-5.16682	4.44957e-06	0.000412101	3.80857								C14orf159=130020	0.521687	9.65537	4.43808	5.21922e-05	0.00483382	1.54005
UNC93B2=6380594	-0.400493	7.85271	-5.15954	4.56258e-06	0.00042073	3.78418								SCIN=730592	0.313086	7.80064	4.43302	5.30702e-05	0.00489376	1.52405
UNC93B5=3930187	-0.295095	7.8997	-5.153	4.66651e-06	0.00042845	3.76228								GNG5=10170	0.593736	9.92669	4.38142	6.28929e-05	0.00577444	1.3613
IFIT5=4890327	-0.461022	7.91762	-5.12034	5.22165e-06	0.000477353	3.65301								CPOX=1240242	-0.424044	9.1631	-4.36743	6.58481e-05	0.0060197	1.31732
SCAMP1=1050544	-0.515456	9.82324	-5.10874	5.43397e-06	0.000494631	3.61427								USP38=7000379	-0.356175	9.62175	-4.36184	6.7066e-05	0.00610473	1.29977
C14orf159=130020	-0.599956	9.65537	-5.10393	5.52455e-06	0.000500727	3.5982								MASTL=20521	0.649906	8.36939	4.35025	6.96623e-05	0.00631397	1.2634
TOMM20=6290681	0.388642	10.2604	5.09335	5.72917e-06	0.000517064	3.56286								SLFN12=2070392	0.322279	7.98035	4.34354	7.12102e-05	0.0064268	1.24236
TP53INP1=6660630	0.674144	11.9316	5.08076	5.98226e-06	0.000537618	3.52085								KIAA0513=5870301	0.409688	8.18946	4.33188	7.39811e-05	0.00664858	1.20582
BCL2=3180494	-0.649785	8.51983	-5.0638	6.34066e-06	0.000567422	3.46433								SECISBP2L=2470762	0.459006	9.03027	4.32978	7.44911e-05	0.00666617	1.19924
LOC650274=6760066	-0.350445	7.85222	-5.05674	6.49592e-06	0.000578874	3.44083								ARL2BP=2570523	-0.339253	9.73219	-4.31001	7.9462e-05	0.00708114	1.13742
SLC38A5=4860181	-0.783591	8.7467	-5.00972	7.6309e-06	0.00067717	3.28445								CMTR1=4780427	0.35739	7.93684	4.30239	8.14622e-05	0.00722901	1.11364
TAP2=3940477	-0.916748	9.10927	-5.00206	7.83344e-06	0.000692247	3.25902								GTPBP1=1470020	0.222176	7.91856	4.28414	8.64561e-05	0.0076402	1.05673
SUN2=2640411	0.826076	11.1801	4.99761	7.95332e-06	0.000699926	3.24427								YEATS2=5260537	0.429183	8.85769	4.26384	9.23644e-05	0.00812845	0.99352
PANK2=3130474	-0.607235	9.28898	-4.98179	8.39516e-06	0.000735756	3.19179								LYSMD4=7210487	-0.43904	8.74372	-4.24467	9.83008e-05	0.00861513	0.933978
ODF3B=2710152	-0.417561	8.42027	-4.97171	8.68927e-06	0.000758398	3.15837								SNX2=5550736	0.449654	9.94943	4.24145	9.93317e-05	0.00866921	0.924008
TRIM26=6020463	-0.544212	9.72076	-4.94362	9.56306e-06	0.000831241	3.0654								PATL2=4230056	0.356218	8.28349	4.2402	9.97354e-05	0.00866921	0.920132
GCH1=240053	-0.394654	7.98723	-4.93426	9.87303e-06	0.000854682	3.03446								SLA2=4230671	0.282513	7.82605	4.22529	0.000104679	0.0090618	0.873905
ARHGEF3=6250435	-1.02429	9.95049	-4.88315	1.17481e-05	0.00101287	2.86583								SCARB2=4810435	0.540579	10.6479	4.21094	0.000109657	0.00945416	0.829525
LNPEP=2690544	-0.53924	8.54816	-4.87916	1.19084e-05	0.00102253	2.8527								LOC100131544=2350608	0.177764	7.76076	4.20302	0.000112505	0.00966039	0.805041
KIAA0040=1990446	-0.388527	8.46162	-4.84538	1.33548e-05	0.0011421	2.7416								HSPA1B=3850433	0.721712	8.94412	4.1885	0.00011791	0.0100837	0.760235
TMEM71=1710541	0.372423	8.26852	4.83598	1.37871e-05	0.00117434	2.71073								CHSY1=3060128	0.354793	10.0178	4.18406	0.000119615	0.0101544	0.74653
SLC9A3R1=2450452	0.445847	10.695	4.79844	1.56549e-05	0.0013281	2.58766								DIP2B=510064	0.280543	8.33949	4.18385	0.000119694	0.0101544	0.745899
SLFN12=2070392	-0.355664	7.98035	-4.7935	1.59188e-05	0.00134511	2.57147								SIDT1=7000026	0.490527	8.35284	4.1772	0.000122293	0.0103335	0.725394
IRF9=2000022	-1.04557	10.8725	-4.76587	1.74755e-05	0.00147079	2.48114								AZI2=5490348	0.382162	8.37078	4.17149	0.000124567	0.0104839	0.707811
RBBP6=6900161	-0.525608	8.87028	-4.75374	1.82052e-05	0.00152614	2.44154								HS.20255=7610309	0.309548	7.86442	4.14117	0.000137345	0.0115136	0.61464
LOC731528=2120575	-0.259826	7.79581	-4.74904	1.84959e-05	0.00154441	2.42621								SP140=870193	0.745712	9.19213	4.1327	0.000141139	0.0117851	0.588649
GNG5=10170	-0.641123	9.92669	-4.7311	1.96484e-05	0.00162944	2.36771								RNASEL=1820682	0.287509	8.22488	4.09865	0.000157431	0.0130939	0.4845
CPNE5=2260767	-0.646977	8.86587	-4.73081	1.9668e-05	0.00162944	2.36675								LOC100130828=1580750	0.252398	7.88988	4.09648	0.000158532	0.013134	0.477856
APOBEC3G=1190026	-0.747874	9.93783	-4.72735	1.98979e-05	0.00164208	2.3555								CSNK1G2=1240192	0.455534	10.8623	4.09242	0.000160607	0.0132541	0.465466
CASP1=7050382	-0.8628	9.64356	-4.72564	2.00129e-05	0.00164517	2.34993								SLC38A5=4860181	0.639725	8.7467	4.08994	0.000161884	0.0133077	0.457921
DIP2B=7510392	-0.433643	9.32252	-4.70566	2.14042e-05	0.00175274	2.28491								SMARCB1=150021	-0.320278	10.3951	-4.08088	0.000166648	0.0136465	0.430286
CASP1=450491	-0.907445	9.82743	-4.69756	2.19951e-05	0.00179421	2.25857								ELK4=510327	0.186668	7.91504	4.07337	0.000170696	0.0139242	0.407424
IGFBP4=7510414	-0.229227	7.74654	-4.68045	2.32959e-05	0.00189304	2.20301								PARP9=3140707	0.611086	9.14245	4.06951	0.000172814	0.0140429	0.395677
CCDC77=3850291	-0.445462	8.79857	-4.67422	2.37876e-05	0.00192561	2.18282								CAPN2=70646	0.227627	7.98477	4.05344	0.000181907	0.0147254	0.346841
PSMB10=2000445	-0.553302	12.6954	-4.66058	2.49008e-05	0.00200806	2.1386								C9orf91=5720131	0.391866	8.26735	4.04977	0.000184051	0.0148424	0.335683
AKAP7=5340504	-0.30849	8.0057	-4.65282	2.55573e-05	0.0020532	2.11345								NBN=3610343	0.504068	9.00824	4.04711	0.000185617	0.014912	0.327616
NPM1P21=1690075	-0.607741	9.29299	-4.63932	2.6739e-05	0.00214003	2.06976								FGD2=7210717	0.608967	10.4987	4.02974	0.000196175	0.0157007	0.274958
OGFR=6860382	-0.493021	8.71584	-4.62849	2.77257e-05	0.00221065	2.03475								ACAA1=3520753	0.389078	9.18343	4.01397	0.000206259	0.0164456	0.227265
CAST=670161	-0.445861	8.5219	-4.60526	2.9964e-05	0.0023769	1.95975								CTLA4=6400333	-0.422818	8.72196	-4.00951	0.000209206	0.0166182	0.213768
LRP5=630066	0.607081	8.98281	4.60349	3.01417e-05	0.0023769	1.95404								CD68=3120370	0.885445	8.91907	3.99001	0.000222554	0.0176125	0.154945
GBP1P1=620403	-0.324353	7.926	-4.60343	3.0147e-05	0.0023769	1.95387								XRN1=1990487	0.523677	10.0323	3.96948	0.000237501	0.0187255	0.0931473
PAPD7=4730292	-0.600735	9.39972	-4.59181	3.13394e-05	0.00246177	1.9164								HESX1=7550242	0.210811	7.70747	3.95298	0.000250211	0.0196546	0.0436069
HSH2D=6040647	-0.671441	9.93921	-4.58313	3.22602e-05	0.00252475	1.88844								ATP13A1=2060193	0.40184	9.57722	3.95177	0.000251166	0.0196567	0.0399897
ACAA1=3520753	-0.439168	9.18343	-4.53073	3.84066e-05	0.00299472	1.72012								RBM43=7560296	0.325721	7.87404	3.94924	0.00025318	0.0197415	0.0324012
NCF1C=3180681	-0.539114	10.0859	-4.52651	3.89477e-05	0.0030258	1.70662								NUB1=6200672	0.53031	9.0517	3.94467	0.000256858	0.0199549	0.018701
SLC35A4=380189	-0.513255	9.28304	-4.48621	4.45172e-05	0.00344586	1.57771								STX16=7040315	0.421719	9.49213	3.93369	0.000265905	0.0205824	-0.0141765
SP140=6400681	-0.737364	9.19139	-4.47181	4.66893e-05	0.00360085	1.53179								MOB3C=7560471	0.6328	8.86907	3.91649	0.000280692	0.021648	-0.0655629
MASTL=20521	-0.667014	8.36939	-4.46477	4.77884e-05	0.00367226	1.50936								OBFC1=4120750	-0.365761	8.94249	-3.90248	0.00029333	0.0224677	-0.107364
HS.377257=4250730	-0.33209	8.00208	-4.45414	4.94969e-05	0.00378982	1.47551								MSRB1=1440243	-0.447104	10.3171	-3.90236	0.000293439	0.0224677	-0.107717
TINF2=1740471	-0.409889	10.5693	-4.43189	5.32679e-05	0.00406388	1.40476								POLB=6380338	-0.395396	9.48685	-3.88223	0.000312563	0.0238459	-0.167619
KDELC2=6110301	-0.423083	8.26024	-4.42934	5.37177e-05	0.00408351	1.39666								HAGH=4900333	-0.373589	9.53638	-3.85206	0.000343491	0.0261114	-0.257086
ERICH3=4780475	-0.231846	7.68688	-4.42647	5.42282e-05	0.0041076	1.38755								PMEPA1=240400	-0.294185	8.68811	-3.84736	0.000348574	0.0264033	-0.271011
FLJ77644=7380243	-0.449911	8.82495	-4.42522	5.44519e-05	0.00410986	1.38359								GLS=5570427	-0.4899	9.72025	-3.84358	0.0003527	0.0266207	-0.282163
GLO1=6770619	0.419978	10.4634	4.39458	6.02312e-05	0.00451438	1.28645								RNASEL=110064	0.26728	8.20605	3.83694	0.000360085	0.0270817	-0.301797
PSMB8=7210326	-0.71057	10.8998	-4.39455	6.02371e-05	0.00451438	1.28636								POLR2H=1240221	-0.357805	11.1094	-3.83039	0.000367512	0.0275426	-0.32114
ZFYVE26=5890241	-0.516263	8.86278	-4.38726	6.1698e-05	0.00460758	1.26329								ARHGAP27=7330070	0.508597	8.56698	3.82698	0.000371438	0.0277388	-0.331207
GNG3=450632	-0.236812	7.84913	-4.37397	6.44502e-05	0.00479622	1.22129								HS.147575=3310670	0.214431	7.80201	3.81588	0.000384487	0.0286126	-0.36391
BLVRA=2940022	-0.35408	9.46085	-4.37058	6.51712e-05	0.00483292	1.21058								AEN=4480288	0.450172	9.39781	3.80876	0.000393094	0.0291508	-0.384875
LAMC1=4120086	0.566038	9.20209	4.34737	7.0324e-05	0.00519687	1.13737								PHF11=6520110	0.23393	7.88257	3.80224	0.000401128	0.0296429	-0.40403
TBC1D14=7160707	0.477549	9.30257	4.34054	7.19147e-05	0.00529597	1.11585								SDHAP3=6350341	0.258024	8.21023	3.78296	0.000425847	0.0313604	-0.460629
SEPT2=630601	0.515118	11.6543	4.32088	7.66901e-05	0.0056281	1.05403								CPNE5=2260767	0.51678	8.86587	3.77878	0.000431402	0.0316595	-0.472891
VRK2=6550020	-0.442741	8.46249	-4.31519	7.81286e-05	0.0057139	1.03616								PMM1=4890408	-0.270296	9.08715	-3.77572	0.000435503	0.0318503	-0.481844
PATL2=4230056	-0.362426	8.28349	-4.3141	7.84082e-05	0.00571464	1.03273								LOC728216=6860180	0.577423	7.89992	3.77015	0.000443082	0.0322932	-0.498164
FGD2=7210717	-0.649237	10.4987	-4.29622	8.31193e-05	0.00603725	0.976641								GRK5=3190239	0.366941	9.72913	3.76716	0.00044719	0.032481	-0.506893
LOC650518=7650528	-0.315818	12.057	-4.28435	8.6397e-05	0.00625391	0.939475								ECE1=270050	0.197242	7.97525	3.76353	0.000452246	0.0327361	-0.517527
ESYT2=510762	0.430274	9.59615	4.27829	8.81213e-05	0.00635703	0.920488								BIRC2=840280	0.439645	10.2386	3.75947	0.000457951	0.0330363	-0.529382
TP53INP1=5420538	0.621697	11.5904	4.27155	9.00736e-05	0.00647583	0.899438								GMPR2=5090392	-0.348657	10.1089	-3.75768	0.000460483	0.0331064	-0.534598
SP140=870193	-0.770189	9.19213	-4.26834	9.10195e-05	0.00652173	0.889403								SH3BGRL=5890242	0.493908	10.2371	3.75039	0.000470968	0.0337458	-0.555885
SLC25A28=2360392	-0.418348	10.2268	-4.26454	9.21518e-05	0.00658063	0.877527								NSMCE4A=6510025	-0.28387	10.7032	-3.74885	0.000473222	0.0337931	-0.560398
KSR1=2630500	-0.178981	7.76626	-4.25662	9.45557e-05	0.00672964	0.852794								CPEB2=4830382	0.310848	8.04372	3.7283	0.000504158	0.0358815	-0.620252
HLA-E=1030747	-0.587511	12.8365	-4.25401	9.53635e-05	0.00676443	0.844624								PHACTR4=1940064	0.479992	9.26588	3.69459	0.000559163	0.0396632	-0.718052
NBN=3610343	-0.528983	9.00824	-4.24715	9.75113e-05	0.00689372	0.823238								TOMM20=6290681	-0.281521	10.2604	-3.68948	0.000567983	0.0401545	-0.732825
CPOX=1240242	0.40987	9.1631	4.22145	0.000105989	0.00746816	0.743209								GMPR=3840400	0.224277	7.78896	3.66616	0.000609982	0.0429804	-0.800141
FLJ32255=5340278	-0.372888	8.17053	-4.19721	0.000114638	0.00805082	0.667944								SP100=4860161	0.234863	7.91412	3.66082	0.00062002	0.043543	-0.815536
PSMB8=3420632	-0.750477	10.5485	-4.19418	0.000115767	0.00810333	0.658536								EXOC6=7330196	0.344204	8.60325	3.65392	0.000633206	0.0443223	-0.835382
OPTN=5260215	-0.393189	8.74959	-4.18315	0.000119969	0.00836979	0.624345								MASTL=580470	0.429686	8.11728	3.65241	0.000636127	0.0443803	-0.839721
PSME2=830403	-0.471556	13.0243	-4.17705	0.000122352	0.00850811	0.605477								ATP7A=6280414	0.250097	7.92376	3.64877	0.000643222	0.0447282	-0.850181
NUP153=3840131	-0.321248	8.73926	-4.17148	0.000124569	0.00863396	0.588259								HS.356079=2120450	0.369272	8.4458	3.62891	0.000683302	0.04736	-0.907157
TRMT1L=4890647	-0.412883	8.54329	-4.15967	0.000129405	0.00893991	0.551748								SCAMP1=2650022	0.225566	7.95093	3.62153	0.000698818	0.0482776	-0.928312
VAMP5=2630195	-0.839479	9.95468	-4.14653	0.000134997	0.00929597	0.511197								PLIN2=460204	-0.305353	9.21621	-3.6126	0.00071801	0.0494424	-0.953833
SLC25A42=620692	0.585605	9.83739	4.14002	0.000137856	0.00946212	0.491115								HLA-F=5220070	0.485819	9.4126	3.61136	0.000720724	0.0494687	-0.957386
ARHGEF18=6130725	0.400773	10.0714	4.13697	0.000139214	0.00952055	0.481726
SMAP2=5550136	0.543847	11.1262	4.1361	0.000139605	0.00952055	0.479035
PSMA5=5080451	-0.33542	12.643	-4.12398	0.000145146	0.00986668	0.441748
REEP5=520324	0.373333	9.86543	4.12022	0.000146911	0.00995474	0.430172
KAT2A=4830301	-0.45262	8.77525	-4.11814	0.000147896	0.00998628	0.423773
HS.20255=7610309	-0.30776	7.86442	-4.11725	0.000148318	0.00998628	0.421042
SLA2=4230671	-0.274301	7.82605	-4.10245	0.000155525	0.0104384	0.375605
RAB3GAP1=3840079	-0.352609	9.7269	-4.09598	0.000158784	0.0106235	0.355753
SDHA=3180470	-0.425028	10.2341	-4.09248	0.000160572	0.0107094	0.345028
PHF11=6520110	-0.250974	7.88257	-4.07928	0.000167503	0.0111366	0.304582
ZC3HAV1=6620750	0.451102	9.8984	4.07419	0.000170248	0.0112837	0.289025
MTDH=3850154	0.375065	11.2849	4.06179	0.000177125	0.011703	0.251138
ELK4=510327	-0.185923	7.91504	-4.05711	0.000179792	0.0118423	0.236842
FBXW7=5560661	-0.346301	9.95657	-4.05582	0.000180536	0.0118545	0.232892
FKBP5=2640341	-0.441917	9.60082	-4.04911	0.000184435	0.0120731	0.212454
FAM46A=3940133	-0.812596	8.5513	-4.04558	0.000186524	0.0121723	0.201682
ECE1=270050	-0.211967	7.97525	-4.04448	0.000187179	0.0121776	0.19833
PPP3CA=2940537	0.315494	8.05309	4.04203	0.000188646	0.0122354	0.190868
EVL=6550754	-0.699635	10.5964	-4.02624	0.000198374	0.012819	0.142795
APOBEC3F=610379	-0.601339	8.7282	-4.02548	0.000198851	0.012819	0.140495
GFI1=4120379	-0.39174	8.89441	-4.01936	0.000202757	0.0130311	0.121903
WDR59=5290403	0.387565	9.14387	4.01788	0.000203717	0.0130533	0.117387
SGK1=1410209	0.851184	10.5103	4.01606	0.000204895	0.0130713	0.111877
ATP13A1=2060193	-0.408325	9.57722	-4.01555	0.000205231	0.0130713	0.11031
RBM43=7560296	-0.331053	7.87404	-4.01388	0.000206318	0.0131012	0.105263
TMX4=6660356	0.297905	9.37194	4.00951	0.000209206	0.0132449	0.0919792
MYOF=4670592	-0.254247	7.80905	-4.00434	0.000212668	0.0134241	0.0762951
SDHAP3=6350341	-0.272961	8.21023	-4.00196	0.000214279	0.0134856	0.0690851
PPP2R2A=3710594	-0.402947	10.1106	-3.99747	0.00021735	0.0136384	0.0554897
PPP4R1=2060286	0.320782	9.22138	3.98469	0.000226335	0.0141603	0.0167977
SEPT3=4890021	0.327758	8.0813	3.98149	0.00022864	0.0142624	0.00712422
PPOX=3120609	0.30526	8.85525	3.96837	0.000238333	0.0148235	-0.0325218
CD68=3120370	-0.87889	8.91907	-3.96047	0.000244356	0.015106	-0.0563466
ATP2B4=6100482	0.32434	8.73041	3.95968	0.00024497	0.015106	-0.0587424
UBE2G1=150630	0.401625	9.86249	3.95961	0.000245026	0.015106	-0.0589609
BAZ1A=940288	-0.435058	9.42556	-3.95788	0.00024637	0.015106	-0.0641833
GLRX=4590228	-0.487797	12.6472	-3.95779	0.000246437	0.015106	-0.0644431
RPRD2=3420377	0.2954	8.68697	3.9517	0.000251224	0.0153551	-0.0828034
MICB=3170064	-0.317549	9.18204	-3.94855	0.000253735	0.015464	-0.0922926
TCP11L1=1070753	-0.398119	8.5058	-3.94389	0.000257489	0.0156066	-0.106306
TRIM78P=150240	-0.227238	7.95763	-3.94382	0.000257547	0.0156066	-0.106523
ATP7A=6280414	-0.269339	7.92376	-3.9295	0.000269436	0.0162805	-0.149576
ARL2BP=2570523	0.308794	9.73219	3.92305	0.000274963	0.0165673	-0.168943
TBK1=780598	-0.316662	9.78022	-3.91697	0.000280269	0.0168392	-0.187169
MR1=2900451	-0.504372	9.02614	-3.89305	0.000302138	0.0180689	-0.258795
HNRNPA0=1660170	0.418614	9.2286	3.89232	0.000302832	0.0180689	-0.260981
PTK2B=2810632	-0.530191	9.10252	-3.89183	0.000303292	0.0180689	-0.262427
PATL2=2970494	-0.405183	8.45154	-3.88926	0.00030575	0.0181643	-0.270119
SGK1=2030324	0.899958	10.7901	3.87543	0.000319289	0.0189156	-0.311401
CHRNB1=7650639	-0.46836	8.62808	-3.86523	0.000329646	0.0194748	-0.341809
GNB4=1660246	-0.279444	7.90822	-3.86302	0.000331928	0.0195058	-0.348379
LOC100130828=1580750	-0.238009	7.88988	-3.86294	0.00033201	0.0195058	-0.348613
IFITM2=1230767	-1.29654	10.6795	-3.86105	0.000333984	0.019541	-0.35426
LOC648470=1450136	-0.559254	8.55737	-3.8606	0.000334452	0.019541	-0.355593
TSC1=4040373	0.366379	9.03077	3.8538	0.000341629	0.0199055	-0.375808
ESYT1=6550243	0.496168	10.6379	3.85269	0.00034282	0.0199202	-0.379121
SPECC1L=6020209	0.379006	9.61234	3.81531	0.000385173	0.02232	-0.489977
LOC643733=650072	-0.380989	8.14315	-3.81414	0.000386574	0.0223402	-0.49343
SNX2=5550736	-0.402938	9.94943	-3.8008	0.000402936	0.0232225	-0.532853
INTS10=3310441	0.372069	10.0489	3.79529	0.000409885	0.0235589	-0.54911
MTX3=1430653	-0.332302	8.61145	-3.79413	0.000411356	0.0235743	-0.552516
OSBPL8=3940358	0.369566	9.16299	3.79333	0.000412375	0.0235743	-0.554869
VEGFB=4060333	0.42866	11.2293	3.78599	0.000421871	0.0240523	-0.57651
DIP2B=510064	-0.252467	8.33949	-3.76514	0.000449997	0.0255871	-0.637839
PITPNC1=1230630	0.210304	8.42025	3.75915	0.000458405	0.0259955	-0.655422
GSDMD=610148	-0.485071	9.51481	-3.74881	0.000473278	0.0267673	-0.685745
SP100=4860161	-0.240122	7.91412	-3.74279	0.000482138	0.0271959	-0.703356
RNF24=2640471	-0.248846	7.98843	-3.74039	0.000485719	0.0273253	-0.710382
RCAN1=2850551	0.224049	8.33687	3.73515	0.000493625	0.0276667	-0.725707
CARD16=2030170	-0.36361	8.30614	-3.73465	0.000494397	0.0276667	-0.727192
MYL12A=4730392	-0.305196	13.0552	-3.73283	0.000497173	0.0277152	-0.732506
TTC3=290343	0.583212	10.802	3.73237	0.000497878	0.0277152	-0.733851
ANAPC5=4730408	0.320865	11.2556	3.7238	0.000511183	0.0282711	-0.758878
MXD4=3710647	0.436312	9.19008	3.72378	0.000511211	0.0282711	-0.75893
MEF2A=6400132	-0.261509	7.95673	-3.72337	0.000511864	0.0282711	-0.760142
GOT1=5690373	0.382316	9.95258	3.71967	0.000517715	0.02852	-0.770926
PAPOLA=6940719	0.365054	10.9685	3.71473	0.000525634	0.0288766	-0.785329
PPM1M=7150253	0.37775	9.13087	3.71315	0.000528206	0.0288766	-0.789959
CBFB=2600537	0.304821	9.64911	3.7131	0.000528273	0.0288766	-0.79008
C9orf40=4810139	0.184722	8.03223	3.70791	0.000536763	0.0292653	-0.805204
HPCAL1=520184	0.456071	10.8026	3.70608	0.000539791	0.0293549	-0.810538
ILK=4230132	0.334302	10.7601	3.68882	0.000569139	0.0308718	-0.86074
CHSY1=3060128	-0.312648	10.0178	-3.68704	0.000572246	0.0309611	-0.865901
FOPNL=6520497	0.271858	9.75545	3.6825	0.000580255	0.0313146	-0.879076
PPFIBP2=6900053	0.378743	9.45341	3.67594	0.000592018	0.0318683	-0.898096
LSM14A=2340328	0.340257	10.0983	3.67375	0.000595997	0.0319511	-0.904444
STX16=7040315	-0.393741	9.49213	-3.67272	0.000597882	0.0319511	-0.907436
HS.475334=2630601	0.340946	8.52455	3.67261	0.000598075	0.0319511	-0.907743
PRKCB=5090563	0.629275	11.3363	3.66859	0.000605476	0.0322652	-0.919396
TRIB1=4810520	-0.422763	11.7798	-3.66581	0.000610636	0.0324586	-0.927435
HIST2H2AA4=4290148	-0.652637	10.0338	-3.6609	0.000619858	0.0328664	-0.941635
CD48=2030767	-0.895354	10.7992	-3.64234	0.000655946	0.034642	-0.995224
CTLA4=6400333	0.384064	8.72196	3.64201	0.000656612	0.034642	-0.996185
HNRNPA1P10=7320424	0.357893	9.89497	3.62922	0.000682665	0.0359271	-1.03302
HS.294603=5550768	0.348624	8.75503	3.62722	0.000686839	0.0360574	-1.03879
MBNL2=990128	0.482514	10.1513	3.62513	0.000691211	0.0361973	-1.04479
AKAP2=2970162	-0.258314	7.92592	-3.61669	0.000709164	0.037046	-1.06905
HAGH=4900333	0.348439	9.53638	3.59273	0.000762565	0.0397377	-1.13771
MAP2K1=1050600	0.414242	9.99574	3.58506	0.00078048	0.0405716	-1.15966
APOBEC3G=4120369	-0.665003	9.98363	-3.582	0.000787723	0.040848	-1.16839
LTA4H=1430524	0.315329	10.9001	3.58112	0.000789818	0.0408567	-1.1709
CPEB2=4830382	-0.297975	8.04372	-3.57391	0.00080722	0.0416553	-1.1915
LPXN=2350091	0.418046	12.3622	3.56405	0.000831583	0.0428083	-1.21958
PIK3R2=2140097	0.427854	9.48424	3.54827	0.000872054	0.0447708	-1.26446
UBXN2A=7160382	-0.338966	8.87934	-3.54756	0.000873926	0.0447708	-1.26648
SGK1=4390450	0.956968	11.3809	3.54665	0.000876321	0.0447853	-1.26907
SCO1=3450563	-0.315571	9.41958	-3.54541	0.000879593	0.0447928	-1.27259
C9orf91=5720131	-0.343023	8.26735	-3.54499	0.000880693	0.0447928	-1.27376
UBE2F=20491	-0.34832	10.2214	-3.5422	0.000888122	0.0450626	-1.28169
GAS6=4280632	0.46493	10.6619	3.53557	0.000906002	0.0458602	-1.30051
GPR183=4040037	0.488957	10.7959	3.5345	0.000908901	0.0458973	-1.30352
PLEKHG1=430348	0.30335	8.32458	3.53343	0.000911846	0.0459367	-1.30657
TYMP=3130307	-0.316624	8.08636	-3.52914	0.000923644	0.0464208	-1.31871
PSMA3=5720327	-0.447436	10.5592	-3.52102	0.000946412	0.047343	-1.34168
PAFAH1B1=5670075	0.335855	9.30694	3.52101	0.000946458	0.047343	-1.34172
JMJD7-PLA2G4B=2350722	0.367343	9.33723	3.51766	0.000955991	0.0477073	-1.35118
BLOC1S6=1510719	0.303618	9.07446	3.51398	0.000966594	0.0481232	-1.36158
TIA1=3120075	-0.353298	8.81127	-3.50194	0.00100205	0.0497714	-1.39554

## Sheet: 12hrFDR
None-Vs-Alpha							None-Vs-Gamma							Alpha-Vs-Gamma
GENE	FC	AveExpr	t	P.Value	adj.P.Val	B	GENE	FC	AveExpr	t	P.Value	adj.P.Val	B	GENE	FC	AveExpr	t	P.Value	adj.P.Val	B
IFI6=5090215	-3.54958	11.7465	-24.633	4.42087e-29	9.37623e-25	52.2867	GBP4=1980524	-1.9296	8.67646	-12.9364	2.41068e-17	5.11281e-13	21.6408	IFI6=5090215	3.21381	11.7465	22.3028	3.73931e-27	7.93071e-23	47.2815
ISG15=2100196	-5.39755	10.7348	-24.0052	1.40949e-28	1.4947e-24	51.3598	STAT1=1820750	-2.43808	10.5337	-11.2607	3.87676e-15	4.11111e-11	18.5217	ISG15=2100196	4.83066	10.7348	21.484	1.94953e-26	2.06738e-22	46.0021
IFI44=2570300	-3.95327	8.94685	-21.9186	8.06476e-27	5.70151e-23	48.0536	WARS=4860224	-2.03378	11.9707	-10.9061	1.18978e-14	8.41131e-11	17.8	IFI44=2570300	3.78392	8.94685	20.9797	5.53167e-26	3.9107e-22	45.1837
IFI6=1010246	-4.06987	9.78671	-21.4051	2.29232e-26	1.21544e-22	47.183	WARS=3710068	-2.01907	11.0892	-10.564	3.56427e-14	1.88986e-10	17.0826	IFI6=1010246	3.73611	9.78671	19.6497	9.55848e-25	5.06814e-21	42.9077
IFI44L=3870338	-3.92158	8.7334	-19.3321	1.93035e-24	8.18815e-21	43.4172	STAT1=4810187	-2.06369	11.0803	-10.1362	1.43453e-13	6.08499e-10	16.1564	IFI44L=3870338	3.71165	8.7334	18.2972	2.03192e-23	8.61901e-20	40.4055
IFI35=2510220	-2.21804	10.6627	-15.9791	5.80167e-21	2.05079e-17	36.3583	UBE2L6=2070170	-1.39576	12.0098	-9.85432	3.63483e-13	1.28485e-09	15.5284	LY6E=4890270	2.26161	10.7613	15.3513	2.96021e-20	1.04638e-16	34.2174
LY6E=4890270	-2.32777	10.7613	-15.8005	9.183e-21	2.78232e-17	35.9448	TAP1=7330392	-1.37483	11.6079	-9.60272	8.4013e-13	2.54547e-09	14.9561	IFI27=3990170	2.35797	8.43805	13.5827	3.73936e-18	1.04191e-14	29.956
XAF1=450189	-2.91774	9.30325	-15.6825	1.24606e-20	3.30346e-17	35.6695	STAT1=2570079	-2.38362	12.0364	-9.53463	1.05526e-12	2.79762e-09	14.7993	IFIT1=2000148	4.19497	9.09615	13.5652	3.93005e-18	1.04191e-14	29.9116
IRF7=6400176	-2.51981	11.0284	-14.1595	7.40439e-19	1.74489e-15	31.9511	GBP2=1940162	-1.26288	11.3551	-9.18203	3.4654e-12	8.16641e-09	13.9745	XAF1=450189	2.46897	9.30325	13.2704	9.14133e-18	2.15421e-14	29.1574
IFIT1=2000148	-4.33666	9.09615	-14.0234	1.08115e-18	2.293e-15	31.6035	GBP1=2190148	-1.77449	9.21841	-8.4855	3.77096e-11	7.99783e-08	12.2836	IRF7=6400176	2.32744	11.0284	13.0785	1.59298e-17	3.37854e-14	28.6596
IFI27=3990170	-2.40352	8.43805	-13.845	1.78123e-18	3.43437e-15	31.1442	RARRES3=2650564	-1.83451	10.6739	-8.35316	5.96606e-11	1.15031e-07	11.9534	EIF2AK2=2120079	2.45416	10.066	12.6893	4.98422e-17	9.61003e-14	27.6333
EIF2AK2=2120079	-2.61065	10.066	-13.4985	4.75318e-18	8.40086e-15	30.2391	GBP1=6840035	-1.38165	8.76618	-7.26819	2.6918e-09	4.75753e-06	9.15195	OAS3=990768	1.90679	8.40503	12.6547	5.52205e-17	9.75977e-14	27.5409
MX1=1690066	-4.83158	11.3043	-13.4619	5.27697e-18	8.60917e-15	30.1425	GBP1P1=620403	-0.499388	7.926	-7.08766	5.10401e-09	8.32699e-06	8.67145	IRF7=1470382	2.1835	9.74214	12.3535	1.3545e-16	2.16901e-13	26.7297
IRF7=1470382	-2.35445	9.74214	-13.3207	7.90913e-18	1.19818e-14	29.7682	WDFY1=3400612	-1.06913	10.1114	-6.50813	3.99541e-08	6.05276e-05	7.10845	MX1=1690066	4.42716	11.3043	12.335	1.43176e-16	2.16901e-13	26.6795
OAS2=7320561	-2.40293	10.979	-13.2283	1.03228e-17	1.45958e-14	29.5217	PSMB9=1940180	-0.920379	9.14964	-6.48139	4.39331e-08	6.21184e-05	7.03571	USP18=1740360	1.97692	8.22974	11.5004	1.83334e-15	2.59222e-12	24.3581
OAS3=990768	-1.94413	8.40503	-12.9025	2.66201e-17	3.52866e-14	28.6429	APOL3=1980750	-0.582579	9.31537	-6.27475	9.14502e-08	0.000121223	6.47231	OAS2=7320561	2.08259	10.979	11.4648	2.04813e-15	2.71493e-12	24.2567
UBE2L6=2070170	-1.775	12.0098	-12.5317	7.95376e-17	9.92302e-14	27.6242	IRF1=6250064	-1.13504	11.3329	-6.0345	2.14064e-07	0.000267064	5.81501	HERC6=6860482	1.80894	8.55494	11.3941	2.55299e-15	3.18509e-12	24.055
HERC6=6860482	-1.88025	8.55494	-11.8433	6.36173e-16	7.38039e-13	25.6801	PSME2=830403	-0.6477	13.0243	-5.73734	6.10097e-07	0.000718864	5.00043	GBP4=1980524	-1.59263	8.67646	-10.6773	2.47454e-14	2.89863e-11	21.9668
IFITM1=5360156	-4.08791	10.4085	-11.8307	6.6117e-16	7.38039e-13	25.6439	HAPLN3=4900086	-0.406108	7.75198	-5.58446	1.04277e-06	0.001164	4.58151	IFI35=2510220	1.48002	10.6627	10.6623	2.59673e-14	2.89863e-11	21.9223
USP18=1740360	-2.02305	8.22974	-11.7687	7.99753e-16	8.48098e-13	25.4654	HS.489254=6940605	-0.476781	8.76887	-5.53733	1.22959e-06	0.00130392	4.45245	MX2=5490470	1.92346	8.71152	10.4066	5.9338e-14	6.2925e-11	21.1586
MX2=5490470	-2.02218	8.71152	-10.9407	1.06572e-14	1.07633e-11	23.0274	SOCS1=1990300	-1.00814	8.9251	-5.51088	1.34855e-06	0.00136197	4.38008	WARS=3710068	-1.92231	11.0892	-10.0577	1.85639e-13	1.87487e-10	20.1016
STAT1=1820750	-2.33223	10.5337	-10.7718	1.82699e-14	1.76131e-11	22.518	TRIM21=6560075	-0.678086	9.0249	-5.48252	1.48884e-06	0.00143531	4.30248	HS.125087=3990010	0.783286	8.00536	9.96622	2.5101e-13	2.41985e-10	19.8214
HS.125087=3990010	-0.837886	8.00536	-10.6609	2.60804e-14	2.40495e-11	22.1813	FBXO6=3800398	-1.0222	9.18173	-5.38112	2.11922e-06	0.00195419	4.02532	WARS=4860224	-1.83301	11.9707	-9.82953	3.94624e-13	3.63894e-10	19.4007
OAS1=3450180	-1.49622	9.18867	-10.451	5.13782e-14	4.54034e-11	21.5392	IFI35=2510220	-0.738019	10.6627	-5.31678	2.6496e-06	0.00234147	3.84971	RSAD2=3360343	2.36824	8.39538	9.44332	1.43389e-12	1.26714e-09	18.1985
LGALS9=840431	-0.979112	8.12823	-10.2318	1.04885e-13	8.89806e-11	20.8624	LAMA5=4040176	0.465026	9.95779	4.85426	1.29586e-05	0.0109935	2.59652	OAS1=3450180	1.31975	9.18867	9.21832	3.06432e-12	2.59965e-09	17.4891
RABGAP1L=360221	-1.04917	9.15268	-10.1934	1.18906e-13	9.69952e-11	20.7433	UBE2L6=7000368	-0.827763	8.91249	-4.79766	1.56965e-05	0.0123656	2.44465	LGALS9=840431	0.876474	8.12823	9.15922	3.74424e-12	3.05429e-09	17.3017
OAS2=240722	-1.40812	8.42848	-9.7931	4.45373e-13	3.49849e-10	19.4881	FAS=3420026	-0.56185	8.30341	-4.7968	1.5742e-05	0.0123656	2.44236	IFITM1=5360156	3.13648	10.4085	9.07722	4.94752e-12	3.88637e-09	17.0409
RSAD2=3360343	-2.44864	8.39538	-9.76391	4.90757e-13	3.71731e-10	19.3957	PSMB9=6450692	-0.452432	8.53046	-4.77149	1.71473e-05	0.0129884	2.37458	SP100=4200240	0.844759	8.42617	8.90322	8.95763e-12	6.78509e-09	16.4849
SP100=4200240	-0.913382	8.42617	-9.62647	7.75995e-13	5.6752e-10	18.9594	GBP5=1510364	-1.4967	10.3397	-4.7334	1.94971e-05	0.0142591	2.27274	OAS1=1070767	0.620286	7.91932	8.64637	2.16365e-11	1.58237e-08	15.6576
STAT1=4810187	-1.92512	11.0803	-9.45559	1.37595e-12	9.72748e-10	18.4136	CASP4=3850021	-0.48855	10.5475	-4.59454	3.10555e-05	0.0214306	1.9033	OAS2=240722	1.20503	8.42848	8.38062	5.42369e-11	3.83436e-08	14.794
STAT1=2570079	-2.34326	12.0364	-9.3732	1.81568e-12	1.24222e-09	18.1491	EPSTI1=5700725	-1.65517	10.1232	-4.59196	3.13238e-05	0.0214306	1.89647	HELZ2=5960343	2.02448	9.36272	8.33156	6.43083e-11	4.39973e-08	14.6338
OAS1=1070767	-0.661112	7.91932	-9.21546	3.09414e-12	2.05074e-09	17.6404	PITPNC1=1230630	0.255599	8.42025	4.5688	3.38374e-05	0.0224268	1.83516	RABGAP1L=360221	0.853159	9.15268	8.28907	7.45441e-11	4.94064e-08	14.4948
CMTR1=2940059	-0.792919	9.03355	-9.19982	3.26252e-12	2.09681e-09	17.5898	XKR8=7560435	-0.636632	8.58917	-4.5194	3.9879e-05	0.0256301	1.70465	CMTR1=2940059	0.709481	9.03355	8.23173	9.10063e-11	5.84895e-08	14.307
OAS2=2230204	-1.40453	8.74957	-9.02743	5.86166e-12	3.65647e-09	17.0301								OAS1=7040035	1.65507	9.2625	7.94987	2.43603e-10	1.51958e-07	13.3793
OAS1=7040035	-1.84638	9.2625	-8.86877	1.00788e-11	6.10746e-09	16.5119								OAS1=1090390	1.79062	9.36872	7.88593	3.04816e-10	1.8471e-07	13.1679
LAP3=3290292	-1.64168	11.2292	-8.73665	1.58582e-11	9.34266e-09	16.0783								GBP2=1940162	-1.08088	11.3551	-7.85873	3.3535e-10	1.97568e-07	13.0778
FBXO6=3800398	-1.65336	9.18173	-8.70374	1.77584e-11	1.01794e-08	15.97								OAS2=2230204	1.22054	8.74957	7.84484	3.52107e-10	2.01833e-07	13.0318
OAS1=1090390	-1.9373	9.36872	-8.53191	3.21174e-11	1.79257e-08	15.4027								EHD4=6400647	1.12969	9.15241	7.29843	2.41851e-09	1.34985e-06	11.2115
HELZ2=5960343	-2.05876	9.36272	-8.47266	3.94233e-11	2.12817e-08	15.2064								PARP10=2070059	0.97438	9.78934	7.15632	4.00112e-09	2.17589e-06	10.7353
EPSTI1=5700725	-3.0521	10.1232	-8.46748	4.01371e-11	2.12817e-08	15.1892								IFIT3=1500280	1.51793	8.12318	6.95124	8.28215e-09	4.3914e-06	10.0468
CHMP5=4640703	-1.51636	10.583	-8.13875	1.25847e-10	6.50996e-08	14.0938								SP100=6650541	0.631144	8.54851	6.9378	8.68679e-09	4.49361e-06	10.0016
STAP1=380201	-1.10442	9.17134	-8.12541	1.31845e-10	6.65784e-08	14.0491								OASL=7650097	1.76157	8.26738	6.83548	1.24921e-08	6.16588e-06	9.6576
SAMD9=1240142	-1.31196	9.59969	-8.05487	1.68685e-10	8.32009e-08	13.8127								DHX58=3930681	0.959277	8.12069	6.83528	1.2501e-08	6.16588e-06	9.65694
DDX60=7610053	-0.604671	7.9209	-8.03078	1.83517e-10	8.84594e-08	13.7319								SP110=1340491	1.13123	10.2194	6.80263	1.40379e-08	6.76658e-06	9.54712
SP110=1340491	-1.32281	10.2194	-7.95475	2.39471e-10	1.12866e-07	13.4765								SP110=1990397	1.04276	9.43211	6.73804	1.76577e-08	8.32226e-06	9.32984
ACSBG1=2480730	-0.578956	8.16661	-7.85618	3.38362e-10	1.56007e-07	13.1447								HERC5=5720482	2.59011	10.0341	6.72338	1.86019e-08	8.57668e-06	9.2805
LOC100129681=5820424	-1.14755	10.5583	-7.83836	3.60205e-10	1.62544e-07	13.0847								TDRD7=5310100	0.856781	8.65999	6.67599	2.20117e-08	9.87391e-06	9.12107
ADAR=5490433	-1.0081	9.7272	-7.81781	3.87164e-10	1.7107e-07	13.0154								ADAR=2900450	0.99095	11.7073	6.67174	2.23465e-08	9.87391e-06	9.10677
C19orf66=5220204	-0.822025	8.77092	-7.78284	4.37791e-10	1.89492e-07	12.8974								RARRES3=2650564	-1.46278	10.6739	-6.66053	2.32539e-08	1.00651e-05	9.06907
ADAR=2900450	-1.15171	11.7073	-7.75406	4.84402e-10	2.05474e-07	12.8002								C19orf66=5220204	0.698827	8.77092	6.61641	2.71991e-08	1.15373e-05	8.92061
DRAP1=3990598	-0.933672	11.2168	-7.7243	5.37856e-10	2.23674e-07	12.6997								IFIH1=4570441	1.73772	9.30525	6.45263	4.86547e-08	2.02337e-05	8.36959
SP110=1990397	-1.17635	9.43211	-7.60123	8.29709e-10	3.3841e-07	12.2834								SAMD9=1240142	1.04184	9.59969	6.39645	5.93916e-08	2.42238e-05	8.18064
NT5C3A=7000398	-1.6212	10.5827	-7.56472	9.43711e-10	3.77645e-07	12.1597								CHMP5=4640703	1.18178	10.583	6.34294	7.18077e-08	2.87353e-05	8.00075
NT5C3A=3940520	-1.61566	11.5228	-7.52641	1.08032e-09	4.24307e-07	12.0298								ADAR=5490433	0.811832	9.7272	6.29574	8.4892e-08	3.33421e-05	7.84213
DHX58=3930681	-1.04836	8.12069	-7.47005	1.31817e-09	5.08311e-07	11.8387								PHF11=6100521	0.940121	10.5421	6.23407	1.05634e-07	4.07345e-05	7.63498
IFIH1=4570441	-1.99981	9.30525	-7.42583	1.54113e-09	5.83675e-07	11.6885								DRAP1=3990598	0.7526	11.2168	6.22629	1.08586e-07	4.11249e-05	7.60886
SAMD9L=3170136	-1.38889	9.69663	-7.35634	1.97041e-09	7.30202e-07	11.4524								NT5C3A=7000398	1.33096	10.5827	6.21041	1.1487e-07	4.27417e-05	7.55555
IFIT3=1500280	-1.60537	8.12318	-7.35164	2.00344e-09	7.30202e-07	11.4364								OAS2=1570156	0.632024	7.99942	6.19953	1.19384e-07	4.36553e-05	7.51903
PARP10=2070059	-1.00044	9.78934	-7.34773	2.0313e-09	7.30202e-07	11.4231								NT5C3A=3940520	1.31127	11.5228	6.10841	1.64828e-07	5.92515e-05	7.21336
WDFY1=3400612	-1.20026	10.1114	-7.3064	2.35121e-09	8.31114e-07	11.2826								PANK2=1990438	0.424628	9.85853	6.09424	1.73303e-07	6.12598e-05	7.16585
OASL=7650097	-1.85927	8.26738	-7.2146	3.25454e-09	1.13157e-06	10.9701								MYD88=4560576	0.7069	8.81157	6.08657	1.78067e-07	6.1912e-05	7.14015
CHMP5=7650347	-1.27039	9.57402	-7.19394	3.50168e-09	1.19786e-06	10.8997								SHISA5=160731	0.895287	10.7177	6.06612	1.91427e-07	6.54835e-05	7.0716
PHF11=6100521	-1.0799	10.5421	-7.16095	3.93598e-09	1.32505e-06	10.7873								CHMP5=7650347	1.05908	9.57402	5.9973	2.44133e-07	8.18057e-05	6.84115
PHF11=1510196	-1.11142	10.394	-7.12784	4.42622e-09	1.46681e-06	10.6745								STAP1=380201	0.814738	9.17134	5.99416	2.46856e-07	8.18057e-05	6.83065
TRIM21=6560075	-0.878754	9.0249	-7.10498	4.79994e-09	1.56618e-06	10.5966								DDX60L=6510735	0.381168	7.82303	5.96205	2.76489e-07	9.02162e-05	6.72323
STAT2=130519	-0.917062	11.3554	-7.04385	5.96224e-09	1.91596e-06	10.3881								ACSBG1=2480730	0.437957	8.16661	5.94289	2.95836e-07	9.37494e-05	6.65915
GLS=5570427	0.895104	9.72025	7.02267	6.42734e-09	2.01912e-06	10.3159								LGALS9B=1440192	0.312545	7.78132	5.94258	2.96158e-07	9.37494e-05	6.65812
SHISA5=160731	-1.03616	10.7177	-7.02065	6.47369e-09	2.01912e-06	10.309								ISG20=6330132	0.655748	13.4627	5.8365	4.30447e-07	0.000134255	6.30388
ODF3B=2710152	-0.584331	8.42027	-6.95735	8.10427e-09	2.49106e-06	10.093								XAF1=7610440	1.38777	8.3113	5.82862	4.42552e-07	0.00013603	6.2776
ISG20=6330132	-0.781102	13.4627	-6.95222	8.25321e-09	2.50061e-06	10.0755								DDX60=7610053	0.426297	7.9209	5.66175	7.95466e-07	0.000241015	5.72227
BST2=4900674	-1.12823	10.7539	-6.92646	9.04356e-09	2.70148e-06	9.98759								PARP12=2340072	0.891617	8.61972	5.60326	9.76353e-07	0.000291654	5.52828
TRIM22=5960747	-1.0128	8.39574	-6.78951	1.47075e-08	4.33239e-06	9.52003								LGALS9=5090632	0.394918	7.84094	5.53597	1.23544e-06	0.000363923	5.30549
SP100=6650541	-0.616983	8.54851	-6.78213	1.50981e-08	4.38652e-06	9.49483								C4orf33=1850110	0.543655	8.77504	5.50448	1.37905e-06	0.00040066	5.20141
OAS2=1570156	-0.686602	7.99942	-6.73489	1.78567e-08	5.11788e-06	9.33348								USP41=6110020	0.518498	7.84044	5.42098	1.84488e-06	0.000528756	4.92604
TDRD7=5310100	-0.863172	8.65999	-6.72579	1.84432e-08	5.21548e-06	9.30241								LAMP3=7320546	0.779187	7.99583	5.33162	2.51668e-06	0.000711685	4.63232
HERC5=5720482	-2.5692	10.0341	-6.6691	2.25568e-08	6.29482e-06	9.10884								RNASEL=110064	0.368315	8.20605	5.28735	2.93414e-06	0.000818817	4.48721
PMEPA1=240400	0.502262	8.68811	6.56857	3.2236e-08	8.87913e-06	8.76556								PHF11=1510196	0.820909	10.394	5.26473	3.17306e-06	0.000873994	4.4132
PARP12=2340072	-1.04256	8.61972	-6.55187	3.42059e-08	9.30094e-06	8.70854								HNRNPA1P10=7320424	-0.514693	9.89497	-5.21926	3.71324e-06	0.00100967	4.2646
TAP1=7330392	-0.931095	11.6079	-6.50339	4.0632e-08	1.09084e-05	8.54303								IRF1=6250064	-0.966216	11.3329	-5.13696	4.93148e-06	0.00132395	3.99651
LAP3P2=4570164	-0.859187	8.82642	-6.45323	4.8551e-08	1.28715e-05	8.37186								RNF216P1=2750139	-0.60545	8.92318	-5.11929	5.24044e-06	0.00138931	3.93911
STAP1=3870458	-0.86036	8.73815	-6.42537	5.35973e-08	1.40339e-05	8.27681								PLSCR1=3890609	0.679911	8.29568	5.11225	5.36884e-06	0.00140577	3.91625
HS.489254=6940605	-0.54871	8.76887	-6.37271	6.46096e-08	1.6711e-05	8.09719								IFI16=3870594	0.999004	10.5268	5.1067	5.47229e-06	0.00141539	3.89822
PARP14=4150692	-1.27535	8.951	-6.30521	8.20882e-08	2.07961e-05	7.86707								SP110=3840593	1.15453	10.0466	5.06952	6.21735e-06	0.00157796	3.77768
EHD4=6400647	-0.975806	9.15241	-6.30426	8.23647e-08	2.07961e-05	7.86383								XKR8=7560435	-0.713913	8.58917	-5.06801	6.24966e-06	0.00157796	3.77279
LAMP3=7320546	-0.92071	7.99583	-6.3	8.3618e-08	2.08642e-05	7.84932								LAP3=3290292	0.949722	11.2292	5.05421	6.55257e-06	0.00162358	3.7281
UBE2L6=7000368	-1.08474	8.91249	-6.28708	8.75394e-08	2.15886e-05	7.80527								CEP128=3830164	-0.652729	9.49334	-5.05284	6.58342e-06	0.00162358	3.72367
LGALS9B=1440192	-0.328473	7.78132	-6.24543	1.01463e-07	2.47349e-05	7.66342								TRIM22=5960747	0.742662	8.39574	4.97857	8.4879e-06	0.00206919	3.48385
LAMA5=4040176	0.595126	9.95779	6.21234	1.14087e-07	2.74963e-05	7.55074								IFIT3=520408	1.34583	8.169	4.97315	8.64671e-06	0.00208396	3.46636
USP41=6110020	-0.590872	7.84044	-6.17767	1.28994e-07	3.07397e-05	7.43274								HAPLN3=4900086	-0.358554	7.75198	-4.93054	9.999e-06	0.0023828	3.32927
LGALS9=5090632	-0.438846	7.84094	-6.15176	1.41389e-07	3.33191e-05	7.34458								GBP5=1510364	-1.54989	10.3397	-4.90162	1.10332e-05	0.00260005	3.23644
PANK2=1990438	-0.427491	9.85853	-6.13534	1.4985e-07	3.49249e-05	7.28874								SAMD9L=3170136	0.914449	9.69663	4.84342	1.34436e-05	0.00313324	3.05016
DDX60L=6510735	-0.390891	7.82303	-6.11414	1.61525e-07	3.72367e-05	7.21666								CDC42SE2=6770161	-0.516451	9.82433	-4.82614	1.42544e-05	0.00328611	2.99496
LAP3P2=4780044	-1.32005	9.1995	-6.06599	1.91516e-07	4.3676e-05	7.05305								APOL3=1980750	-0.447352	9.31537	-4.81826	1.46398e-05	0.00333867	2.96982
UBA7=2850202	-0.756003	9.67112	-5.97974	2.59754e-07	5.86078e-05	6.76033								GBP1P1=620403	-0.339092	7.926	-4.81262	1.49218e-05	0.00335567	2.95184
TRANK1=150400	-0.733418	8.84993	-5.96455	2.74061e-07	6.11849e-05	6.70885								GNG3=450632	0.260387	7.84913	4.80939	1.50859e-05	0.00335567	2.94154
PI4K2B=770047	-0.906522	9.7393	-5.93083	3.08696e-07	6.81994e-05	6.59457								PPM1K=7160593	0.709215	8.53626	4.80738	1.51891e-05	0.00335567	2.93512
C4orf33=1850110	-0.581286	8.77504	-5.88549	3.62207e-07	7.91964e-05	6.44109								UNC93B1=460243	0.414817	8.15012	4.75666	1.8027e-05	0.00394158	2.77375
CERK=2230367	0.583014	9.68808	5.86591	3.88095e-07	8.3991e-05	6.37481								STAT2=130519	0.615854	11.3554	4.7303	1.97012e-05	0.00426369	2.69012
XAF1=7610440	-1.38229	8.3113	-5.80559	4.79919e-07	0.000102814	6.17097								PI4K2B=770047	0.721985	9.7393	4.72351	2.01569e-05	0.00431826	2.66859
MYD88=4560576	-0.66631	8.81157	-5.73709	6.10626e-07	0.000129508	5.93982								REEP5=520324	-0.426909	9.86543	-4.7115	2.09882e-05	0.0044514	2.63054
IFI16=3870594	-1.11214	10.5268	-5.68505	7.33041e-07	0.000153931	5.76452								MRPL17=6660270	0.567451	10.1527	4.68715	2.27772e-05	0.00478298	2.55355
NMI=4050554	-0.989397	9.01305	-5.57062	1.09449e-06	0.000227578	5.38011								MIR1978=770743	0.800216	11.3557	4.66621	2.44357e-05	0.00508095	2.4874
OAS3=10360	-0.308968	7.6988	-5.42903	1.79391e-06	0.000369389	4.90655								DOPEY1=770441	0.341919	7.99466	4.63699	2.69485e-05	0.00553608	2.39532
PARP10=1090132	-0.558259	8.27209	-5.41818	1.86296e-06	0.000379919	4.87037								TMEM110=5270681	0.312565	8.0041	4.6348	2.71466e-05	0.00553608	2.38842
RBCK1=5820753	-0.406833	8.49904	-5.39456	2.02247e-06	0.000408519	4.79168								TRIM25=5260612	0.64174	8.89661	4.59366	3.11464e-05	0.00629127	2.25917
MIR1978=770743	-0.924268	11.3557	-5.38958	2.05786e-06	0.000411747	4.77506								STAP1=3870458	0.608748	8.73815	4.54628	3.6472e-05	0.00729749	2.1108
TNFSF10=870202	-1.66274	9.20156	-5.3864	2.08071e-06	0.000412428	4.76448								BST2=4900674	0.738169	10.7539	4.53179	3.82709e-05	0.00758586	2.06556
DOPEY1=770441	-0.393807	7.99466	-5.34067	2.4389e-06	0.00047895	4.61238								LOC650274=6760066	0.306036	7.85222	4.41594	5.61426e-05	0.0110253	1.70578
RBCK1=2510523	-0.585897	9.06701	-5.33465	2.49035e-06	0.000484567	4.59239								LOC100129681=5820424	0.644697	10.5583	4.40362	5.84674e-05	0.0113765	1.66771
SP110=3840593	-1.20643	10.0466	-5.29744	2.83335e-06	0.000546296	4.46886								TNK2=1850482	0.777111	10.3811	4.40065	5.90398e-05	0.0113834	1.65858
HNRNPA1P10=7320424	0.517564	9.89497	5.24837	3.35786e-06	0.000641594	4.30631								CYP2J2=1570661	0.438379	7.90237	4.3611	6.72294e-05	0.0128457	1.53677
PARP9=3140707	-0.785512	9.14245	-5.23109	3.56447e-06	0.000674989	4.24918								ADPRHL2=730010	0.40701	9.02432	4.35665	6.82165e-05	0.0129179	1.5231
VRK2=6550020	-0.53447	8.46249	-5.20923	3.84405e-06	0.00072149	4.17694								SPATS2L=7380221	0.413888	8.1879	4.33332	7.36336e-05	0.0138203	1.45148
ITPR1=3990646	-0.684787	8.60329	-5.11733	5.27601e-06	0.00098157	3.87414								PI4K2B=4180403	0.399044	7.98028	4.31774	7.74794e-05	0.0144146	1.40378
IFIT3=520408	-1.37484	8.169	-5.08033	5.99091e-06	0.00110488	3.75268								CHMP5=6450326	0.899246	9.23366	4.26819	9.10657e-05	0.0167949	1.25246
CLEC2D=2570132	-0.538985	8.25541	-5.03833	6.9191e-06	0.00126506	3.61506								UNC93B4=4850494	1.17732	10.8194	4.25617	9.46965e-05	0.0172209	1.21586
PARP9=5700735	-0.814556	9.77916	-5.0198	7.37224e-06	0.00133639	3.55446								SP110=5870184	0.384058	8.27511	4.25518	9.49996e-05	0.0172209	1.21287
CHMP5=6450326	-1.05031	9.23366	-4.9852	8.2979e-06	0.00149144	3.4415								SCAMP1=1050544	0.428555	9.82324	4.24746	9.74139e-05	0.0175089	1.18938
MOV10=6580484	-0.548161	8.1601	-4.96854	8.78359e-06	0.00155562	3.38719								PMEPA1=240400	-0.324336	8.68811	-4.24166	9.92635e-05	0.0176914	1.17178
HLA-F=5220070	-0.668247	9.4126	-4.96745	8.81658e-06	0.00155562	3.38361								TRIB1=4810520	0.486105	11.7798	4.21505	0.000108209	0.0191251	1.09104
PI4K2B=4180403	-0.458911	7.98028	-4.96551	8.87501e-06	0.00155562	3.37731								OBFC1=4120750	-0.393132	8.94249	-4.19452	0.000115642	0.0202698	1.02891
CD164=10142	-0.45299	8.43306	-4.94366	9.56161e-06	0.00166223	3.30617								ABI2=2000100	0.389997	8.63604	4.14647	0.000135023	0.023473	0.884072
HEXB=3800139	0.430527	11.2347	4.84879	1.32015e-05	0.00227634	2.99843								ENPP2=840678	0.547721	9.08456	4.12661	0.000143929	0.0248177	0.824401
RPL15=4210703	0.478331	11.0757	4.80172	1.54826e-05	0.00264815	2.84647								EXOSC9=3520070	0.694352	9.76316	4.12105	0.000146522	0.0250387	0.807725
GBP1=2190148	-1.00339	9.21841	-4.79816	1.567e-05	0.00265876	2.835								EXOSC9=6220142	0.568146	9.38868	4.11882	0.000147571	0.0250387	0.801056
IRF9=2000022	-1.0463	10.8725	-4.76918	1.72812e-05	0.00290886	2.74174								FAM174A=2060220	-0.477118	8.96116	-4.10111	0.000156195	0.0262916	0.748022
PPOX=3120609	0.362814	8.85525	4.71658	2.06327e-05	0.00344566	2.57289								NMI=4050554	0.721841	9.01305	4.06419	0.000175773	0.029354	0.637807
PLSCR1=3890609	-0.625097	8.29568	-4.7001	2.18076e-05	0.00361342	2.52016								ITPR1=3990646	0.542535	8.60329	4.05429	0.000181414	0.0300594	0.608335
CERK=3060692	0.516231	9.54905	4.65844	2.50806e-05	0.00412353	2.38706								RBCK1=2510523	0.442956	9.06701	4.03316	0.00019405	0.031904	0.545531
PPM1K=7160593	-0.684603	8.53626	-4.64054	2.66295e-05	0.0043445	2.33005								ODF3B=2710152	0.334884	8.42027	3.9873	0.000224472	0.0362379	0.409785
TLR7=7200753	-0.773528	9.68216	-4.60253	3.02378e-05	0.00489553	2.20918								RBCK1=5820753	0.30062	8.49904	3.98619	0.000225265	0.0362379	0.406501
PSME2=830403	-0.515178	13.0243	-4.56345	3.44461e-05	0.0055346	2.0853								TRIM56=2510239	0.446588	8.56405	3.98581	0.000225536	0.0362379	0.405377
RHOA=630377	0.429812	11.9835	4.56017	3.48238e-05	0.00555322	2.07494								UBA7=2850202	0.50107	9.67112	3.9633	0.000242185	0.0386203	0.339039
UNC93B4=4850494	-1.24535	10.8194	-4.50209	4.22353e-05	0.00668484	1.89162								TNFSF10=870202	1.21057	9.20156	3.92159	0.000276232	0.0437209	0.216595
PSMB9=6450692	-0.425898	8.53046	-4.49165	4.37214e-05	0.0068688	1.85878								UNC93B4=5810288	0.339022	8.03012	3.91278	0.000283984	0.0446149	0.190843
PARP10=3930601	-0.468326	8.53385	-4.48635	4.44958e-05	0.00693905	1.84211								PANK2=3130474	0.476349	9.28898	3.90799	0.00028829	0.0449585	0.176842
UNC93B1=460243	-0.388714	8.15012	-4.45734	4.89767e-05	0.00758209	1.75103								IDH2=4880433	-0.421622	10.7972	-3.88451	0.000310341	0.048044	0.108299
SP110=5870184	-0.40128	8.27511	-4.446	5.0846e-05	0.00781444	1.71548								EPSTI1=5700725	1.39693	10.1232	3.87552	0.000319202	0.0490576	0.082127
TRIM78P=150240	-0.254213	7.95763	-4.41198	5.68791e-05	0.00867877	1.6091								MOV10=6580484	0.42725	8.1601	3.87261	0.000322125	0.0491507	0.0736529
TRIM25=5260612	-0.60603	8.89661	-4.33805	7.25031e-05	0.0109837	1.37903								ANKFY1=450300	0.316911	8.54453	3.86545	0.000329421	0.049905	0.0528358
CEP128=3830164	0.557469	9.49334	4.31542	7.80709e-05	0.0117433	1.30895
RTP4=1450427	-0.74069	8.58166	-4.2888	8.5154e-05	0.0127185	1.22672
TRIM56=2510239	-0.479673	8.56405	-4.28109	8.73195e-05	0.0129508	1.20295
EIF3L=2190221	0.567161	11.8084	4.2398	9.98642e-05	0.0147085	1.07593
CD38=2760500	-0.767511	11.5087	-4.23023	0.000103013	0.0150676	1.04656
GAS6=4280632	0.55436	10.6619	4.21564	0.000108003	0.0156892	1.00184
CMPK2=2360348	-0.466974	7.8758	-4.19538	0.000115317	0.0166379	0.939885
ABI2=2000100	-0.390491	8.63604	-4.15172	0.00013276	0.0190251	0.806802
EIF3L=5310735	0.466422	12.8654	4.12745	0.000143539	0.0204316	0.733093
GLO1=6770619	0.39417	10.4634	4.12453	0.000144893	0.0204869	0.724227
GNG7=1300139	0.344962	8.78715	4.12187	0.000146133	0.0205254	0.716183
SPATS2L=7380221	-0.392595	8.1879	-4.11038	0.000151621	0.0211561	0.681387
PMEPA1=3830041	0.253934	8.1905	4.10502	0.00015425	0.0213823	0.665164
IFIT2=2600747	-1.23789	8.32675	-4.09466	0.000159456	0.0219604	0.633846
RPL3P7=2340471	0.404543	13.6711	4.07675	0.000168859	0.0231054	0.579799
CD44=5860152	0.491879	12.8559	4.05926	0.000178561	0.0242763	0.527121
TMED3=5550408	0.431551	11.2955	4.05439	0.000181359	0.0244997	0.512459
ADPRHL2=730010	-0.375958	9.02432	-4.02427	0.000199615	0.0267952	0.422068
COX5A=4900670	-0.352003	13.1464	-4.01351	0.000206561	0.0274917	0.389846
UNC93B6=580575	-0.363252	8.00651	-4.01224	0.000207397	0.0274917	0.386044
TMEM110=5270681	-0.269057	8.0041	-3.98965	0.000222805	0.0293507	0.318558
SP140=3140041	-0.419337	10.2019	-3.97523	0.000233219	0.0305329	0.275557
TMX4=6660356	0.294517	9.37194	3.96391	0.000241719	0.0314517	0.241865
MRPL17=6660270	-0.478003	10.1527	-3.94831	0.000253921	0.0328379	0.195532
EIF4B=5390494	0.503292	11.3417	3.92879	0.000270035	0.0347101	0.137667
APMAP=4040204	0.296149	9.14475	3.92334	0.000274707	0.0350979	0.121539
REEP5=520324	0.354944	9.86543	3.91727	0.00028001	0.035483	0.103561
MRPL44=450468	-0.575718	9.305	-3.91607	0.000281066	0.035483	0.100023
TNFSF13B=6840020	-0.520148	8.69557	-3.89179	0.000303337	0.0380678	0.0283634
TYMP=3130307	-0.348508	8.08636	-3.88452	0.000310323	0.0385472	0.00697241
EXOSC9=6220142	-0.535761	9.38868	-3.88404	0.000310791	0.0385472	0.00555565
RNF213=7400743	-0.584477	9.21372	-3.87309	0.000321636	0.0396603	-0.0266588
MYCBP2=6650451	-0.355388	9.87688	-3.85488	0.00034048	0.0416012	-0.0801184
ZNFX1=3800487	-0.901253	8.69829	-3.85411	0.000341299	0.0416012	-0.0823738
TNK2=1850482	-0.675159	10.3811	-3.82332	0.000375691	0.0455316	-0.172466
CLEC2D=6760148	-0.300425	7.9828	-3.79468	0.000410659	0.0494867	-0.25592
PPM1K=130201	-0.241372	7.85012	-3.79026	0.000416329	0.0498866	-0.268774

## Sheet: 24hrFDR
None-Vs-Alpha							None-Vs-Gamma							Alpha-Vs-Gamma
GENE	FC	AveExpr	t	P.Value	adj.P.Val	B	GENE	FC	AveExpr	t	P.Value	adj.P.Val	B	GENE	FC	AveExpr	t	P.Value	adj.P.Val	B
IFI6=5090215	-3.85962	11.7465	-26.7846	9.9883e-31	2.11842e-26	54.7183	STAT1=1820750	-2.74984	10.5337	-12.7007	4.82007e-17	7.67058e-13	20.0682	IFI6=5090215	3.33881	11.7465	23.1703	6.86053e-28	1.45505e-23	48.3047
ISG15=2100196	-5.24723	10.7348	-23.3367	4.98584e-28	4.46081e-24	49.9218	GBP4=1980524	-1.86381	8.67646	-12.4953	8.86485e-17	7.67058e-13	19.73	IFI44=2570300	3.96749	8.94685	21.9974	6.88188e-27	5.05189e-23	46.5651
IFI44=2570300	-4.18688	8.94685	-23.2138	6.30979e-28	4.46081e-24	49.7343	WARS=3710068	-2.37526	11.0892	-12.4276	1.085e-16	7.67058e-13	19.617	ISG15=2100196	4.94189	10.7348	21.9787	7.14587e-27	5.05189e-23	46.5363
IFI6=1010246	-4.33402	9.78671	-22.7943	1.42122e-27	7.53569e-24	49.0849	WARS=4860224	-2.28488	11.9707	-12.2527	1.83406e-16	9.72464e-13	19.3214	IFI6=1010246	4.03658	9.78671	21.23	3.28813e-26	1.74345e-22	45.3613
IFI44L=3870338	-4.10624	8.7334	-20.2424	2.63566e-25	1.11799e-21	44.8026	STAT1=4810187	-2.34044	11.0803	-11.4955	1.8615e-15	7.8961e-12	17.9839	IFI44L=3870338	3.75204	8.7334	18.4964	1.28185e-23	5.43735e-20	40.6062
LY6E=4890270	-2.66787	10.7613	-18.109	3.15155e-23	1.11402e-19	40.7346	STAT1=2570079	-2.68578	12.0364	-10.7433	2.00183e-14	7.07612e-11	16.5581	LY6E=4890270	2.65818	10.7613	18.0432	3.67683e-23	1.2997e-19	39.7411
XAF1=450189	-3.14301	9.30325	-16.8933	5.83804e-22	1.58835e-18	38.1922	TAP1=7330392	-1.52887	11.6079	-10.6786	2.4636e-14	7.46435e-11	16.4309	IFI27=3990170	2.97718	8.43805	17.1495	3.11642e-22	9.44231e-19	37.9653
IFI27=3990170	-2.93088	8.43805	-16.8828	5.99125e-22	1.58835e-18	38.1694	GBP2=1940162	-1.46188	11.3551	-10.6289	2.89128e-14	7.66513e-11	16.3325	XAF1=450189	2.79673	9.30325	15.0321	6.89799e-20	1.82874e-16	33.3613
IFI35=2510220	-2.25695	10.6627	-16.2594	2.84209e-21	6.69754e-18	36.7963	UBE2L6=2070170	-1.29644	12.0098	-9.15305	3.82349e-12	9.01026e-09	13.2153	IFIT1=2000148	4.07749	9.09615	13.1853	1.1688e-17	2.75433e-14	28.8483
IRF7=6400176	-2.45304	11.0284	-13.7843	2.11312e-18	4.48173e-15	30.8493	RARRES3=2650564	-1.67925	10.6739	-7.64623	7.08031e-10	1.50166e-06	9.65121	OAS3=990768	1.8725	8.40503	12.4271	1.08669e-16	2.30476e-13	26.8517
IFIT1=2000148	-4.24106	9.09615	-13.7142	2.57532e-18	4.96545e-15	30.6688	GBP1=2190148	-1.55948	9.21841	-7.45734	1.37875e-09	2.65836e-06	9.1804	IRF7=6400176	2.17067	11.0284	12.1976	2.16539e-16	4.17507e-13	26.2304
IRF7=1470382	-2.3208	9.74214	-13.1303	1.37055e-17	2.42233e-14	29.1375	APOL3=1980750	-0.631516	9.31537	-6.80182	1.40783e-08	2.48823e-05	7.51321	MX1=1690066	4.35494	11.3043	12.1338	2.62586e-16	4.64099e-13	26.0563
IFITM1=5360156	-4.50768	10.4085	-13.0456	1.75318e-17	2.75395e-14	28.9111	GBP1=6840035	-1.25229	8.76618	-6.58767	3.01223e-08	4.91433e-05	6.95912	WARS=3710068	-2.30621	11.0892	-12.0664	3.22165e-16	5.25599e-13	25.8716
MX1=1690066	-4.6777	11.3043	-13.0331	1.81788e-17	2.75395e-14	28.8778	IRF1=6250064	-1.18313	11.3329	-6.29019	8.65796e-08	0.000131162	6.18367	IRF7=1470382	2.12666	9.74214	12.032	3.57642e-16	5.41803e-13	25.7771
OAS2=7320561	-2.35386	10.979	-12.9582	2.26211e-17	3.19847e-14	28.6767	WDFY1=3400612	-0.952626	10.1114	-5.79895	4.9127e-07	0.000694624	4.89366	HERC6=6860482	1.86495	8.55494	11.7469	8.55372e-16	1.20944e-12	24.9871
OAS3=990768	-1.92345	8.40503	-12.7652	3.98394e-17	5.28097e-14	28.1552	SOCS1=1990300	-1.01224	8.9251	-5.53334	1.24685e-06	0.00165277	4.19449	USP18=1740360	1.97348	8.22974	11.4804	1.95118e-15	2.58641e-12	24.2376
EIF2AK2=2120079	-2.41252	10.066	-12.474	9.44659e-17	1.17855e-13	27.3578	IFI35=2510220	-0.739507	10.6627	-5.3275	2.55294e-06	0.00318502	3.65349	EIF2AK2=2120079	2.21573	10.066	11.4565	2.10145e-15	2.62174e-12	24.17
HERC6=6860482	-1.92271	8.55494	-12.1107	2.8161e-16	3.31815e-13	26.3457	HS.489254=6940605	-0.451345	8.76887	-5.24191	3.43369e-06	0.00404584	3.42903	IFI35=2510220	1.51744	10.6627	10.9319	1.0962e-14	1.29163e-11	22.6613
UBE2L6=2070170	-1.64071	12.0098	-11.5837	1.41576e-15	1.58036e-12	24.8432	GBP5=1510364	-1.59431	10.3397	-5.04208	6.83074e-06	0.00762491	2.90663	WARS=4860224	-2.0163	11.9707	-10.8124	1.60438e-14	1.79091e-11	22.3121
USP18=1740360	-1.97999	8.22974	-11.5182	1.73445e-15	1.8393e-12	24.6537	PSMB9=1940180	-0.698138	9.14964	-4.91635	1.0494e-05	0.0111283	2.57953	OAS2=7320561	1.94048	10.979	10.6825	2.43323e-14	2.58032e-11	21.9298
STAT1=1820750	-2.37895	10.5337	-10.9877	9.1808e-15	9.27217e-12	23.095	FBXO6=3800398	-0.924853	9.18173	-4.86867	1.23403e-05	0.0124631	2.45588	GBP4=1980524	-1.53838	8.67646	-10.3136	8.03066e-14	8.11058e-11	20.8309
OAS2=240722	-1.51207	8.42848	-10.516	4.16175e-14	4.01212e-11	21.6755	PSMB9=6450692	-0.45057	8.53046	-4.75185	1.83218e-05	0.017663	2.15396	IFITM1=5360156	3.52474	10.4085	10.2009	1.16049e-13	1.11877e-10	20.4913
STAT1=4810187	-2.04823	11.0803	-10.0603	1.84104e-13	1.69768e-10	20.2738	PSME1=150047	-0.448005	13.154	-4.71489	2.075e-05	0.01842	2.05878	OAS1=3450180	1.39151	9.18867	9.71957	5.68795e-13	5.24503e-10	19.0206
MX2=5490470	-1.84484	8.71152	-9.98126	2.38852e-13	2.11075e-10	20.028	XKR8=7560435	-0.663981	8.58917	-4.71355	2.08439e-05	0.01842	2.05532	GBP2=1940162	-1.33035	11.3551	-9.67254	6.6534e-13	5.87967e-10	18.8751
ACSBG1=2480730	-0.712291	8.16661	-9.66547	6.81231e-13	5.77929e-10	19.0368	TRIM21=6560075	-0.56313	9.0249	-4.55306	3.56577e-05	0.0302506	1.64415	OAS2=240722	1.38002	8.42848	9.59762	8.5458e-13	7.24991e-10	18.6428
SP100=4200240	-0.890326	8.42617	-9.38347	1.7539e-12	1.43071e-09	18.1407	PSME2=830403	-0.512453	13.0243	-4.53931	3.73261e-05	0.0304481	1.60909	MX2=5490470	1.7295	8.71152	9.35722	1.91618e-12	1.56309e-09	17.8924
OAS1=3450180	-1.33788	9.18867	-9.34495	1.99716e-12	1.56881e-09	18.0175	ASPHD2=7400102	-0.55989	9.01558	-4.51342	4.06775e-05	0.0319529	1.54316	HS.125087=3990010	0.712643	8.00536	9.06738	5.11593e-12	4.01866e-09	16.9776
HS.125087=3990010	-0.733033	8.00536	-9.32682	2.12316e-12	1.60822e-09	17.9594	CCL25=1110075	-0.423166	8.06677	-4.38544	6.20684e-05	0.0470146	1.21886	OAS1=7040035	1.80413	9.2625	8.66582	2.02344e-11	1.53269e-08	15.6932
OAS1=1090390	-2.04219	9.36872	-8.99387	6.57238e-12	4.80667e-09	16.8863								OAS1=1090390	1.90457	9.36872	8.38779	5.29048e-11	3.86916e-08	14.7932
STAT1=2570079	-2.22587	12.0364	-8.90362	8.9456e-12	6.32424e-09	16.5932								CMTR1=2940059	0.705571	9.03355	8.18637	1.06587e-10	7.53532e-08	14.1362
CMTR1=2940059	-0.761298	9.03355	-8.83293	1.13952e-11	7.79618e-09	16.363								RSAD2=3360343	2.02187	8.39538	8.06216	1.64441e-10	1.12504e-07	13.7291
OAS1=7040035	-1.81665	9.2625	-8.72598	1.64505e-11	1.09031e-08	16.0136								SP100=6650541	0.717793	8.54851	7.89027	3.00209e-10	1.98973e-07	13.1635
LAP3=3290292	-1.63063	11.2292	-8.67783	1.94147e-11	1.24778e-08	15.8559								SP100=4200240	0.728535	8.42617	7.6783	6.32398e-10	4.0644e-07	12.4626
OAS2=2230204	-1.33666	8.74957	-8.5912	2.61708e-11	1.63252e-08	15.5715								OAS2=2230204	1.19283	8.74957	7.66673	6.58695e-10	4.1089e-07	12.4242
ADAR=5490433	-1.10598	9.7272	-8.57685	2.74996e-11	1.6664e-08	15.5243								OAS2=1570156	0.752959	7.99942	7.38578	1.77555e-09	1.07593e-06	11.4902
SP100=6650541	-0.776849	8.54851	-8.53945	3.12918e-11	1.84352e-08	15.4012								ACSBG1=2480730	0.533133	8.16661	7.23439	3.03418e-09	1.78755e-06	10.985
C19orf66=5220204	-0.886995	8.77092	-8.39797	5.10679e-11	2.9273e-08	14.9344								ADAR=5490433	0.931148	9.7272	7.22103	3.18118e-09	1.8235e-06	10.9403
LGALS9=840431	-0.794893	8.12823	-8.30669	7.0113e-11	3.91323e-08	14.6321								C19orf66=5220204	0.75129	8.77092	7.11313	4.66316e-09	2.60265e-06	10.5796
EPSTI1=5700725	-2.96368	10.1232	-8.22218	9.40834e-11	5.11645e-08	14.3516								HELZ2=5960343	1.71604	9.36272	7.06219	5.58654e-09	3.03808e-06	10.4091
STAP1=380201	-1.10637	9.17134	-8.13971	1.25425e-10	6.65033e-08	14.0772								OAS1=1070767	0.499535	7.91932	6.96319	7.93808e-09	4.20897e-06	10.0775
RSAD2=3360343	-1.98585	8.39538	-7.91856	2.71857e-10	1.4063e-07	13.3386								LGALS9=840431	0.655889	8.12823	6.8541	1.1693e-08	6.04872e-06	9.71178
DRAP1=3990598	-0.948159	11.2168	-7.84415	3.52961e-10	1.78237e-07	13.0891								USP41=6110020	0.654657	7.84044	6.84455	1.20962e-08	6.10828e-06	9.67977
PHF11=6100521	-1.17748	10.5421	-7.80802	4.00708e-10	1.97642e-07	12.9679								COX5A=4900670	0.598714	13.1464	6.8265	1.28971e-08	6.36126e-06	9.61922
TRIM22=5960747	-1.14877	8.39574	-7.70097	5.83884e-10	2.81446e-07	12.6081								LOC100129681=5820424	0.985277	10.5583	6.72995	1.81723e-08	8.75947e-06	9.29535
CHMP5=4640703	-1.43041	10.583	-7.67743	6.34347e-10	2.98975e-07	12.5288								OASL=7650097	1.69495	8.26738	6.57697	3.12887e-08	1.47467e-05	8.78202
ADAR=2900450	-1.12961	11.7073	-7.60531	8.17845e-10	3.7708e-07	12.2859								PHF11=6100521	0.988739	10.5421	6.55646	3.36536e-08	1.55165e-05	8.71317
HELZ2=5960343	-1.83504	9.36272	-7.55194	9.8723e-10	4.45493e-07	12.1059								CHMP5=4640703	1.21434	10.583	6.51771	3.86178e-08	1.74265e-05	8.58315
SHISA5=160731	-1.11316	10.7177	-7.54237	1.02115e-09	4.51199e-07	12.0736								IRF1=6250064	-1.21681	11.3329	-6.46927	4.58636e-08	2.0265e-05	8.42065
FBXO6=3800398	-1.39401	9.18173	-7.33845	2.09915e-09	9.0859e-07	11.3842								SHISA5=160731	0.952249	10.7177	6.45207	4.87511e-08	2.11013e-05	8.36295
CHMP5=7650347	-1.27193	9.57402	-7.20266	3.39511e-09	1.44014e-06	10.9241								CHMP5=7650347	1.12682	9.57402	6.3809	6.27591e-08	2.66212e-05	8.12424
LOC100129681=5820424	-1.05357	10.5583	-7.19643	3.47093e-09	1.44343e-06	10.903								ADAR=2900450	0.946164	11.7073	6.37021	6.51857e-08	2.71083e-05	8.08838
GLS=5570427	0.914973	9.72025	7.17855	3.69789e-09	1.50824e-06	10.8424								PLSCR1=3890609	0.834219	8.29568	6.2725	9.21822e-08	3.75979e-05	7.76086
OASL=7650097	-1.82794	8.26738	-7.09302	5.00791e-09	2.00401e-06	10.5521								HERC5=5720482	2.3834	10.0341	6.1868	1.2489e-07	4.99773e-05	7.47383
USP41=6110020	-0.674111	7.84044	-7.04794	5.87616e-09	2.30792e-06	10.399								DHX58=3930681	0.867053	8.12069	6.17815	1.28776e-07	5.0578e-05	7.44487
RABGAP1L=360221	-0.72002	9.15268	-6.99552	7.07739e-09	2.72917e-06	10.221								DRAP1=3990598	0.7384	11.2168	6.10881	1.64597e-07	6.34715e-05	7.21289
OAS2=1570156	-0.712239	7.99942	-6.98635	7.31155e-09	2.76912e-06	10.1898								RARRES3=2650564	-1.28504	10.6739	-5.85125	4.08662e-07	0.000154774	6.35339
BST2=4900674	-1.13256	10.7539	-6.95307	8.22853e-09	3.06173e-06	10.0767								SP110=1340491	0.969063	10.2194	5.82747	4.44359e-07	0.000165341	6.27426
OAS1=1070767	-0.497074	7.91932	-6.92888	8.96613e-09	3.27867e-06	9.99449								PARP12=2340072	0.915832	8.61972	5.75544	5.72488e-07	0.000209343	6.03486
PARP12=2340072	-1.09491	8.61972	-6.88083	1.06342e-08	3.82271e-06	9.83113								XAF1=7610440	1.36764	8.3113	5.74406	5.95845e-07	0.000214191	5.99708
TRIM21=6560075	-0.848278	9.0249	-6.85857	1.15086e-08	4.06811e-06	9.75546								IFIH1=4570441	1.54329	9.30525	5.73064	6.24616e-07	0.000220791	5.95252
IFIH1=4570441	-1.84316	9.30525	-6.84414	1.21136e-08	4.21177e-06	9.7064								STAP1=380201	0.758339	9.17134	5.57923	1.06204e-06	0.00036926	5.45111
PHF11=1510196	-1.06443	10.394	-6.82652	1.28963e-08	4.41156e-06	9.64645								TRIM22=5960747	0.828672	8.39574	5.55516	1.1553e-06	0.000395205	5.37163
NT5C3A=3940520	-1.43148	11.5228	-6.66841	2.26126e-08	7.61255e-06	9.1087								BST2=4900674	0.902368	10.7539	5.53985	1.2188e-06	0.000410309	5.3211
SP110=1340491	-1.07934	10.2194	-6.49059	4.25206e-08	1.40909e-05	8.504								C4orf33=1850110	0.543498	8.77504	5.50289	1.38671e-06	0.000459543	5.19923
SAMD9=1240142	-1.05361	9.59969	-6.46873	4.59523e-08	1.49939e-05	8.42967								MRPL17=6660270	0.66486	10.1527	5.49175	1.44169e-06	0.000465068	5.16252
DHX58=3930681	-0.906864	8.12069	-6.46182	4.70937e-08	1.51335e-05	8.40618								XKR8=7560435	-0.773448	8.58917	-5.49065	1.44724e-06	0.000465068	5.15889
SAMD9L=3170136	-1.20807	9.69663	-6.39861	5.89371e-08	1.86567e-05	8.19137								LAMP3=7320546	0.791726	7.99583	5.41742	1.86789e-06	0.000591285	4.91803
COX5A=4900670	-0.558452	13.1464	-6.36744	6.58302e-08	2.05322e-05	8.08546								RABGAP1L=360221	0.548188	9.15268	5.32605	2.56577e-06	0.000800255	4.61846
PARP10=2070059	-0.855786	9.78934	-6.28531	8.80907e-08	2.69519e-05	7.80657								NT5C3A=7000398	1.10969	10.5827	5.17795	4.28208e-06	0.00131621	4.13539
PLSCR1=3890609	-0.835557	8.29568	-6.28255	8.89545e-08	2.69519e-05	7.79722								SAMD9=1240142	0.841613	9.59969	5.16714	4.44459e-06	0.00134665	4.10028
UBE2L6=7000368	-1.08167	8.91249	-6.26927	9.32421e-08	2.78531e-05	7.75216								EHD4=6400647	0.798233	9.15241	5.15704	4.60197e-06	0.00137469	4.06747
HERC5=5720482	-2.41121	10.0341	-6.25899	9.67036e-08	2.84859e-05	7.71726								TDRD7=5310100	0.66107	8.65999	5.15102	4.69843e-06	0.00138401	4.04792
LAMA5=4040176	0.592069	9.95779	6.18043	1.27739e-07	3.71126e-05	7.45079								PHF11=1510196	0.80119	10.394	5.13827	4.90927e-06	0.00141214	4.00654
LGALS9=5090632	-0.438685	7.84094	-6.1495	1.42522e-07	4.08481e-05	7.34597								LAP3=3290292	0.96532	11.2292	5.13722	4.92707e-06	0.00141214	4.00313
TAP1=7330392	-0.876103	11.6079	-6.11929	1.58607e-07	4.47943e-05	7.24361								PARP10=3930601	0.53513	8.53385	5.1263	5.11562e-06	0.00144663	3.96773
ODF3B=2710152	-0.51366	8.42027	-6.11591	1.60515e-07	4.47943e-05	7.23217								NT5C3A=3940520	1.09074	11.5228	5.0811	5.97516e-06	0.00166746	3.82138
NT5C3A=7000398	-1.30687	10.5827	-6.09799	1.71018e-07	4.71054e-05	7.17151								TRIM25=5260612	0.705559	8.89661	5.05048	6.63676e-06	0.00182804	3.72244
LAP3P2=4570164	-0.807471	8.82642	-6.0648	1.92321e-07	5.2294e-05	7.05915								APOL3=1980750	-0.46721	9.31537	-5.03214	7.06719e-06	0.00192164	3.66325
XAF1=7610440	-1.42731	8.3113	-5.9947	2.46386e-07	6.61468e-05	6.82207								GBP5=1510364	-1.58737	10.3397	-5.02013	7.36372e-06	0.00197693	3.62453
C4orf33=1850110	-0.590904	8.77504	-5.98287	2.56892e-07	6.81053e-05	6.78211								CMPK2=2360348	0.557097	7.8758	5.00506	7.75329e-06	0.00205549	3.57598
ISG20=6330132	-0.671155	13.4627	-5.97363	2.65413e-07	6.94957e-05	6.75089								CEP128=3830164	-0.640338	9.49334	-4.95691	9.13921e-06	0.00239301	3.42114
TRIM25=5260612	-0.824543	8.89661	-5.90219	3.41501e-07	8.74349e-05	6.50973								CHMP5=6450326	1.04331	9.23366	4.95197	9.29472e-06	0.00240405	3.40525
DDX60=7610053	-0.444359	7.9209	-5.90164	3.42171e-07	8.74349e-05	6.50785								LGALS9=5090632	0.34839	7.84094	4.88373	1.17248e-05	0.00299604	3.18667
PARP9=5700735	-0.951789	9.77916	-5.86552	3.88629e-07	9.81241e-05	6.38606								GLS=5570427	-0.621242	9.72025	-4.87404	1.21171e-05	0.00303409	3.1557
STAT2=130519	-0.756536	11.3554	-5.81086	4.711e-07	0.000117548	6.20199								UNC93B1=460243	0.424964	8.15012	4.87301	1.21598e-05	0.00303409	3.15239
HS.489254=6940605	-0.499173	8.76887	-5.79738	4.93984e-07	0.000120949	6.15663								CLIP1=2260066	-0.455197	9.64946	-4.86623	1.24427e-05	0.00306858	3.13076
PARP14=4150692	-1.17239	8.951	-5.79615	4.96136e-07	0.000120949	6.15247								IFIT3=1500280	1.05073	8.12318	4.81172	1.49675e-05	0.00364881	2.957
WDFY1=3400612	-0.950396	10.1114	-5.78537	5.15299e-07	0.000124193	6.11623								LGALS9B=1440192	0.251223	7.78132	4.77664	1.68514e-05	0.00406138	2.84554
PMEPA1=240400	0.441752	8.68811	5.77723	5.30268e-07	0.000126365	6.08885								ENPP2=840678	0.630227	9.08456	4.74822	1.85471e-05	0.00441985	2.75543
TDRD7=5310100	-0.733592	8.65999	-5.71611	6.57327e-07	0.000154903	5.88346								GNG7=1300139	-0.396415	8.78715	-4.73668	1.92827e-05	0.00454407	2.71888
STAP1=3870458	-0.746074	8.73815	-5.57186	1.08977e-06	0.000253988	5.40028								IDH2=4880433	-0.512332	10.7972	-4.72024	2.038e-05	0.00474989	2.66687
PARP10=3930601	-0.574126	8.53385	-5.49986	1.40145e-06	0.00032308	5.15998								PARP10=2070059	0.633236	9.78934	4.65079	2.57314e-05	0.00593192	2.4479
HEXB=3800139	0.485769	11.2347	5.47095	1.55014e-06	0.000353514	5.06368								PMEPA1=240400	-0.355317	8.68811	-4.64683	2.60747e-05	0.00594642	2.43546
SP110=1990397	-0.844888	9.43211	-5.45943	1.61365e-06	0.000364084	5.02533								SP110=3840593	1.04257	10.0466	4.57792	3.28247e-05	0.00740616	2.2194
RBCK1=5820753	-0.405882	8.49904	-5.38196	2.11307e-06	0.000471749	4.76789								TAP1=7330392	-0.652766	11.6079	-4.55936	3.49189e-05	0.00779574	2.16139
EHD4=6400647	-0.82776	9.15241	-5.3478	2.37926e-06	0.000525643	4.65465								SP110=1990397	0.697325	9.43211	4.50592	4.17027e-05	0.00921325	1.99493
IFI16=3870594	-1.03659	10.5268	-5.29884	2.81961e-06	0.000616507	4.49262								DDX60=7610053	0.337165	7.9209	4.47797	4.57472e-05	0.0100026	1.90818
LGALS9B=1440192	-0.277281	7.78132	-5.2721	3.09319e-06	0.00066406	4.40427								LAMA5=4040176	-0.428224	9.95779	-4.4701	4.69539e-05	0.0101617	1.88378
UNC93B1=460243	-0.459714	8.15012	-5.27149	3.09972e-06	0.00066406	4.40226								PI4K2B=770047	0.68053	9.7393	4.4523	4.97991e-05	0.0106686	1.82867
RBCK1=2510523	-0.574548	9.06701	-5.23132	3.56166e-06	0.000755391	4.26977								EXOSC9=6220142	0.612181	9.38868	4.43806	5.21961e-05	0.0110703	1.78464
CHMP5=6450326	-1.09096	9.23366	-5.17812	4.27959e-06	0.000898672	4.09469								CCL25=1110075	-0.426231	8.06677	-4.41721	5.59094e-05	0.0116897	1.72028
IRF9=2000022	-1.13359	10.8725	-5.16711	4.44517e-06	0.000924291	4.0585								CERK=2230367	-0.438861	9.68808	-4.41553	5.62192e-05	0.0116897	1.7151
SP110=3840593	-1.17321	10.0466	-5.15156	4.68979e-06	0.000965687	4.00745								TMEM110=5270681	0.296129	8.0041	4.39108	6.09283e-05	0.0125459	1.6398
LAP3P2=4780044	-1.10449	9.1995	-5.07544	6.09235e-06	0.00124243	3.75815								EIF4BP3=5900241	-0.361766	9.35599	-4.36336	6.67327e-05	0.013609	1.55465
IFIT3=1500280	-1.09943	8.12318	-5.03473	7.00484e-06	0.00141491	3.62523								DDX60L=6510735	0.277495	7.82303	4.34045	7.19338e-05	0.0145299	1.48444
PANK2=1990438	-0.35059	9.85853	-5.03165	7.07902e-06	0.00141641	3.61519								SP110=5870184	0.386867	8.27511	4.28631	8.58477e-05	0.0171768	1.31911
MYD88=4560576	-0.582901	8.81157	-5.01892	7.39443e-06	0.00146569	3.57369								LAP3P2=4570164	0.564645	8.82642	4.24097	9.94859e-05	0.0196722	1.18135
PARP9=3140707	-0.742964	9.14245	-4.94775	9.42925e-06	0.00185171	3.34232								LY9=3170703	-0.468409	8.64049	-4.23885	0.000100174	0.0196722	1.17492
CERK=2230367	0.487374	9.68808	4.90363	1.09578e-05	0.00213215	3.19939								EXOSC9=3520070	0.71284	9.76316	4.23077	0.000102834	0.019952	1.15044
PARP10=1090132	-0.498989	8.27209	-4.84293	1.34661e-05	0.00259639	3.0034								HS.296031=4150102	-0.50702	9.10969	-4.22884	0.000103481	0.019952	1.14459
CERK=3060692	0.535116	9.54905	4.82886	1.41239e-05	0.00269869	2.95807								CANX=5860477	-0.331999	10.5885	-4.22532	0.000104666	0.0199988	1.13395
CMPK2=2360348	-0.535854	7.8758	-4.81422	1.48416e-05	0.00281049	2.91097								MIR1978=770743	0.724005	11.3557	4.22181	0.000105867	0.0200476	1.1233
ITPR1=3990646	-0.640074	8.60329	-4.78319	1.64828e-05	0.00309366	2.81131								DERL1=2370129	-0.417393	10.7399	-4.21252	0.000109099	0.0204768	1.09522
TNFSF10=870202	-1.47413	9.20156	-4.77538	1.69238e-05	0.00314856	2.78623								GNG5=10170	0.565481	9.92669	4.17291	0.000123996	0.0230687	0.975771
EIF4BP3=5900241	0.395322	9.35599	4.76809	1.73451e-05	0.00319889	2.76287								HEATR5B=3290079	-0.310241	9.1603	-4.13714	0.000139139	0.0256134	0.8683
PI4K2B=770047	-0.720841	9.7393	-4.71603	2.06708e-05	0.00377936	2.59631								PFKFB2=2630753	-0.208684	7.8693	-4.13502	0.000140089	0.0256134	0.861954
SP110=5870184	-0.425289	8.27511	-4.71201	2.09522e-05	0.00379808	2.58347								REEP5=520324	-0.373288	9.86543	-4.11972	0.000147148	0.0266741	0.816123
PMEPA1=3830041	0.290289	8.1905	4.69272	2.23557e-05	0.00401815	2.52193								GBP1=2190148	-0.85697	9.21841	-4.09798	0.000157769	0.0283571	0.751171
LAMP3=7320546	-0.679444	7.99583	-4.64913	2.58747e-05	0.00461157	2.38322								PANK2=1990438	0.285275	9.85853	4.09425	0.000159664	0.0284565	0.740046
MOV10=6580484	-0.503895	8.1601	-4.56732	3.40049e-05	0.00601009	2.12416								MYD88=4560576	0.474644	8.81157	4.08679	0.000163523	0.028832	0.7178
CANX=5860477	0.358312	10.5885	4.56021	3.48193e-05	0.00610317	2.10173								PPM1K=7160593	0.602639	8.53626	4.08495	0.00016449	0.028832	0.712306
UBA7=2850202	-0.575227	9.67112	-4.54986	3.60401e-05	0.00626537	2.06908								STAP1=3870458	0.546028	8.73815	4.07786	0.00016826	0.0292511	0.691194
IFITM2=1230767	-1.52221	10.6795	-4.53308	3.81079e-05	0.00657099	2.01623								ENPP2=2490152	0.660143	9.15768	4.06335	0.000176247	0.0301908	0.648006
SCLT1=4070050	-0.359048	8.02171	-4.49794	4.28202e-05	0.00732398	1.90582								IFI16=3870594	0.794805	10.5268	4.06288	0.000176513	0.0301908	0.646601
TRIM56=2510239	-0.503349	8.56405	-4.4924	4.36132e-05	0.00739994	1.88844								EPSTI1=5700725	1.46346	10.1232	4.06011	0.00017808	0.0302152	0.638368
BLOC1S6=1510719	0.386002	9.07446	4.46747	4.73635e-05	0.00797249	1.81036								CYP2J2=1570661	0.405173	7.90237	4.03076	0.000195538	0.0329139	0.551309
SPATS2L=7380221	-0.425249	8.1879	-4.45226	4.98057e-05	0.00831756	1.76278								LXN=60670	0.331302	8.84815	3.99846	0.000216673	0.0361843	0.455819
HLA-F=5220070	-0.59663	9.4126	-4.43507	5.27121e-05	0.00873414	1.70912								ODF3B=2710152	0.333542	8.42027	3.97133	0.000236111	0.0391225	0.375928
MIR1978=770743	-0.758728	11.3557	-4.42428	5.46213e-05	0.00898033	1.67547								ISG20=6330132	0.444785	13.4627	3.95883	0.000245632	0.0403846	0.339182
IFIT5=4890327	-0.397817	7.91762	-4.41835	5.56993e-05	0.00908712	1.65698								SPATS2L=7380221	0.377795	8.1879	3.95543	0.00024828	0.0405059	0.329219
RPL15=4210703	0.43503	11.0757	4.36704	6.5933e-05	0.0106746	1.49752								MED28=6980010	0.370355	9.48795	3.93348	0.000266082	0.0430789	0.264875
TYMP=7650128	-0.428352	8.18091	-4.28857	8.52182e-05	0.0136924	1.25518								ABI2=2000100	0.367497	8.63604	3.90725	0.000288963	0.0464289	0.188267
PPM1K=7160593	-0.629531	8.53626	-4.26724	9.13466e-05	0.0145667	1.18964
MRPL44=450468	-0.626407	9.305	-4.26086	9.32637e-05	0.0147614	1.17005
PSMB9=1940180	-0.604619	9.14964	-4.25778	9.42003e-05	0.0147992	1.16062
LGALS9C=840669	-0.327206	7.90826	-4.23753	0.000100603	0.0156889	1.09859
CANX=1070402	0.416329	10.1852	4.23378	0.000101837	0.0157654	1.08709
MRPL17=6660270	-0.509834	10.1527	-4.21123	0.000109554	0.0168371	1.01822
ADA=7210192	-0.516666	10.6953	-4.18002	0.000121185	0.0184907	0.923124
NMI=4050554	-0.739875	9.01305	-4.16573	0.0001269	0.0192245	0.879706
TECR=2370259	0.32902	11.7098	4.15232	0.000132507	0.0199315	0.838987
PDXK=5890131	0.535939	9.37093	4.14627	0.000135109	0.0201798	0.820672
EEF1G=4560719	0.449256	12.7175	4.14166	0.000137129	0.0203383	0.806697
DDX60L=6510735	-0.264367	7.82303	-4.1351	0.000140052	0.0205676	0.786838
VRK2=6550020	-0.424136	8.46249	-4.13385	0.000140615	0.0205676	0.783065
TLR7=7200753	-0.68805	9.68216	-4.09393	0.000159829	0.0232179	0.662528
UNC93B4=4850494	-1.12662	10.8194	-4.07287	0.000170967	0.0246669	0.599167
RTP4=1450427	-0.690964	8.58166	-4.00087	0.000215017	0.0308129	0.383732
SPTBN5=4050064	-0.23841	7.69334	-3.99313	0.000220367	0.0313675	0.360656
SP140=3140041	-0.412804	10.2019	-3.9133	0.000283525	0.0400885	0.124236
EXOSC9=6220142	-0.539063	9.38868	-3.90798	0.000288301	0.0404938	0.10858
HIST2H2AA3=610451	-0.787487	10.0727	-3.90558	0.000290487	0.0405325	0.101499
EIF3L=5310735	0.440699	12.8654	3.89982	0.000295788	0.0410024	0.0845524
IFIT3=520408	-1.04679	8.169	-3.86813	0.000326665	0.0449885	-0.00846002
DOPEY1=770441	-0.28345	7.99466	-3.84405	0.000352191	0.048191	-0.0788962
RNF31=840482	-0.489866	9.19356	-3.83776	0.00035917	0.0488311	-0.0972618

## Sheet: 48hrFDR
None-Vs-Alpha							None-Vs-Gamma							Alpha-Vs-Gamma
GENE	FC	AveExpr	t	P.Value	adj.P.Val	B	GENE	FC	AveExpr	t	P.Value	adj.P.Val	B	GENE	FC	AveExpr	t	P.Value	adj.P.Val	B
IFI6=5090215	-3.98333	11.7465	-27.6431	2.37006e-31	5.02666e-27	55.554	STAT1=1820750	-2.85959	10.5337	-13.2076	1.09592e-17	2.32435e-13	25.3966	IFI44=2570300	3.92678	8.94685	21.7718	1.08498e-26	2.30113e-22	46.1
IFI44=2570300	-4.17363	8.94685	-23.1404	7.26725e-28	7.70656e-24	49.4501	STAT1=4810187	-2.45031	11.0803	-12.0352	3.54188e-16	3.75598e-12	22.8638	IFI6=5090215	3.07179	11.7465	21.3173	2.74617e-26	2.91217e-22	45.3884
ISG15=2100196	-5.05655	10.7348	-22.4887	2.58859e-27	1.83005e-23	48.4394	GBP4=1980524	-1.70831	8.67646	-11.4528	2.12607e-15	1.44273e-11	21.5201	ISG15=2100196	4.70235	10.7348	20.9134	6.35351e-26	4.49172e-22	44.74
IFI6=1010246	-4.21038	9.78671	-22.1441	5.12998e-27	2.72004e-23	47.8905	TAP1=7330392	-1.62631	11.6079	-11.3592	2.84721e-15	1.44273e-11	21.2988	IFI6=1010246	3.69169	9.78671	19.4161	1.6016e-24	8.49208e-21	42.1968
IFI44L=3870338	-4.10788	8.7334	-20.2505	2.59036e-25	1.09878e-21	44.6829	GBP2=1940162	-1.55452	11.3551	-11.3024	3.40121e-15	1.44273e-11	21.1638	IFI44L=3870338	3.81718	8.7334	18.8175	6.14657e-24	2.60725e-20	41.1152
XAF1=450189	-3.73324	9.30325	-20.0657	3.85764e-25	1.36361e-21	44.3517	WARS=4860224	-2.05594	11.9707	-11.025	8.15589e-15	2.54141e-11	20.4962	LY6E=4890270	2.70993	10.7613	18.3945	1.62179e-23	5.17462e-20	40.3274
LY6E=4890270	-2.58433	10.7613	-17.5419	1.20739e-22	3.65821e-19	39.4693	WARS=3710068	-2.10548	11.0892	-11.0161	8.3879e-15	2.54141e-11	20.4747	XAF1=450189	3.41814	9.30325	18.3721	1.70788e-23	5.17462e-20	40.2852
IFI27=3990170	-2.9997	8.43805	-17.2793	2.27387e-22	6.02831e-19	38.9204	STAT1=2570079	-2.70323	12.0364	-10.8131	1.60089e-14	4.24416e-11	19.9776	IFI27=3990170	2.99082	8.43805	17.2281	2.57446e-22	6.82523e-19	38.0491
OAS2=7320561	-2.82958	10.979	-15.5771	1.63907e-20	3.86256e-17	35.1597	UBE2L6=2070170	-1.23582	12.0098	-8.72507	1.65021e-11	3.88881e-08	14.4645	OAS2=7320561	2.42892	10.979	13.3714	6.83746e-18	1.61128e-14	29.2805
IFI35=2510220	-2.14942	10.6627	-15.4847	2.08619e-20	4.4246e-17	34.9452	CCL25=1110075	-0.705489	8.06677	-7.31126	2.31111e-09	4.90163e-06	10.3669	MX1=1690066	4.61461	11.3043	12.8573	3.03886e-17	5.96973e-14	27.9543
IRF7=6400176	-2.45779	11.0284	-13.811	1.96029e-18	3.36032e-15	30.8588	HLA-F=5220070	-0.977585	9.4126	-7.26692	2.70394e-09	5.21344e-06	10.2348	IRF7=6400176	2.28694	11.0284	12.851	3.09618e-17	5.96973e-14	27.9376
IFITM1=5360156	-4.77016	10.4085	-13.8052	1.99236e-18	3.36032e-15	30.8441	APOL3=1980750	-0.652633	9.31537	-7.02927	6.27872e-09	1.10223e-05	9.52401	EIF2AK2=2120079	2.41989	10.066	12.5121	8.43175e-17	1.49024e-13	27.0415
MX1=1690066	-4.95058	11.3043	-13.7934	2.0597e-18	3.36032e-15	30.8139	IRF1=6250064	-1.31826	11.3329	-7.00862	6.75608e-09	1.10223e-05	9.46205	IFIT1=2000148	3.71364	9.09615	12.0087	3.83849e-16	6.26234e-13	25.6784
EIF2AK2=2120079	-2.47759	10.066	-12.8105	3.48751e-17	5.28334e-14	28.229	IFI6=5090215	-0.911539	11.7465	-6.3258	7.63087e-08	0.000115602	7.40035	IRF7=1470382	2.09401	9.74214	11.8472	6.28567e-16	9.52234e-13	25.2329
IRF7=1470382	-2.19228	9.74214	-12.4032	1.1671e-16	1.6502e-13	27.1172	RARRES3=2650564	-1.37083	10.6739	-6.24189	1.02746e-07	0.000144298	7.14594	IFI35=2510220	1.57746	10.6627	11.3642	2.80288e-15	3.96308e-12	23.8773
IFIT1=2000148	-3.82	9.09615	-12.3527	1.35796e-16	1.80006e-13	26.9775	GBP1=2190148	-1.30189	9.21841	-6.22558	1.08858e-07	0.000144298	7.0965	GBP2=1940162	-1.52059	11.3551	-11.0557	7.39827e-15	9.80687e-12	22.993
STAT1=4810187	-2.44283	11.0803	-11.9984	3.96088e-16	4.94155e-13	25.9879	HS.489254=6940605	-0.489655	8.76887	-5.68685	7.28425e-07	0.000908774	5.46437	IFITM1=5360156	3.77778	10.4085	10.9332	1.09159e-14	1.36186e-11	22.6377
STAT1=1820750	-2.46006	10.5337	-11.3623	2.82012e-15	3.32289e-12	24.1646	FBXO6=3800398	-1.04114	9.18173	-5.48084	1.49758e-06	0.00176456	4.84318	HERC6=6860482	1.64138	8.55494	10.3387	7.40044e-14	8.71978e-11	20.8827
OAS3=990768	-1.59373	8.40503	-10.5771	3.41701e-14	3.67621e-11	21.8326	PSMB9=1940180	-0.76914	9.14964	-5.41635	1.87484e-06	0.00209281	4.64932	GBP4=1980524	-1.5196	8.67646	-10.1877	1.21172e-13	1.35259e-10	20.4288
STAT1=2570079	-2.6431	12.0364	-10.5726	3.46665e-14	3.67621e-11	21.8191	LOC643733=650072	-0.524615	8.14315	-5.252	3.31596e-06	0.00351641	4.1569	WARS=3710068	-1.94363	11.0892	-10.1693	1.28705e-13	1.36485e-10	20.3732
UBE2L6=2070170	-1.49388	12.0098	-10.547	3.76523e-14	3.8027e-11	21.7416	WDFY1=3400612	-0.853889	10.1114	-5.19791	3.99728e-06	0.00403707	3.99542	OAS3=990768	1.51033	8.40503	10.0235	2.07775e-13	2.09842e-10	19.9316
USP18=1740360	-1.78004	8.22974	-10.3551	7.0152e-14	6.76297e-11	21.1574	SMPDL3B=2000685	-0.513752	7.95226	-5.07692	6.06148e-06	0.00584354	3.63549	HS.125087=3990010	0.781339	8.00536	9.94144	2.72424e-13	2.62629e-10	19.6815
HERC6=6860482	-1.63015	8.55494	-10.268	9.31924e-14	8.59355e-11	20.8904	PARP3=1470598	-0.528909	8.79869	-5.01666	7.45188e-06	0.0068716	3.45688	WARS=4860224	-1.81664	11.9707	-9.74177	5.28271e-13	4.87135e-10	19.0693
ADAR=2900450	-1.51786	11.7073	-10.2193	1.09268e-13	9.65611e-11	20.7408	HLA-E=1030747	-0.69033	12.8365	-4.99849	7.92955e-06	0.00700741	3.40314	USP18=1740360	1.65713	8.22974	9.64007	7.41529e-13	6.55296e-10	18.7553
CMTR1=2940059	-0.863582	9.03355	-10.0197	2.10423e-13	1.78515e-10	20.124	FITM1=6660187	0.299612	7.8305	4.91426	1.05686e-05	0.00896602	3.15458	OAS2=240722	1.30333	8.42848	9.06432	5.16962e-12	4.36764e-09	16.952
OAS2=2230204	-1.46774	8.74957	-9.43365	1.48129e-12	1.20833e-09	18.2818	LOC651961=1170097	-0.392474	8.53964	-4.88407	1.17114e-05	0.00927634	3.06574	OAS2=2230204	1.40867	8.74957	9.05401	5.35426e-12	4.36764e-09	16.9194
OAS1=3450180	-1.34331	9.18867	-9.38292	1.75714e-12	1.38026e-09	18.1203	LOC100134407=5670039	-0.230818	7.94498	-4.87853	1.19338e-05	0.00927634	3.04946	ADAR=2900450	1.27534	11.7073	8.58646	2.66021e-11	2.08965e-08	15.424
SP100=4200240	-0.881315	8.42617	-9.2885	2.4166e-12	1.83048e-09	17.8187	SOCS1=1990300	-0.891063	8.9251	-4.87091	1.22466e-05	0.00927634	3.02708	SP100=4200240	0.807592	8.42617	8.51151	3.44652e-11	2.61061e-08	15.182
OAS1=7040035	-1.89314	9.2625	-9.09339	4.68275e-12	3.4247e-09	17.1921	GBP1=6840035	-0.919015	8.76618	-4.83449	1.38571e-05	0.0101343	2.92016	COX5A=4900670	0.742728	13.1464	8.46854	3.99899e-11	2.92464e-08	15.043
OAS2=240722	-1.30522	8.42848	-9.07743	4.9439e-12	3.49517e-09	17.1406	MRPL44=450468	-0.702689	9.305	-4.77973	1.66767e-05	0.0117899	2.75987	CCL25=1110075	-0.80477	8.06677	-8.34016	6.24153e-11	4.41255e-08	14.6264
C19orf66=5220204	-0.935865	8.77092	-8.86066	1.03624e-11	7.08956e-09	16.4387	SMPDL3B=4390221	-0.519135	7.94098	-4.76988	1.72409e-05	0.0117956	2.73107	OAS1=1070767	0.579663	7.91932	8.08011	1.54444e-10	1.05664e-07	13.7776
HS.125087=3990010	-0.694845	8.00536	-8.84092	1.10875e-11	7.34859e-09	16.3745	HLA-B=5310168	-0.547972	13.1885	-4.71414	2.08026e-05	0.0137876	2.56854	OAS1=7040035	1.67802	9.2625	8.06011	1.65625e-10	1.09773e-07	13.712
ADAR=5490433	-1.12916	9.7272	-8.75664	1.48055e-11	9.51543e-09	16.0999	PARP3=6130615	-0.351381	8.09563	-4.64526	2.62124e-05	0.0164319	2.36847	OAS1=3450180	1.14173	9.18867	7.9749	2.23158e-10	1.43423e-07	13.4324
TAP1=7330392	-1.25081	11.6079	-8.7365	1.58665e-11	9.89745e-09	16.0342	UBE2L6=7000368	-0.801215	8.91249	-4.64379	2.63419e-05	0.0164319	2.36421	OAS1=1090390	1.75641	9.36872	7.7353	5.17446e-10	3.2278e-07	12.6427
PHF11=6100521	-1.27811	10.5421	-8.47531	3.90629e-11	2.3671e-08	15.1779	GBP5=1510364	-1.46081	10.3397	-4.61988	2.85353e-05	0.0172916	2.29499	MX2=5490470	1.38857	8.71152	7.51266	1.13404e-09	6.87196e-07	11.905
MX2=5490470	-1.55328	8.71152	-8.40379	5.00482e-11	2.94853e-08	14.9422	PSMB10=2000445	-0.54378	12.6954	-4.58037	3.25582e-05	0.0191813	2.18084	CHMP5=4640703	1.39483	10.583	7.48645	1.244e-09	7.32888e-07	11.818
PARP10=2070059	-1.13642	9.78934	-8.34641	6.10762e-11	3.50099e-08	14.7527	CLEC18C=4830592	0.450391	7.81289	4.45025	5.01378e-05	0.0287398	1.80723	PHF11=6100521	1.10175	10.5421	7.30582	2.3561e-09	1.35055e-06	11.2169
OAS1=1090390	-1.885	9.36872	-8.30161	7.13639e-11	3.98304e-08	14.6046	LY9=3170703	-0.481992	8.64049	-4.36177	6.70828e-05	0.037441	1.55536	SHISA5=160731	1.06339	10.7177	7.20512	3.36567e-09	1.87849e-06	10.8811
FBXO6=3800398	-1.51315	9.18173	-7.96563	2.30516e-10	1.24895e-07	13.4877	LOC648470=1450136	-0.627438	8.55737	-4.33128	7.41258e-05	0.0403111	1.46902	HELZ2=5960343	1.73655	9.36272	7.14664	4.14083e-09	2.25187e-06	10.6858
HELZ2=5960343	-1.93406	9.36272	-7.95947	2.35551e-10	1.24895e-07	13.4671	COLQ=4290288	-0.266868	7.85142	-4.30757	8.00971e-05	0.0424695	1.40202	SP100=6650541	0.648622	8.54851	7.12992	4.39359e-09	2.32959e-06	10.63
PHF11=1510196	-1.21894	10.394	-7.81741	3.87715e-10	2.00562e-07	12.992								RSAD2=3360343	1.75161	8.39538	6.9845	7.35969e-09	3.80711e-06	10.1438
ACSBG1=2480730	-0.568805	8.16661	-7.71843	5.49083e-10	2.74526e-07	12.66								PANK2=1990438	0.485368	9.85853	6.96599	7.85966e-09	3.96894e-06	10.0819
PARP12=2340072	-1.22758	8.61972	-7.71458	5.56585e-10	2.74526e-07	12.6471								SAMD9=1240142	1.11434	9.59969	6.84158	1.22246e-08	6.02955e-06	9.66537
CHMP5=4640703	-1.42854	10.583	-7.66734	6.57272e-10	3.1682e-07	12.4884								XAF1=7610440	1.62481	8.3113	6.82417	1.30043e-08	6.26835e-06	9.60705
SHISA5=160731	-1.1227	10.7177	-7.60698	8.13069e-10	3.83208e-07	12.2854								CHMP5=7650347	1.17592	9.57402	6.65894	2.33858e-08	1.1022e-05	9.05346
EPSTI1=5700725	-2.70869	10.1232	-7.51475	1.12572e-09	5.19029e-07	11.9749								C19orf66=5220204	0.702309	8.77092	6.64938	2.41933e-08	1.11547e-05	9.02144
OAS1=1070767	-0.536844	7.91932	-7.48325	1.25815e-09	5.67747e-07	11.8687								C4orf33=1850110	0.654957	8.77504	6.63141	2.57887e-08	1.16373e-05	8.96118
LAP3=3290292	-1.40173	11.2292	-7.4597	1.3673e-09	6.04149e-07	11.7893								ADAR=5490433	0.852636	9.7272	6.61217	2.7612e-08	1.22005e-05	8.89672
SP100=6650541	-0.675376	8.54851	-7.42402	1.55104e-09	6.71242e-07	11.6689								CMTR1=2940059	0.559502	9.03355	6.49161	4.23679e-08	1.83384e-05	8.49268
RSAD2=3360343	-1.86041	8.39538	-7.41834	1.58245e-09	6.71242e-07	11.6497								TDRD7=5310100	0.83189	8.65999	6.48204	4.38322e-08	1.85927e-05	8.46061
IFIH1=4570441	-1.93809	9.30525	-7.19666	3.46806e-09	1.44224e-06	10.9003								PARP12=2340072	1.024	8.61972	6.43522	5.17572e-08	2.15239e-05	8.30375
DRAP1=3990598	-0.857366	11.2168	-7.09302	5.00794e-09	2.04256e-06	10.5492								HERC5=5720482	2.41354	10.0341	6.26503	9.46551e-08	3.86065e-05	7.73391
STAT2=130519	-0.922311	11.3554	-7.08417	5.16763e-09	2.06793e-06	10.5192								OASL=7650097	1.61192	8.26738	6.25479	9.81532e-08	3.92779e-05	7.69965
SAMD9=1240142	-1.14937	9.59969	-7.05665	5.69751e-09	2.21317e-06	10.426								EHD4=6400647	0.964742	9.15241	6.23278	1.06115e-07	4.16777e-05	7.62602
COX5A=4900670	-0.618718	13.1464	-7.05459	5.73928e-09	2.21317e-06	10.419								RARRES3=2650564	-1.33246	10.6739	-6.06718	1.90711e-07	7.35417e-05	7.07258
XAF1=7610440	-1.66641	8.3113	-6.99891	6.99291e-09	2.6265e-06	10.2302								IFIH1=4570441	1.60947	9.30525	5.97638	2.62849e-07	9.95494e-05	6.76972
SAMD9L=3170136	-1.32091	9.69663	-6.99626	7.05883e-09	2.6265e-06	10.2212								PHF11=1510196	0.930038	10.394	5.96461	2.74005e-07	0.000101954	6.73048
WDFY1=3400612	-1.12227	10.1114	-6.83161	1.26653e-08	4.63134e-06	9.66246								NT5C3A=3940520	1.27726	11.5228	5.95001	2.8849e-07	0.000105493	6.68185
RBCK1=5820753	-0.502343	8.49904	-6.66101	2.32144e-08	8.34497e-06	9.08324								PARP10=2070059	0.807428	9.78934	5.93014	3.09444e-07	0.000111237	6.61566
NT5C3A=3940520	-1.41677	11.5228	-6.59991	2.88406e-08	1.01719e-05	8.87577								DRAP1=3990598	0.684685	11.2168	5.66443	7.88027e-07	0.000278554	5.73344
HERC5=5720482	-2.541	10.0341	-6.59589	2.92556e-08	1.01719e-05	8.86211								DHX58=3930681	0.793694	8.12069	5.65543	8.13273e-07	0.000282766	5.70369
SP110=1340491	-1.08244	10.2194	-6.50929	3.97901e-08	1.36114e-05	8.56809								BST2=4900674	0.901867	10.7539	5.53677	1.23197e-06	0.000421344	5.3119
CHMP5=7650347	-1.14623	9.57402	-6.49084	4.24826e-08	1.43018e-05	8.5055								IRF1=6250064	-1.04057	11.3329	-5.53225	1.25158e-06	0.000421344	5.29701
BST2=4900674	-1.03765	10.7539	-6.37039	6.51452e-08	2.15885e-05	8.09679								XKR8=7560435	-0.765918	8.58917	-5.43719	1.74367e-06	0.000577835	4.9843
HS.489254=6940605	-0.5412	8.76887	-6.28549	8.80322e-08	2.87242e-05	7.80897								LAMP3=7320546	0.780594	7.99583	5.34125	2.43396e-06	0.000794181	4.66988
ISG20=6330132	-0.701904	13.4627	-6.24731	1.0079e-07	3.23887e-05	7.67961								SP110=1340491	0.877077	10.2194	5.27431	3.06966e-06	0.00098643	4.4512
PARP14=4150692	-1.25937	8.951	-6.22617	1.0863e-07	3.43872e-05	7.60801								LRPAP1=2650521	-0.418564	9.63803	-5.23207	3.55248e-06	0.00112455	4.31357
MRPL44=450468	-0.913606	9.305	-6.2144	1.13257e-07	3.53246e-05	7.56814								ISG20=6330132	0.585875	13.4627	5.2146	3.77347e-06	0.00117693	4.25673
OASL=7650097	-1.59387	8.26738	-6.18476	1.25795e-07	3.86663e-05	7.46779								STAT2=130519	0.670662	11.3554	5.15127	4.69435e-06	0.00144293	4.05107
STAP1=380201	-0.826915	9.17134	-6.08375	1.79853e-07	5.4493e-05	7.12614								SP110=5870184	0.464514	8.27511	5.1466	4.77056e-06	0.00144541	4.03591
OAS2=1570156	-0.616152	7.99942	-6.04384	2.07114e-07	6.13602e-05	6.99128								LAP3=3290292	0.952673	11.2292	5.06991	6.20903e-06	0.00185475	3.78782
PARP9=5700735	-0.980462	9.77916	-6.04222	2.08305e-07	6.13602e-05	6.9858								LOC651961=1170097	-0.406163	8.53964	-5.05442	6.54773e-06	0.00191435	3.73783
TDRD7=5310100	-0.774345	8.65999	-6.03365	2.14707e-07	6.23799e-05	6.95687								ACSBG1=2480730	0.372347	8.16661	5.05259	6.58906e-06	0.00191435	3.73191
GLS=5570427	0.755334	9.72025	5.92608	3.13907e-07	8.99683e-05	6.59399								DOPEY1=770441	0.372132	7.99466	5.04672	6.72284e-06	0.00192682	3.713
DHX58=3930681	-0.824542	8.12069	-5.87523	3.75546e-07	0.000106199	6.42274								OAS2=1570156	0.513505	7.99942	5.03697	6.95131e-06	0.00196574	3.68155
NT5C3A=7000398	-1.24697	10.5827	-5.8185	4.5861e-07	0.000127982	6.2319								QPRT=2940291	0.691924	8.59468	4.92143	1.03139e-05	0.00287824	3.31044
EHD4=6400647	-0.899582	9.15241	-5.81182	4.69524e-07	0.000129326	6.20944								PMEPA1=240400	-0.374567	8.68811	-4.89858	1.11477e-05	0.00307054	3.23735
SP110=5870184	-0.521782	8.27511	-5.7811	5.23102e-07	0.000142237	6.10625								LAT2=2810162	-0.558393	9.14861	-4.88453	1.1693e-05	0.00317944	3.19247
PARP10=3930601	-0.600302	8.53385	-5.75062	5.8228e-07	0.000155895	6.00392								SAMD9L=3170136	0.919815	9.69663	4.87185	1.22078e-05	0.0032774	3.15197
STAP1=3870458	-0.769635	8.73815	-5.74782	5.88035e-07	0.000155895	5.99453								LOC100129681=5820424	0.706559	10.5583	4.82616	1.42533e-05	0.00377874	3.00641
IRF9=2000022	-1.25957	10.8725	-5.74131	6.01637e-07	0.000157532	5.9727								MYD88=4560576	0.551392	8.81157	4.74762	1.85851e-05	0.00486632	2.75719
ADA=7210192	-0.69758	10.6953	-5.64369	8.47456e-07	0.000219191	5.64568								STAP1=380201	0.643308	9.17134	4.73293	1.95281e-05	0.00502142	2.71073
LOC730004=2710021	0.42772	12.3537	5.62783	8.95886e-07	0.000228926	5.59264								NT5C3A=7000398	1.01392	10.5827	4.73106	1.9651e-05	0.00502142	2.70484
PANK2=1990438	-0.38953	9.85853	-5.59052	1.02088e-06	0.00025776	5.46801								PI4K2B=770047	0.7178	9.7393	4.69613	2.21007e-05	0.00558016	2.59459
TRIM21=6560075	-0.684114	9.0249	-5.53126	1.25592e-06	0.000313373	5.27033								CHSY1=3060128	0.395785	10.0178	4.66747	2.43325e-05	0.00602924	2.50433
TRIM22=5960747	-0.821689	8.39574	-5.50835	1.36055e-06	0.000335534	5.194								GBP5=1510364	-1.47541	10.3397	-4.66606	2.44479e-05	0.00602924	2.49989
PARP9=3140707	-0.82442	9.14245	-5.4902	1.44947e-06	0.000353353	5.13362								PARP10=3930601	0.485381	8.53385	4.64972	2.58234e-05	0.00629527	2.44855
LRPAP1=2650521	0.434556	9.63803	5.43196	1.77571e-06	0.000427967	4.94003								DDX60=7610053	0.347454	7.9209	4.61461	2.90419e-05	0.00693433	2.3384
ODF3B=2710152	-0.452235	8.42027	-5.38455	2.09414e-06	0.00049904	4.78279								USP41=6110020	0.441315	7.84044	4.61403	2.90988e-05	0.00693433	2.33657
RBCK1=2510523	-0.587949	9.06701	-5.35334	2.33395e-06	0.000550009	4.67945								LOC100134407=5670039	-0.217968	7.94498	-4.60693	2.97968e-05	0.00702179	2.31435
LAMP3=7320546	-0.771622	7.99583	-5.27986	3.01117e-06	0.000701802	4.43671								FAM129A=4230735	0.472811	9.61731	4.57598	3.3038e-05	0.00770003	2.21756
UBA7=2850202	-0.665308	9.67112	-5.26237	3.19913e-06	0.000737504	4.37903								TMEM110=5270681	0.307822	8.0041	4.56447	3.43296e-05	0.0079141	2.18162
LAP3P2=4780044	-1.13782	9.1995	-5.22862	3.59511e-06	0.000819878	4.26789								NDUFA9=4810224	0.410329	10.486	4.53138	3.83231e-05	0.00873972	2.07853
PI4K2B=770047	-0.797179	9.7393	-5.21546	3.76221e-06	0.000848858	4.22463								RBCK1=2510523	0.496439	9.06701	4.52013	3.97824e-05	0.00897601	2.04352
PARP10=1090132	-0.53392	8.27209	-5.18196	4.22332e-06	0.000942867	4.11455								TSPAN5=4900168	0.383429	8.17163	4.49523	4.32061e-05	0.00964587	1.96621
ITPR1=3990646	-0.691199	8.60329	-5.16524	4.47379e-06	0.000988381	4.05971								SEC14L1=3060379	-0.346227	8.93285	-4.44964	5.02384e-05	0.011099	1.82506
LOC100129681=5820424	-0.749385	10.5583	-5.11869	5.25133e-06	0.0011482	3.9072								SP110=1990397	0.683018	9.43211	4.41347	5.66013e-05	0.0123725	1.71349
HIST2H2BE=4230678	-0.434374	8.19911	-5.10268	5.54839e-06	0.00120077	3.85484								ABI2=2000100	0.414824	8.63604	4.41044	5.71693e-05	0.0123725	1.70416
LGALS9=840431	-0.487073	8.12823	-5.08995	5.79638e-06	0.00124177	3.81324								HS.569921=2690553	-0.289016	7.91642	-4.32479	7.57164e-05	0.0162209	1.4415
C4orf33=1850110	-0.500989	8.77504	-5.07249	6.15437e-06	0.00130528	3.75623								EPSTI1=5700725	1.55383	10.1232	4.3108	7.9257e-05	0.0168096	1.39881
UNC93B6=580575	-0.457734	8.00651	-5.05583	6.51633e-06	0.00136836	3.70187								SMPDL3B=2000685	-0.433282	7.95226	-4.28172	8.71419e-05	0.0182989	1.31024
FUCA2=6450768	0.550488	9.01507	4.95527	9.19045e-06	0.00191098	3.37497								ENPP2=840678	0.565123	9.08456	4.25772	9.42207e-05	0.0195914	1.23734
TLR7=7200753	-0.828228	9.68216	-4.928	1.00858e-05	0.00207679	3.28664								TRIM25=5260612	0.592351	8.89661	4.24013	9.9759e-05	0.0205416	1.18404
DOPEY1=770441	-0.360365	7.99466	-4.88714	1.15897e-05	0.00236353	3.15461								LOC100129878=5670689	-0.247018	7.80195	-4.21893	0.000106856	0.0217914	1.11992
TNK2=1850482	-0.855891	10.3811	-4.84678	1.32917e-05	0.00268479	3.02451								HIST2H2BE=4230678	0.357865	8.19911	4.20391	0.000112182	0.0225372	1.07456
EEF1G=4560719	0.523014	12.7175	4.82163	1.44737e-05	0.00289597	2.94363								LYSMD4=4920397	-0.2824	7.82811	-4.20265	0.000112638	0.0225372	1.07077
HEXB=3800139	0.427483	11.2347	4.81451	1.48269e-05	0.0029389	2.92075								METTL25=6020661	0.271515	8.53038	4.15312	0.000132162	0.0259795	0.921764
MYCBP2=6650451	-0.440315	9.87688	-4.77608	1.68833e-05	0.00331554	2.79751								FAM174A=2060220	-0.483134	8.96116	-4.15282	0.000132292	0.0259795	0.920851
UBE2L6=7000368	-0.821764	8.91249	-4.76289	1.76523e-05	0.00343475	2.75525								PLSCR1=3890609	0.551336	8.29568	4.1455	0.000135446	0.0262861	0.898902
REC8=70541	-0.574527	9.56965	-4.75981	1.78367e-05	0.00343908	2.7454								ABCB10=4810048	0.281266	8.91994	4.14347	0.000136332	0.0262861	0.892822
IFI16=3870594	-0.925335	10.5268	-4.73012	1.97132e-05	0.00376665	2.65053								KLHL3=2810400	0.281017	7.956	4.10609	0.000153721	0.0293718	0.781018
CXXC1=3400088	-0.828859	11.344	-4.69434	2.22342e-05	0.00419987	2.53644								WBP1=6380537	-0.369279	9.16237	-4.09562	0.00015897	0.0301035	0.749763
HLA-F=5220070	-0.631252	9.4126	-4.69244	2.23766e-05	0.00419987	2.53039								HEATR5B=360577	-0.249698	8.46652	-4.08752	0.000163142	0.0306202	0.725646
MYD88=4560576	-0.542787	8.81157	-4.67353	2.38432e-05	0.00443587	2.47023								AGPAT4=3440025	0.221807	7.82872	4.04475	0.000187018	0.0347935	0.59857
SP110=1990397	-0.718755	9.43211	-4.64439	2.62886e-05	0.00484831	2.37772								HS.576374=2570445	-0.18262	7.82298	-4.03605	0.000192273	0.0354602	0.572798
TRIM56=2510239	-0.519619	8.56405	-4.63761	2.6892e-05	0.00491683	2.35622								SMPDL3B=4390221	-0.438401	7.94098	-4.02808	0.000197212	0.0357029	0.549216
DDX60=7610053	-0.34748	7.9209	-4.61496	2.90079e-05	0.00525836	2.28449								ODF3B=2710152	0.338055	8.42027	4.02506	0.000199116	0.0357029	0.540283
QPRT=2940291	-0.646182	8.59468	-4.59609	3.08953e-05	0.00555303	2.2248								NLRP7=6180600	-0.254962	7.92071	-4.02484	0.000199259	0.0357029	0.539612
TNFSF10=870202	-1.40893	9.20156	-4.56419	3.43615e-05	0.00612415	2.12414								LAT2=3060092	-0.646903	9.51337	-4.02316	0.000200323	0.0357029	0.534663
ANKFY1=450300	-0.372166	8.54453	-4.53941	3.73142e-05	0.00659498	2.04613								HIST1H2BE=1450484	0.288927	7.94023	4.00006	0.000215573	0.0379928	0.466471
RPS2P55=4590576	0.466099	13.2263	4.51189	4.08846e-05	0.00714717	1.95969								ATP13A1=2060193	0.406576	9.57722	3.99834	0.000216754	0.0379928	0.461393
PATL2=4230056	-0.378902	8.28349	-4.51021	4.11125e-05	0.00714717	1.95444								EEF1G=4560719	-0.430812	12.7175	-3.97163	0.000235889	0.041008	0.382798
ABI2=2000100	-0.423841	8.63604	-4.5063	4.16493e-05	0.00718163	1.94217								IGF2BP1=1050670	-0.273178	8.16405	-3.96357	0.000241979	0.0415753	0.359128
RABGAP1L=360221	-0.46233	9.15268	-4.49187	4.36893e-05	0.00747264	1.89695								CNTNAP1=4570358	0.337375	8.00602	3.96214	0.000243073	0.0415753	0.354937
LAP3P2=4570164	-0.593995	8.82642	-4.46142	4.83215e-05	0.00815306	1.80169								CXXC1=3400088	0.697811	11.344	3.95213	0.000250877	0.0425669	0.325594
COCH=4120424	0.706747	8.82822	4.4607	4.84363e-05	0.00815306	1.79944								LOC643733=650072	-0.394247	8.14315	-3.94686	0.000255084	0.0429372	0.310156
CERK=2230367	0.442337	9.68808	4.4505	5.00954e-05	0.00836593	1.76761								FAM188A=3060661	0.229723	8.83808	3.939	0.000261491	0.043669	0.28713
TRIM25=5260612	-0.613193	8.89661	-4.38932	6.12819e-05	0.0101541	1.57722								TRIM56=2510239	0.441043	8.56405	3.93632	0.00026371	0.0436955	0.279288
C6orf62=5860754	-0.618374	10.481	-4.33541	7.31301e-05	0.0120234	1.4104								ACADVL=1240551	-0.573142	9.7061	-3.92497	0.000273306	0.0449345	0.246117
SP110=3840593	-0.985394	10.0466	-4.32686	7.52059e-05	0.0122696	1.38399								STRADA=2510066	0.362487	9.67361	3.92132	0.00027646	0.0451034	0.23547
COL6A2=4010195	0.22803	7.85568	4.2863	8.58495e-05	0.0138991	1.25917								TRIB1=4810520	0.448778	11.7798	3.89139	0.000303718	0.0491721	0.148248
UNC93B4=4850494	-1.18087	10.8194	-4.26899	9.08283e-05	0.0145938	1.20603
ANKRD10=6900674	-0.500878	9.16053	-4.2583	9.40428e-05	0.0149966	1.17325
LOC441506=2370192	0.44261	11.3606	4.24731	9.74601e-05	0.0154256	1.13962
CHSY1=3060128	-0.358515	10.0178	-4.22795	0.000103779	0.016304	1.08045
RNF31=840482	-0.536723	9.19356	-4.20485	0.000111842	0.0174416	1.00998
TRANK1=150400	-0.515627	8.84993	-4.19335	0.000116077	0.0179699	0.974996
RPS2P29=4590670	0.422989	12.8354	4.16846	0.000125789	0.0193323	0.899376
RPSAP18=4250446	0.495283	11.5327	4.15863	0.000129842	0.0197093	0.869545
FCHSD2=540440	-0.591207	9.51396	-4.15801	0.0001301	0.0197093	0.867672
HIST1H2BD=290730	-0.54303	9.80059	-4.15181	0.000132721	0.0199637	0.848911
GTPBP1=1470020	-0.213959	7.91856	-4.1257	0.000144349	0.0215027	0.769935
MSANTD3=5260538	0.239595	8.39735	4.12434	0.00014498	0.0215027	0.76583
MOV10=6580484	-0.454227	8.1601	-4.11713	0.000148375	0.0218534	0.744071
CCDC88C=3130224	-0.466725	8.89476	-4.11322	0.000150246	0.0219763	0.732293
ITM2A=1580576	0.527166	10.9478	4.10157	0.000155966	0.0226567	0.697175
HYI=130445	0.23804	8.03294	4.07851	0.000167914	0.0242264	0.627821
PMEPA1=240400	0.310984	8.68811	4.06705	0.000174177	0.0249602	0.593426
LGALS3BP=4290730	-0.323463	7.7693	-4.03989	0.00018994	0.0268209	0.51208
GPR180=3180563	-0.672955	9.04836	-4.03842	0.00019083	0.0268209	0.507693
TYMP=2350504	-1.03339	11.9477	-4.03821	0.000190955	0.0268209	0.507079
PLSCR1=3890609	-0.531238	8.29568	-3.99438	0.000219491	0.0306262	0.376406
RPL5=830609	0.534302	12.8796	3.98426	0.000226645	0.0314177	0.346328
LOC100129334=6020367	-0.263519	7.81231	-3.97088	0.00023645	0.0325641	0.306622
PATL2=2970494	-0.413226	8.45154	-3.96646	0.000239775	0.0328089	0.293534
SPTBN5=4050064	-0.236249	7.69334	-3.95694	0.0002471	0.0335945	0.265331
RPL7A=6130079	0.474523	12.6688	3.94125	0.000259643	0.035075	0.218936
MICB=3170064	-0.314976	9.18204	-3.91655	0.00028064	0.0375417	0.146102
GALC=2070647	0.251558	7.98202	3.91564	0.000281443	0.0375417	0.143427
PAPD7=4730292	-0.511765	9.39972	-3.91175	0.000284905	0.0375437	0.131982
MOB3C=7560471	-0.632017	8.86907	-3.91165	0.000284999	0.0375437	0.131672
C1orf198=1260576	0.274964	7.96947	3.90383	0.000292088	0.0382401	0.108672
PSMA2=2140470	-0.273427	9.02206	-3.89442	0.000300841	0.0391445	0.0810336
SDHAP3=6350341	-0.265134	8.21023	-3.8872	0.000307735	0.0397973	0.0598315
ANKRD10=4540689	-0.421535	8.80733	-3.87958	0.000315166	0.0403396	0.0375059
LOC100130828=1580750	-0.238999	7.88988	-3.87901	0.000315732	0.0403396	0.0358273
ARSA=4150168	-0.367661	9.29016	-3.87226	0.00032247	0.0409536	0.0160755
IFITM2=1230767	-1.29863	10.6795	-3.86727	0.00032755	0.0412171	0.00145338
EEF1D=770524	0.289205	10.2417	3.86641	0.000328431	0.0412171	-0.00105747
KAT2B=7200703	-0.406851	9.70288	-3.85292	0.00034257	0.0427386	-0.0404748
TRIB1=4810520	-0.443978	11.7798	-3.84976	0.00034597	0.0429103	-0.0497078
RPS12P22=3460553	0.349984	12.197	3.84612	0.000349921	0.0431481	-0.0603255
USP41=6110020	-0.367237	7.84044	-3.83952	0.000357196	0.0437906	-0.0795617
RPSAP49=520603	0.435132	12.3026	3.82568	0.000372945	0.0454586	-0.119885
URB1=5570458	-0.263691	7.9881	-3.82352	0.000375452	0.0455027	-0.126147
SCARNA27=3990551	-0.52804	7.86564	-3.80922	0.000392526	0.0473016	-0.167692
C1S=7400707	0.18238	7.7839	3.80651	0.000395845	0.0474321	-0.175559
LOC728031=2230725	0.496387	12.3245	3.79203	0.00041404	0.0493335	-0.217525

## Sheet: 96hrFDR
None-Vs-Alpha							None-Vs-Gamma							Alpha-Vs-Gamma
GENE	FC	AveExpr	t	P.Value	adj.P.Val	B	GENE	FC	AveExpr	t	P.Value	adj.P.Val	B	GENE	FC	AveExpr	t	P.Value	adj.P.Val	B
IFI6=5090215	-3.69893	11.7465	-25.6694	6.88185e-30	1.45957e-25	52.4961	STAT1=4810187	-2.11706	11.0803	-10.3984	6.09428e-14	1.29254e-09	19.69	IFI44=2570300	3.88389	8.94685	21.5339	1.76034e-26	3.73351e-22	45.6111
IFI44=2570300	-4.0798	8.94685	-22.6201	1.99846e-27	2.11926e-23	48.1952	GBP4=1980524	-1.51219	8.67646	-10.138	1.42604e-13	1.51225e-09	18.9864	IFI6=5090215	2.89737	11.7465	20.1069	3.5295e-25	3.74285e-21	43.2925
ISG15=2100196	-4.79417	10.7348	-21.3217	2.72097e-26	1.92363e-22	46.1326	STAT1=1820750	-2.15255	10.5337	-9.94197	2.71945e-13	1.92256e-09	18.4494	XAF1=450189	3.42646	9.30325	18.4168	1.54014e-23	1.08883e-19	40.2795
XAF1=450189	-3.82556	9.30325	-20.5619	1.33244e-25	7.06493e-22	44.8542	TAP1=7330392	-1.40213	11.6079	-9.79338	4.44951e-13	2.35924e-09	18.0383	ISG15=2100196	4.05611	10.7348	18.0393	3.71104e-23	1.7828e-19	39.5638
IFI6=1010246	-3.60593	9.78671	-18.965	4.39892e-24	1.86593e-20	41.9812	GBP2=1940162	-1.28985	11.3551	-9.3781	1.78595e-12	7.57564e-09	16.8709	IFI27=3990170	3.12245	8.43805	17.9863	4.20293e-23	1.7828e-19	39.4621
IFI44L=3870338	-3.79046	8.7334	-18.6857	8.29996e-24	2.9339e-20	41.4514	STAT1=2570079	-2.18581	12.0364	-8.74339	1.5495e-11	5.47722e-08	15.0366	IFI6=1010246	3.37476	9.78671	17.7492	7.36236e-23	2.60247e-19	39.0027
IFI27=3990170	-3.1888	8.43805	-18.3685	1.72218e-23	5.21795e-20	40.8392	WARS=3710068	-1.66226	11.0892	-8.69716	1.81652e-11	5.5038e-08	14.9008	IFI44L=3870338	3.52464	8.7334	17.3753	1.80243e-22	5.46111e-19	38.265
LY6E=4890270	-2.46941	10.7613	-16.7619	8.07712e-22	2.14134e-18	37.5616	WARS=4860224	-1.50301	11.9707	-8.05992	1.65736e-10	4.39387e-07	12.9998	LY6E=4890270	2.36095	10.7613	16.0256	5.14969e-21	1.36525e-17	35.4591
OAS2=7320561	-2.76189	10.979	-15.2044	4.36311e-20	1.02819e-16	34.0817	HLA-F=5220070	-0.967278	9.4126	-7.1903	3.54707e-09	8.35886e-06	10.3334	OAS2=7320561	2.50288	10.979	13.7785	2.14794e-18	5.06174e-15	30.2533
IFI35=2510220	-1.98214	10.6627	-14.2796	5.3124e-19	1.12671e-15	31.8633	CCL25=1110075	-0.613942	8.06677	-6.36253	6.6987e-08	0.000142073	7.74671	MX1=1690066	4.37112	11.3043	12.1789	2.29115e-16	4.8593e-13	26.1058
MX1=1690066	-4.76659	11.3043	-13.2808	8.87201e-18	1.7106e-14	29.333	UBE2L6=2070170	-0.888358	12.0098	-6.27194	9.23642e-08	0.000178087	7.46252	EIF2AK2=2120079	2.32173	10.066	12.0046	3.8868e-16	7.4941e-13	25.6307
IFITM1=5360156	-4.34706	10.4085	-12.5807	6.87586e-17	1.21525e-13	27.4736	PARP6=1170102	-0.33621	7.86866	-6.19792	1.20065e-07	0.000212205	7.23031	IFIT1=2000148	3.41944	9.09615	11.0574	7.35977e-15	1.30078e-11	22.9681
EIF2AK2=2120079	-2.35099	10.066	-12.1559	2.45641e-16	4.00754e-13	26.3099	IFI6=5090215	-0.801557	11.7465	-5.56256	1.12578e-06	0.00183667	5.24346	IRF7=6400176	1.9263	11.0284	10.8244	1.54411e-14	2.51916e-11	22.2925
IFIT1=2000148	-3.61929	9.09615	-11.7036	9.77249e-16	1.48046e-12	25.0419	LOC727963=6110180	-0.382923	7.89921	-5.52361	1.28992e-06	0.00195414	5.1224	OAS2=240722	1.51758	8.42848	10.5544	3.67674e-14	5.57e-11	21.4993
HS.125087=3990010	-0.851955	8.00536	-10.8399	1.46945e-14	2.0777e-11	22.5359	PSMB9=1940180	-0.773647	9.14964	-5.44809	1.6787e-06	0.00231745	4.88802	GBP2=1940162	-1.44222	11.3551	-10.486	4.58701e-14	5.93702e-11	21.2966
IRF7=6400176	-1.9068	11.0284	-10.7149	2.19312e-14	2.90712e-11	22.1639	SFMBT2=4920066	-0.450643	8.02634	-5.43643	1.74828e-06	0.00231745	4.85188	IRF7=1470382	1.85193	9.74214	10.4776	4.71289e-14	5.93702e-11	21.2718
OAS2=240722	-1.52656	8.42848	-10.6168	3.00643e-14	3.75079e-11	21.8706	GBP1=2190148	-1.12643	9.21841	-5.38651	2.07992e-06	0.00259488	4.6973	USP18=1740360	1.80059	8.22974	10.4746	4.7588e-14	5.93702e-11	21.263
IRF7=1470382	-1.86601	9.74214	-10.5573	3.6424e-14	4.29176e-11	21.692	FLJ32255=5670682	-0.326057	8.02354	-5.28291	2.97959e-06	0.00351078	4.37732	IFITM1=5360156	3.58969	10.4085	10.3888	6.28597e-14	7.40662e-11	21.0077
USP18=1740360	-1.7847	8.22974	-10.3822	6.42381e-14	7.17067e-11	21.1634	HS.443436=3140307	-0.443826	7.88228	-5.2517	3.31935e-06	0.00370527	4.28118	OAS2=2230204	1.53386	8.74957	9.85867	3.58274e-13	3.99928e-10	19.4067
STAT1=4810187	-2.04176	11.0803	-10.0285	2.04416e-13	2.10238e-10	20.0826	GART=3830102	-0.33428	7.84694	-5.21645	3.74943e-06	0.00389637	4.1727	HS.125087=3990010	0.752816	8.00536	9.57852	9.10978e-13	9.66046e-10	18.5447
OAS2=2230204	-1.55942	8.74957	-10.023	2.08167e-13	2.10238e-10	20.0656	WDFY1=3400612	-0.855577	10.1114	-5.20818	3.85797e-06	0.00389637	4.14729	IFI35=2510220	1.32042	10.6627	9.5125	1.13657e-12	1.14788e-09	18.34
STAT1=1820750	-2.16333	10.5337	-9.99177	2.30712e-13	2.22417e-10	19.9694	C5orf15=3420692	-0.442418	9.82933	-5.08987	5.79794e-06	0.00558948	3.78453	HERC6=6860482	1.44963	8.55494	9.13092	4.12183e-12	3.97363e-09	17.1457
HERC6=6860482	-1.58245	8.55494	-9.96751	2.49946e-13	2.30483e-10	19.8945	KRI1=1660168	0.295304	8.05061	5.04783	6.69746e-06	0.00617593	3.65608	GBP4=1980524	-1.34596	8.67646	-9.02357	5.93928e-12	5.47679e-09	16.8063
OAS1=1090390	-2.16622	9.36872	-9.54009	1.03613e-12	9.15634e-10	18.5618	PITPNC1=1230630	0.278866	8.42025	4.9847	8.31218e-06	0.00732741	3.46372	OAS1=1090390	1.99096	9.36872	8.76824	1.42274e-11	1.25729e-08	15.9934
ADAR=2900450	-1.36952	11.7073	-9.2205	3.0418e-12	2.58054e-09	17.5496	LOC730995=6480274	0.405233	8.08835	4.9683	8.79083e-06	0.00732741	3.41385	OAS3=990768	1.31208	8.40503	8.70782	1.75108e-11	1.48555e-08	15.8
OAS3=990768	-1.37534	8.40503	-9.12767	4.1677e-12	3.39972e-09	17.2532	SDC3=1990551	0.315308	7.96132	4.96198	8.98263e-06	0.00732741	3.39463	WARS=3710068	-1.64371	11.0892	-8.60006	2.53822e-11	2.0705e-08	15.4539
STAT1=2570079	-2.22156	12.0364	-8.8864	9.4885e-12	7.45339e-09	16.478	GBP1=6840035	-0.939211	8.76618	-4.94073	9.65774e-06	0.00758633	3.33009	ADAR=2900450	1.25871	11.7073	8.4745	3.91727e-11	3.07709e-08	15.0489
OAS1=3450180	-1.22773	9.18867	-8.57561	2.76171e-11	2.0919e-08	15.4695	ANKRD34A=1090142	0.309931	7.85957	4.92208	1.02912e-05	0.00779521	3.27352	CCL25=1110075	-0.74306	8.06677	-7.70063	5.84585e-10	4.42802e-07	12.5189
CMTR1=2940059	-0.737724	9.03355	-8.55942	2.92056e-11	2.13594e-08	15.4166	ANGPTL4=2450592	0.522773	8.30792	4.89743	1.11916e-05	0.00817513	3.19882	COX5A=4900670	0.654321	13.1464	7.46053	1.3633e-09	9.62639e-07	11.7239
UBE2L6=2070170	-1.1937	12.0098	-8.42774	4.60602e-11	3.2563e-08	14.9859	PSMB10=2000445	-0.580278	12.6954	-4.88781	1.15637e-05	0.00817513	3.16969	WARS=4860224	-1.38864	11.9707	-7.44658	1.43215e-09	9.62639e-07	11.6776
LGALS3BP=4290730	-0.671822	7.7693	-8.39071	5.23699e-11	3.58295e-08	14.8645	PSEN2=20040	-0.314944	8.10186	-4.78045	1.66361e-05	0.0113162	2.84582	RSAD2=3360343	1.8671	8.39538	7.44505	1.43993e-09	9.62639e-07	11.6726
XAF1=7610440	-1.98342	8.3113	-8.33032	6.45852e-11	4.28059e-08	14.6662	IFI35=2510220	-0.661719	10.6627	-4.76711	1.74027e-05	0.0113162	2.80571	CMTR1=2940059	0.641467	9.03355	7.4426	1.45242e-09	9.62639e-07	11.6644
OAS1=7040035	-1.69437	9.2625	-8.13863	1.25898e-10	8.0914e-08	14.0343	ZNF676=4730601	-0.244449	7.87358	-4.76364	1.76074e-05	0.0113162	2.7953	XAF1=7610440	1.76847	8.3113	7.42757	1.53167e-09	9.78899e-07	11.6145
C19orf66=5220204	-0.835834	8.77092	-7.91358	2.76648e-10	1.72571e-07	13.2882	HS.545069=650468	0.352579	7.87299	4.74501	1.87492e-05	0.0114931	2.73936	SP100=4200240	0.704095	8.42617	7.42071	1.56927e-09	9.78899e-07	11.5917
PHF11=6100521	-1.15832	10.5421	-7.68095	6.26519e-10	3.79653e-07	12.5128	ABCC4=6110181	0.354952	8.14414	4.73991	1.90739e-05	0.0114931	2.72408	CHMP5=7650347	1.2895	9.57402	7.30213	2.38704e-09	1.44648e-06	11.1975
RSAD2=3360343	-1.90487	8.39538	-7.59565	8.46184e-10	4.9852e-07	12.2275	MRPL44=450468	-0.695852	9.305	-4.73323	1.95084e-05	0.0114931	2.70402	OAS1=3450180	1.0296	9.18867	7.1917	3.52952e-09	2.07938e-06	10.8297
SAMD9L=3170136	-1.42605	9.69663	-7.55314	9.83083e-10	5.63519e-07	12.0851	ZFP42=70035	-0.287969	7.76178	-4.70343	2.15655e-05	0.0123617	2.61478	DOPEY1=770441	0.522055	7.99466	7.07992	5.24606e-09	3.00713e-06	10.4569
LAP3=3290292	-1.39768	11.2292	-7.43816	1.47542e-09	8.23478e-07	11.6995	APOL3=1980750	-0.432996	9.31537	-4.66364	2.46468e-05	0.0137562	2.49589	HELZ2=5960343	1.68803	9.36272	6.94694	8.40928e-09	4.69348e-06	10.0128
PHF11=1510196	-1.15383	10.394	-7.39988	1.68921e-09	9.18624e-07	11.5709	P4HTM=7000202	0.287397	8.13082	4.55984	3.48625e-05	0.018959	2.18731	OAS1=7040035	1.44381	9.2625	6.93511	8.77022e-09	4.76943e-06	9.97319
SP100=4200240	-0.693236	8.42617	-7.30626	2.35239e-09	1.2473e-06	11.2563	AEBP2=4260671	-0.27334	8.21764	-4.50979	4.11708e-05	0.0218298	2.03936	CHMP5=4640703	1.23512	10.583	6.62924	2.59875e-08	1.37792e-05	8.95004
LAP3P2=4570164	-0.969648	8.82642	-7.28289	2.55527e-09	1.32182e-06	11.1776	SLCO1C1=2510554	-0.337154	7.74159	-4.50227	4.22093e-05	0.0218346	2.01721	MX2=5490470	1.20342	8.71152	6.51093	3.95579e-08	2.0463e-05	8.55409
CHMP5=4640703	-1.33218	10.583	-7.15015	4.08957e-09	2.06514e-06	10.7306	KIAA0930=2510102	0.317677	8.00177	4.48917	4.40826e-05	0.0219013	1.97858	ODF3B=2710152	0.54551	8.42027	6.49513	4.18413e-08	2.11288e-05	8.5012
HELZ2=5960343	-1.73312	9.36272	-7.13249	4.35382e-09	2.11395e-06	10.6711	LOC100130133=5570411	0.535044	7.83746	4.4848	4.47251e-05	0.0219013	1.96572	LAMP3=7320546	0.930281	7.99583	6.36549	6.62868e-08	3.26948e-05	8.06749
ADAR=5490433	-0.919466	9.7272	-7.13044	4.38557e-09	2.11395e-06	10.6642	TRMT1L=2260521	-0.293302	7.98921	-4.48003	4.54363e-05	0.0219013	1.95169	TDRD7=5310100	0.809166	8.65999	6.30497	8.21567e-08	3.96014e-05	7.86514
SHISA5=160731	-1.05059	10.7177	-7.11839	4.577e-09	2.15719e-06	10.6235	GTF2A1=5910133	0.360751	7.98995	4.4498	5.02113e-05	0.0233798	1.86283	PHF11=6100521	0.942127	10.5421	6.24737	1.00771e-07	4.74945e-05	7.6726
LAMP3=7320546	-1.02293	7.99583	-6.99941	6.98037e-09	3.21841e-06	10.2222	FCRLB=4730204	0.372084	8.5748	4.44012	5.18416e-05	0.0233798	1.83442	PATL2=4230056	0.523369	8.28349	6.22987	1.07218e-07	4.94345e-05	7.61414
SP110=5870184	-0.625754	8.27511	-6.93306	8.83416e-09	3.98646e-06	9.99817	RARRES3=2650564	-0.974295	10.6739	-4.43631	5.24984e-05	0.0233798	1.82323	SHISA5=160731	0.895906	10.7177	6.07032	1.88606e-07	8.51096e-05	7.08162
MX2=5490470	-1.26466	8.71152	-6.84225	1.21954e-08	5.38858e-06	9.69144	PSMD3=60360	0.523665	8.34378	4.43217	5.32197e-05	0.0233798	1.81109	SAMD9L=3170136	1.13294	9.69663	6.00067	2.41241e-07	0.000106593	6.84955
PARP10=2070059	-0.928071	9.78934	-6.8162	1.33776e-08	5.7903e-06	9.60342	RNPS1P1=130440	-0.23579	7.83155	-4.42642	5.42385e-05	0.0233798	1.79423	IFIH1=4570441	1.61036	9.30525	5.97969	2.59794e-07	0.000112448	6.77969
COX5A=4900670	-0.595837	13.1464	-6.79369	1.44908e-08	6.1467e-06	9.52737	LOC100134348=4610630	0.438881	7.99194	4.42154	5.51176e-05	0.0233798	1.77994	ENPP2=840678	0.791613	9.08456	5.96413	2.74471e-07	0.00011537	6.72788
CHMP5=7650347	-1.18075	9.57402	-6.68629	2.12211e-08	8.73286e-06	9.16439	LOC100131510=1190369	0.342912	7.90293	4.4088	5.7479e-05	0.0239034	1.74265	ISG20=6330132	0.669746	13.4627	5.96109	2.77424e-07	0.00011537	6.71779
TAP1=7330392	-0.956921	11.6079	-6.68378	2.14111e-08	8.73286e-06	9.15591	TULP3=6840014	-0.217905	7.97314	-4.40184	5.88101e-05	0.0239866	1.7223	LAP3P2=4570164	0.787745	8.82642	5.91664	3.24535e-07	0.000130224	6.56991
ISG20=6330132	-0.734045	13.4627	-6.53339	3.65263e-08	1.45085e-05	8.64762	ELP6=4210102	-0.278036	9.06957	-4.38418	6.23251e-05	0.0249406	1.6707	SAMD9=1240142	0.963564	9.59969	5.91587	3.25421e-07	0.000130224	6.56734
FBXO6=3800398	-1.24048	9.18173	-6.53022	3.694e-08	1.45085e-05	8.6369	DENND2C=3990671	0.303138	7.87134	4.37547	6.41344e-05	0.0251894	1.64527	C4orf33=1850110	0.576954	8.77504	5.84163	4.2274e-07	0.000166035	6.32068
IFIH1=4570441	-1.74139	9.30525	-6.46624	4.636e-08	1.78772e-05	8.42073	HS.547601=1740278	0.334782	8.05438	4.33427	7.34037e-05	0.0278846	1.52532	OAS1=1070767	0.408529	7.91932	5.69462	7.08835e-07	0.00027334	5.83348
EPSTI1=5700725	-2.32377	10.1232	-6.44686	4.9662e-08	1.88086e-05	8.35525	C11orf84=5420438	0.311915	7.98895	4.33335	7.36262e-05	0.0278846	1.52263	PARP10=2070059	0.767242	9.78934	5.63499	8.73674e-07	0.000330888	5.63643
SP100=6650541	-0.575767	8.54851	-6.32906	7.543e-08	2.80666e-05	7.95747	HS.543093=2810184	-0.229292	7.81988	-4.32714	7.5137e-05	0.0279575	1.50459	HERC5=5720482	2.1556	10.0341	5.59549	1.00327e-06	0.000373306	5.50609
SP110=1340491	-1.0443	10.2194	-6.27988	8.98008e-08	3.28377e-05	7.7915	ASAH2C=5080368	0.318229	8.08004	4.31702	7.76629e-05	0.0283992	1.47522	PHF11=1510196	0.871262	10.394	5.58766	1.03116e-06	0.000377067	5.48026
PARP14=4150692	-1.24147	8.951	-6.13772	1.48592e-07	5.3415e-05	7.31224	JRK=5340689	-0.299099	7.82262	-4.3058	8.05614e-05	0.0289598	1.44267	LAP3=3290292	1.04128	11.2292	5.54146	1.21195e-06	0.000435667	5.32805
DOPEY1=770441	-0.447464	7.99466	-6.06834	1.89929e-07	6.71366e-05	7.07869	USP19=4070187	-0.272191	7.85828	-4.29949	8.22364e-05	0.0290692	1.42439	C19orf66=5220204	0.584148	8.77092	5.53065	1.25861e-06	0.000444896	5.29247
STAT2=130519	-0.788344	11.3554	-6.05517	1.98979e-07	6.91826e-05	7.03439	LOC100128994=650411	-0.692461	8.17675	-4.28612	8.59026e-05	0.0298673	1.38566	SEC63=4290598	0.365675	8.07418	5.4699	1.55582e-06	0.00054094	5.09277
PATL2=4230056	-0.50546	8.28349	-6.01668	2.27976e-07	7.79861e-05	6.90496	HS.579904=5670681	-0.235191	7.85352	-4.27131	9.01452e-05	0.0308369	1.34285	LRPAP1=2650521	-0.437052	9.63803	-5.46317	1.59278e-06	0.000544859	5.07065
ODF3B=2710152	-0.502638	8.42027	-5.98468	2.55262e-07	8.5934e-05	6.7974	TCTN3=1010129	0.432895	8.61379	4.26531	9.19219e-05	0.0309428	1.32552	HNRNPA1P10=7320424	-0.53753	9.89497	-5.45083	1.66272e-06	0.000558112	5.03017
ACSBG1=2480730	-0.438938	8.16661	-5.9562	2.82262e-07	9.35391e-05	6.70174	SCAND1=4560170	0.235395	8.13	4.26008	9.34989e-05	0.0309428	1.31041	SP110=1340491	0.905821	10.2194	5.44716	1.68415e-06	0.000558112	5.01811
SAMD9=1240142	-0.960002	9.59969	-5.894	3.5151e-07	0.000114695	6.49303	METTL21A=1940019	0.280422	8.11119	4.25573	9.48315e-05	0.0309428	1.29785	NBPF14=360482	0.358778	7.9616	5.36021	2.27897e-06	0.000743609	4.73329
FANCL=6760110	-0.644186	8.36367	-5.8699	3.82672e-07	0.000122971	6.41223	NRG3=1850291	0.26262	7.85464	4.22065	0.000106263	0.0341474	1.19682	OAS2=1570156	0.540394	7.99942	5.30072	2.80126e-06	0.000900181	4.53903
HERC5=5720482	-2.25596	10.0341	-5.85599	4.01897e-07	0.000127221	6.36561	CYTH2=990747	-0.332342	8.26317	-4.19265	0.00011634	0.0368278	1.11641	SMPDL3B=4390221	-0.576351	7.94098	-5.29558	2.85167e-06	0.000902702	4.52225
PARP12=2340072	-0.929858	8.61972	-5.84358	4.19841e-07	0.000130947	6.32406	HS.520349=6980500	-0.241577	7.84763	-4.12929	0.000142695	0.043883	0.935298	HS.444999=6620440	0.374926	8.21968	5.2874	2.93364e-06	0.000914995	4.49557
TDRD7=5310100	-0.73502	8.65999	-5.72723	6.32139e-07	0.000194305	5.9349	PMM1=4890408	-0.295595	9.08715	-4.12912	0.000142773	0.043883	0.934813	NT5C3A=7000398	1.12056	10.5827	5.22866	3.59459e-06	0.00110489	4.30436
DRAP1=3990598	-0.691634	11.2168	-5.72191	6.44066e-07	0.000195143	5.91713	ZNF407=770537	0.230144	8.31855	4.1213	0.000146403	0.043883	0.912546	BLVRA=2940022	-0.422718	9.46085	-5.21781	3.73191e-06	0.00111831	4.26908
ADA=7210192	-0.703983	10.6953	-5.69549	7.0666e-07	0.000211092	5.82895	PCSK6=4540487	0.193579	7.80555	4.12023	0.000146904	0.043883	0.909517	PPM1K=7160593	0.76963	8.53626	5.21689	3.7437e-06	0.00111831	4.26611
MRPL44=450468	-0.836268	9.305	-5.68834	7.24605e-07	0.000213446	5.80511	PBLD=5570050	-0.212594	7.88678	-4.10548	0.000154025	0.0453711	0.867554	CHMP5=6450326	1.09188	9.23366	5.18252	4.21516e-06	0.00124166	4.15452
OAS1=1070767	-0.407644	7.91932	-5.68229	7.40173e-07	0.000215046	5.7849	HS.580472=7650239	0.304219	8.04958	4.09761	0.000157956	0.0454148	0.845213	SPATS2L=7380221	0.493273	8.1879	5.16446	4.48586e-06	0.00129868	4.09597
PANK2=1990438	-0.395362	9.85853	-5.67422	7.61417e-07	0.000216687	5.758	SMPDL3B=2000685	-0.414482	7.95226	-4.09593	0.000158811	0.0454148	0.840429	HIST1H1A=70292	-0.354304	7.91821	-5.16154	4.53122e-06	0.00129868	4.08651
STAP1=380201	-0.771005	9.17134	-5.67241	7.66255e-07	0.000216687	5.75197	C16orf92=6220053	-0.242518	7.9128	-4.09243	0.000160597	0.0454148	0.830515	LAT2=2810162	-0.588996	9.14861	-5.15223	4.6789e-06	0.00130904	4.05634
UBA7=2850202	-0.71262	9.67112	-5.63659	8.68791e-07	0.000241375	5.63259	NUP210P1=1450053	0.30461	7.8216	4.06607	0.000174723	0.0476073	0.755809	PARP10=3930601	0.53776	8.53385	5.15149	4.69081e-06	0.00130904	4.05395
TLR7=7200753	-0.946904	9.68216	-5.63413	8.76319e-07	0.000241375	5.62439	PIAS2=5050477	0.238184	7.9329	4.06551	0.000175036	0.0476073	0.75422	SDHAP3=6350341	0.349349	8.21023	5.1219	5.19374e-06	0.00143057	3.95816
GLS=5570427	0.716692	9.72025	5.62291	9.1143e-07	0.000247827	5.58705	LOC100134304=870209	0.31453	9.15118	4.05932	0.00017853	0.0476073	0.73671	RAD17=5310475	-0.400988	8.42753	-5.10329	5.5368e-06	0.00150551	3.89801
WDFY1=3400612	-0.920564	10.1114	-5.60378	9.746e-07	0.000261649	5.52336	FBXL12=60768	0.357699	8.29434	4.05905	0.00017868	0.0476073	0.735964	UNC93B1=460243	0.441469	8.15012	5.06227	6.37389e-06	0.00169255	3.76564
PATL2=2970494	-0.582552	8.45154	-5.59178	1.01639e-06	0.000269458	5.48346	LOC645362=3450672	-0.556809	7.94596	-4.05749	0.000179574	0.0476073	0.731543	EHD4=6400647	0.783491	9.15241	5.0618	6.38429e-06	0.00169255	3.76411
NT5C3A=3940520	-1.19589	11.5228	-5.57093	1.09331e-06	0.000286271	5.41413	NCMAP=6110528	-0.401619	7.8404	-4.05132	0.000183144	0.0479542	0.714106	ATP13A1=2060193	0.510531	9.57722	5.02066	7.3506e-06	0.00192468	3.63163
SLFN13=5290068	-0.471923	8.09411	-5.5343	1.24266e-06	0.00032141	5.29246	CXCL9=5570278	-0.573598	7.77036	-4.04604	0.000186251	0.0481732	0.6992	NT5C3A=3940520	1.07081	11.5228	4.98828	8.21124e-06	0.00212381	3.52759
PARP10=1090132	-0.569246	8.27209	-5.52481	1.28454e-06	0.00032824	5.26096								ZNF407=770537	0.276392	8.31855	4.94949	9.37365e-06	0.00238451	3.4032
REC8=70541	-0.663604	9.56965	-5.49778	1.41164e-06	0.000356422	5.17133								STAP1=380201	0.672445	9.17134	4.94729	9.44406e-06	0.00238451	3.39617
NT5C3A=7000398	-1.16903	10.5827	-5.45481	1.63982e-06	0.000409165	5.029								DHX58=3930681	0.691342	8.12069	4.92612	1.01504e-05	0.0025327	3.32843
RABGAP1L=360221	-0.558694	9.15268	-5.42813	1.79957e-06	0.000443803	4.94071								ADAR=5490433	0.630694	9.7272	4.89102	1.14382e-05	0.00282084	3.21626
HLA-F=5220070	-0.72567	9.4126	-5.3943	2.02434e-06	0.000493496	4.82894								SP110=1990397	0.753447	9.43211	4.86857	1.23446e-05	0.0029877	3.14466
OAS2=1570156	-0.549	7.99942	-5.38514	2.08982e-06	0.000498976	4.79871								MEGF10=840601	-0.289055	7.867	-4.86733	1.23965e-05	0.0029877	3.14072
TAPBP=7560039	-0.351099	8.15022	-5.38459	2.09387e-06	0.000498976	4.79687								USP41=6110020	0.464324	7.84044	4.85459	1.29442e-05	0.00308464	3.10014
ODF2L=6840026	-0.283141	8.0045	-5.36077	2.27452e-06	0.000536003	4.7183								BCL2=4150201	0.701749	8.78045	4.82305	1.44042e-05	0.00339442	2.99984
PARP6=1170102	-0.290624	7.86866	-5.35755	2.30011e-06	0.000536078	4.70768								ENPP2=2490152	0.780788	9.15768	4.80595	1.52623e-05	0.00355712	2.94554
SP110=1990397	-0.827382	9.43211	-5.34631	2.39164e-06	0.000551351	4.67064								LGALS3BP=4290730	0.383692	7.7693	4.79212	1.59933e-05	0.00368699	2.90164
ATP13A1=2060193	-0.539872	9.57722	-5.3092	2.72021e-06	0.000620354	4.54845								ABCB10=4810048	0.324597	8.91994	4.7818	1.65605e-05	0.00373907	2.86895
TRIM21=6560075	-0.647947	9.0249	-5.23884	3.47037e-06	0.000775323	4.31733								RARRES3=2650564	-1.05013	10.6739	-4.7816	1.65719e-05	0.00373907	2.86831
C4orf33=1850110	-0.517398	8.77504	-5.23863	3.47285e-06	0.000775323	4.31666								SMPDL3B=2000685	-0.483309	7.95226	-4.77609	1.68832e-05	0.00376921	2.85085
RBCK1=2510523	-0.57439	9.06701	-5.22988	3.57948e-06	0.000787464	4.28796								LOC441506=2370192	-0.495568	11.3606	-4.75549	1.8098e-05	0.00399833	2.78568
AKAP11=4570717	-0.330892	7.89892	-5.2281	3.60149e-06	0.000787464	4.28215								LOC100132564=3780767	-2.64939	11.1828	-4.75012	1.8429e-05	0.00402948	2.76868
LOC100132428=150468	0.314778	7.89501	5.21003	3.83353e-06	0.000829645	4.22292								SLFN13=5290068	0.40394	8.09411	4.73705	1.92586e-05	0.00416791	2.72739
KDELR3=3360053	0.369949	7.96046	5.05403	6.55653e-06	0.00140462	3.71412								STAT2=130519	0.615348	11.3554	4.72641	1.99609e-05	0.00427628	2.6938
EHD4=6400647	-0.768634	9.15241	-4.96581	8.86586e-06	0.00188036	3.42829								PARP3=1470598	-0.493285	8.79869	-4.67877	2.34274e-05	0.00495096	2.54369
LAP3P2=4780044	-1.07501	9.1995	-4.93995	9.68346e-06	0.00203343	3.34477								AKAP11=4570717	0.296004	7.89892	4.67687	2.35771e-05	0.00495096	2.53772
HS.489254=6940605	-0.421687	8.76887	-4.89747	1.11899e-05	0.00232672	3.20792								HIST1H2BE=1450484	0.337454	7.94023	4.6719	2.39736e-05	0.00498486	2.5221
SEC14L1=3060379	0.377179	8.93285	4.84743	1.32625e-05	0.00273091	3.04714								AHI1=5860253	0.390357	8.11037	4.66697	2.43736e-05	0.00501882	2.50659
BST2=4900674	-0.787786	10.7539	-4.8364	1.37673e-05	0.0028076	3.0118								PI4K2B=770047	0.709037	9.7393	4.6388	2.67851e-05	0.00546235	2.41819
KDELR3=540129	0.30798	7.87869	4.81093	1.50076e-05	0.0030314	2.93022								LOC644908=5270370	-0.389254	7.79568	-4.62969	2.76144e-05	0.00557785	2.38963
SCLT1=4070050	-0.379591	8.02171	-4.75528	1.81111e-05	0.00362377	2.75253								LOC648249=2650400	-0.629246	11.4815	-4.61613	2.88952e-05	0.00578149	2.34716
ANKFY1=450300	-0.38827	8.54453	-4.73583	1.93379e-05	0.0038283	2.69059								C4orf29=5810192	0.367186	8.32257	4.59523	3.09841e-05	0.00614152	2.2818
PARP9=5700735	-0.768088	9.77916	-4.73344	1.94944e-05	0.0038283	2.68298								ATP11B=6650594	0.391085	8.74573	4.58897	3.16381e-05	0.00621308	2.26224
SDHAP3=6350341	-0.321988	8.21023	-4.72075	2.03447e-05	0.00395863	2.64264								DGCR6=7200274	-0.398768	9.11527	-4.54885	3.61613e-05	0.00698822	2.13715
FAM126B=4880110	-0.473829	8.60807	-4.68401	2.30188e-05	0.00443824	2.52599								HS.443436=3140307	-0.384369	7.88228	-4.54816	3.62442e-05	0.00698822	2.135
RHPN2=5960475	0.389378	8.16872	4.65656	2.52389e-05	0.00482245	2.43905								DRAP1=3990598	0.541683	11.2168	4.48136	4.52374e-05	0.0086436	1.92765
ITPR1=3990646	-0.621548	8.60329	-4.64475	2.62573e-05	0.00497224	2.40171								IFI16=3870594	0.875407	10.5268	4.4749	4.62143e-05	0.00871851	1.90767
LOC100129681=5820424	-0.678736	10.5583	-4.63612	2.70266e-05	0.00507263	2.37445								LOC100132896=5890017	-0.403767	7.75088	-4.47026	4.69289e-05	0.00871851	1.89332
WIPI1=3400598	0.46272	9.58123	4.61518	2.89871e-05	0.00539286	2.30836								PDHX=7050706	0.31427	8.83578	4.46903	4.71206e-05	0.00871851	1.88951
PMEPA1=240400	0.351511	8.68811	4.59706	3.07955e-05	0.0056795	2.25125								TNFRSF13B=620484	-0.808951	10.8057	-4.46805	4.72737e-05	0.00871851	1.88647
DHX58=3930681	-0.64254	8.12069	-4.57839	3.2774e-05	0.00599228	2.19251								LCP1=6350161	-0.672206	12.4249	-4.44567	5.09012e-05	0.00930657	1.81736
ATP8A1=520634	-0.306281	8.0101	-4.51761	4.01161e-05	0.00727199	2.00191								LOC730995=6480274	0.361165	8.08835	4.42801	5.39546e-05	0.00978053	1.76291
USP41=6110020	-0.429016	7.84044	-4.48544	4.463e-05	0.00802168	1.90142								GLA=60630	-0.348995	10.9744	-4.42404	5.46639e-05	0.00982515	1.7507
OGN=2940280	-0.358325	7.82399	-4.46213	4.82081e-05	0.00859198	1.82877								SFMBT2=4920066	-0.364127	8.02634	-4.39273	6.05986e-05	0.0108003	1.6544
PARP10=3930601	-0.464283	8.53385	-4.44762	5.05747e-05	0.00889395	1.78364								HTRA2=6940209	-0.335166	8.74576	-4.37842	6.35149e-05	0.0112257	1.6105
PARP9=3140707	-0.667386	9.14245	-4.44444	5.11088e-05	0.00889395	1.77374								RPS19BP1=6590209	-0.387516	9.63656	-4.34934	6.9871e-05	0.0122471	1.52144
GGH=2510338	0.539027	11.4706	4.44413	5.11604e-05	0.00889395	1.77279								SP100=6650541	0.39342	8.54851	4.32463	7.57551e-05	0.0131696	1.44596
HEXB=3800139	0.394204	11.2347	4.4397	5.19133e-05	0.00895145	1.75904								TOB2=1400491	-0.356099	8.00531	-4.32163	7.65008e-05	0.0131911	1.43682
HNRNPH3=3130280	-0.380365	9.02206	-4.43019	5.35685e-05	0.00911559	1.72948								LAT2=3060092	-0.693659	9.51337	-4.31394	7.8448e-05	0.0134178	1.41336
TNFSF10=870202	-1.36674	9.20156	-4.42751	5.40434e-05	0.00911559	1.72117								HIST2H2BE=4230678	0.366495	8.19911	4.30529	8.06945e-05	0.0136916	1.38702
TSPAN5=4900168	-0.377599	8.17163	-4.42689	5.41546e-05	0.00911559	1.71924								LOC642962=7050608	-0.258058	7.86329	-4.30065	8.19257e-05	0.0137314	1.37289
CHMP5=6450326	-0.930696	9.23366	-4.41746	5.5862e-05	0.00932896	1.69002								IDH2=4880433	-0.46667	10.7972	-4.29954	8.22241e-05	0.0137314	1.3695
IRF9=2000022	-0.965619	10.8725	-4.40145	5.8886e-05	0.00975713	1.6404								MSRB1=1440243	-0.491243	10.3171	-4.28761	8.54842e-05	0.0141643	1.33323
MTURN=1740458	0.284367	7.958	4.35977	6.75227e-05	0.0111015	1.51163								DYNLL2=3400551	-0.328576	8.67423	-4.26437	9.22051e-05	0.0151595	1.26264
PPP2R3C=5270138	-0.357324	9.87198	-4.34226	7.1511e-05	0.0116667	1.45766								GOLGA4=2940070	0.290125	8.29895	4.26183	9.29685e-05	0.0151675	1.25495
C19orf47=4230603	0.287466	7.97109	4.33014	7.44026e-05	0.0120458	1.42039								ZFYVE26=5890241	0.499806	8.86278	4.2474	9.74317e-05	0.0157743	1.21123
HIST2H2BE=4230678	-0.368121	8.19911	-4.32439	7.58139e-05	0.0121813	1.40272								PADI2=4730746	-0.290906	7.79622	-4.24342	9.87005e-05	0.0158586	1.19917
MOV10=6580484	-0.476545	8.1601	-4.31942	7.7057e-05	0.012288	1.38743								STAP1=3870458	0.56727	8.73815	4.23651	0.000100939	0.0160937	1.17827
LOC100132106=2970228	0.499004	8.04073	4.29084	8.459e-05	0.0133886	1.29978								SMARCB1=150021	-0.332141	10.3951	-4.23203	0.000102415	0.0160937	1.16474
OASL=7650097	-1.09899	8.26738	-4.26446	9.21775e-05	0.0144814	1.21908								HIST1H2BC=450753	0.460535	8.1352	4.23196	0.00010244	0.0160937	1.16451
ITM2A=1580576	0.547117	10.9478	4.2568	9.45023e-05	0.0147375	1.19569								SCAND1=4560170	0.233526	8.13	4.22625	0.000104352	0.0162735	1.14728
PHC3=240524	-0.290639	8.13351	-4.22684	0.000104154	0.016124	1.10439								TP53BP1=610475	0.277225	8.55938	4.21259	0.000109074	0.0168858	1.10603
PI4K2B=770047	-0.644882	9.7393	-4.21908	0.000106807	0.016415	1.08077								CD164=10142	0.385125	8.43306	4.20302	0.000112504	0.0171707	1.07719
LOC100132535=5340201	0.60661	8.37645	4.19916	0.000113918	0.0173819	1.02029								OASL=7650097	1.08314	8.26738	4.20294	0.000112534	0.0171707	1.07694
AKAP7=5340504	-0.278249	8.0057	-4.1967	0.000114826	0.0173954	1.01284								SP110=5870184	0.377831	8.27511	4.18619	0.000118793	0.0179591	1.02652
LRPAP1=2650521	0.335236	9.63803	4.19047	0.000117165	0.0176238	0.993919								HS.579904=5670681	-0.230418	7.85352	-4.18463	0.000119394	0.0179591	1.02182
NETO2=1580161	0.313392	8.39325	4.18591	0.000118901	0.0177589	0.980124								PARP10=1090132	0.429634	8.27209	4.16981	0.000125243	0.0187062	0.977283
HS.539444=5290139	0.232876	7.80763	4.14878	0.000134025	0.0198778	0.867844								PURG=5670450	-0.298776	8.03896	-4.1675	0.00012618	0.0187143	0.970345
HS.549914=4260193	0.33775	7.81007	4.10149	0.000156006	0.0229773	0.72553								PARP12=2340072	0.661872	8.61972	4.15946	0.000129495	0.0190726	0.9462
TYMP=20452	-0.625566	8.4518	-4.09857	0.000157473	0.0230335	0.716762								TRIM24=6510196	0.337313	8.47685	4.15249	0.000132433	0.0191635	0.925312
EIF4BP3=5900241	0.338488	9.35599	4.0826	0.000165733	0.0240756	0.668887								LRRN2=1410403	-0.249321	7.7569	-4.15033	0.000133356	0.0191635	0.918846
UNC93B1=460243	-0.354882	8.15012	-4.0694	0.000172876	0.0249423	0.629382								FANCL=6760110	0.455466	8.36367	4.15026	0.000133387	0.0191635	0.918629
HTRA2=6940209	0.311179	8.74576	4.06507	0.000175284	0.0251189	0.616434								HIST2H2AB=2030678	0.27245	7.84623	4.14947	0.000133726	0.0191635	0.91627
PMS2CL=1850184	-0.26399	8.06533	-4.03662	0.000191928	0.0273194	0.531545								CPEB2=4830382	0.344703	8.04372	4.13436	0.000140389	0.0199832	0.871017
DENND2C=3990671	0.279491	7.87134	4.03414	0.000193445	0.0273518	0.524177								FLJ32255=5670682	-0.254609	8.02354	-4.12528	0.000144543	0.0204374	0.84388
CDK18=5420139	0.545906	7.78294	4.03077	0.000195531	0.0274636	0.514146								HNRNPH3=3130280	0.353826	9.02206	4.12109	0.000146502	0.0205772	0.831356
FLJ35282=7570056	-0.231692	7.75559	-4.02513	0.000199072	0.0277771	0.497355								MYD88=4560576	0.476186	8.81157	4.10007	0.000156717	0.0218671	0.768659
SQRDL=6770707	-0.332125	8.60889	-4.01304	0.000206874	0.0286771	0.461402								ZFP42=70035	-0.250888	7.76178	-4.09777	0.000157875	0.0218848	0.761811
KANSL2=6660753	-0.298883	9.61512	-3.98028	0.000229518	0.0316094	0.364301								LOC100128994=650411	-0.661451	8.17675	-4.09418	0.000159704	0.0219946	0.751098
URM1=60390	0.284503	10.4918	3.95668	0.000247305	0.0338393	0.294564								FCHSD2=540440	0.580804	9.51396	4.08485	0.000164546	0.0224053	0.723327
PANX1=1940343	-0.237432	7.92569	-3.94053	0.000260234	0.0353801	0.246971								CCDC88A=4490537	0.284214	8.15846	4.08436	0.000164799	0.0224053	0.721896
ATXN3=510747	-0.306731	8.4355	-3.9276	0.000271053	0.0366164	0.208938								PCCB=540056	0.329164	10.1125	4.07624	0.000169138	0.0227384	0.697735
MRPS34=6110307	0.297651	8.64706	3.92409	0.000274066	0.036789	0.198622								RABGAP1L=360221	0.41936	9.15268	4.07439	0.00017014	0.0227384	0.692241
PSME2=830403	-0.44252	13.0243	-3.91985	0.000277744	0.0370483	0.186176								RAB24=5910300	-0.476417	9.65058	-4.0712	0.000171884	0.0227384	0.682765
REC8=4830338	-0.443493	8.42143	-3.9057	0.000290378	0.0384914	0.144665								FAM126B=4880110	0.411753	8.60807	4.07036	0.000172344	0.0227384	0.680278
HS.444999=6620440	-0.275918	8.21968	-3.89113	0.000303959	0.0400414	0.102018								CTAGE5=7650504	0.262985	7.90493	4.06988	0.00017261	0.0227384	0.678846
HERC2P8=840382	-0.369724	8.52406	-3.88247	0.000312323	0.0408893	0.0767								PANK2=1990438	0.281797	9.85853	4.04434	0.000187266	0.0243913	0.603108
SPATS2L=7380221	-0.369841	8.1879	-3.87216	0.000322577	0.0417459	0.046576								LOC100130828=1580750	0.249166	7.88988	4.04402	0.000187457	0.0243913	0.60216
LOC100130133=5570411	0.461928	7.83746	3.87193	0.000322803	0.0417459	0.0459238								RPS10P14=4290669	-0.548927	12.4026	-4.04068	0.000189463	0.0245019	0.592272
LOC654116=4260138	0.187391	7.83557	3.86729	0.00032753	0.0419163	0.0323687								DOCK8=3520202	0.320485	10.4172	4.03057	0.000195661	0.0251501	0.562368
IFI16=3870594	-0.756439	10.5268	-3.86676	0.000328073	0.0419163	0.0308243								LOC652725=5670047	-0.257197	7.85104	-4.02529	0.000198973	0.0253909	0.546775
TBXAS1=3940390	0.519503	8.86603	3.85662	0.000338635	0.0430067	0.00128454								SCAMP1=1050544	0.405987	9.82324	4.02378	0.000199928	0.0253909	0.542327
HIST1H2BD=290730	-0.503616	9.80059	-3.85047	0.000345207	0.0435803	-0.0166299								RPPH1=2260309	-0.7459	8.95278	-4.01185	0.000207653	0.0261581	0.507121
CPT1B=5360500	-0.431642	8.27824	-3.84757	0.000348338	0.0436535	-0.025045								CHKB=4920025	0.322718	8.73465	4.01067	0.000208436	0.0261581	0.503625
UBE2L6=7000368	-0.663409	8.91249	-3.84508	0.000351064	0.0436535	-0.0323082								RPSAP58=4250750	-0.419768	14.0957	-3.99763	0.000217238	0.0270181	0.465221
ATP7A=6280414	-0.263496	7.92376	-3.84426	0.000351961	0.0436535	-0.0346876								BPTF=4780192	0.209581	7.86851	3.99293	0.000220502	0.0270181	0.45138
SP110=3840593	-0.874334	10.0466	-3.8392	0.00035756	0.0440901	-0.049393								RPS10P9=6770554	-0.453432	13.3565	-3.99168	0.00022138	0.0270181	0.447689
KLHL9=6550170	-0.327181	8.5479	-3.82859	0.000369579	0.0453087	-0.0801939								TNFSF8=1240209	0.241193	7.86581	3.99103	0.000221836	0.0270181	0.44578
HS.161174=2510601	0.273937	7.7756	3.81659	0.000383638	0.046762	-0.114968								OGT=1430176	0.539319	9.65135	3.98946	0.000222943	0.0270181	0.441158
RXRA=7000356	0.216214	7.92802	3.80798	0.000394047	0.0477563	-0.139896								RPSAP18=4250446	-0.47493	11.5327	-3.98772	0.000224171	0.0270181	0.43606
TRIM56=2510239	-0.426344	8.56405	-3.80513	0.000397545	0.0479065	-0.148126								KDELC2=6110301	0.38086	8.26024	3.9873	0.000224475	0.0270181	0.434803
HS.569953=2000612	0.31866	8.03476	3.80112	0.000402531	0.0482333	-0.159729								PHC3=240524	0.274071	8.13351	3.98589	0.00022548	0.0270181	0.430658
														CD84=4060095	-0.272811	7.90735	-3.97699	0.000231924	0.0276341	0.404507
														ARFGEF1=3710681	0.216287	7.96604	3.97367	0.000234373	0.0277699	0.394759
														FRAS1=2570195	-0.222081	7.82742	-3.96837	0.000238331	0.028082	0.379221
														LOC650276=4150524	-0.488626	13.9092	-3.96188	0.00024327	0.0285057	0.360189
														LOC647827=7560484	-0.311306	7.84754	-3.95714	0.000246944	0.0287771	0.346286
														LOC650274=6760066	0.272884	7.85222	3.93758	0.000262666	0.0303108	0.289043
														LOC730841=4590563	-0.351972	8.00732	-3.93722	0.000262963	0.0303108	0.287993
														QPRT=2940291	0.55264	8.59468	3.93075	0.000268375	0.0307674	0.269106
														IKZF3=6380411	0.410678	7.88376	3.92822	0.000270521	0.0308466	0.261723
														TSPAN5=4900168	0.334074	8.17163	3.91661	0.000280589	0.0318236	0.227847
														LOC649076=3850762	-0.466896	14.089	-3.91366	0.000283207	0.0319496	0.219242
														CXCL14=3520246	-0.248756	7.82787	-3.90256	0.000293252	0.0325121	0.186942
														KLHL9=6550170	0.333492	8.5479	3.90243	0.000293369	0.0325121	0.18657
														HS.545759=4830402	0.184474	7.83735	3.9013	0.000294417	0.0325121	0.183266
														TCTN3=1010129	0.395787	8.61379	3.89969	0.00029591	0.0325121	0.17858
														GPER1=520463	0.578383	8.07842	3.89839	0.000297118	0.0325121	0.174805
														RPSAP49=520603	-0.443212	12.3026	-3.89672	0.00029868	0.0325121	0.169949
														THAP1=1010138	-0.255469	8.36301	-3.89646	0.000298923	0.0325121	0.169193
														LRRC37A4P=1990041	0.345226	8.02951	3.8907	0.000304372	0.0329358	0.152459
														LOC729660=4540577	0.277453	8.78927	3.88295	0.000311854	0.033449	0.129962
														EPSTI1=5700725	1.39936	10.1232	3.88227	0.000312527	0.033449	0.127966
														HS.443853=6510458	0.245414	7.81517	3.88092	0.000313846	0.033449	0.124066
														FAM65B=3450201	-0.71137	9.93867	-3.86638	0.000328457	0.034708	0.0819256
														HLA-DPA1=1190039	-0.847537	12.0053	-3.86438	0.000330522	0.034708	0.0761244
														IL24=1660746	0.357139	8.23019	3.86434	0.000330568	0.034708	0.0759963
														TCERG1=6450538	0.331498	8.75454	3.85924	0.000335871	0.0350911	0.0612606
														LOC650950=4780037	-0.215083	7.85311	-3.85725	0.000337973	0.0351376	0.0554851
														RAB24=6560373	-0.528069	10.5507	-3.85512	0.000340223	0.035199	0.0493418
														APBB3=7320402	0.368998	8.75992	3.85293	0.000342563	0.035269	0.042999
														PRMT2=1470392	-0.293693	8.11805	-3.84764	0.00034827	0.0356834	0.0277044
														LOC646044=4730113	-0.321693	8.22125	-3.84085	0.000355722	0.0362717	0.0081102
														ACYP1=5910148	0.291457	8.82309	3.83093	0.000366892	0.0372316	-0.020497
														SLC24A2=6520360	-0.24978	7.8057	-3.82741	0.000370941	0.0374633	-0.0306527
														RNPS1P1=130440	-0.203349	7.83155	-3.81741	0.000382664	0.0384641	-0.0594337
														GPR108=5390682	-0.290241	8.50489	-3.81447	0.000386182	0.0385206	-0.067897
														HS.535028=5960095	0.40495	9.43436	3.81276	0.000388235	0.0385206	-0.0728023
														GART=3830102	-0.244306	7.84694	-3.8124	0.000388675	0.0385206	-0.0738497
														RAD17=4150497	-0.309344	8.56305	-3.81024	0.000391286	0.038599	-0.0800406
														LOC100134348=4610630	0.377884	7.99194	3.80702	0.000395226	0.0386877	-0.0893059
														PARP14=4150692	0.769944	8.951	3.80652	0.000395834	0.0386877	-0.0907275
														HIST1H2BD=290730	0.497199	9.80059	3.80141	0.000402171	0.0387826	-0.105414
														ZNF654=4230524	0.312796	7.8966	3.79867	0.000405606	0.0387826	-0.113278
														TMED3=5550408	-0.404295	11.2955	-3.79832	0.000406042	0.0387826	-0.11427
														LOC151760=5910008	0.201337	7.77305	3.79766	0.000406874	0.0387826	-0.116163
														ATP13A2=7100326	-0.245322	7.95775	-3.79673	0.000408049	0.0387826	-0.118828
														LOC654042=4010543	-0.204574	7.94377	-3.79538	0.000409766	0.0387826	-0.122711
														PMM1=4890408	-0.271507	9.08715	-3.79264	0.000413269	0.0387826	-0.130581
														SHROOM3=6520561	0.23635	7.80483	3.79134	0.000414939	0.0387826	-0.134307
														RASSF1=6350121	0.333321	8.03378	3.79095	0.000415433	0.0387826	-0.135407
														TRIM27=2810491	0.311038	8.19004	3.79015	0.000416468	0.0387826	-0.137709
														DPM3=7320435	-0.509556	9.44674	-3.7898	0.000416919	0.0387826	-0.138709
														TAPBP=7560039	0.246995	8.15022	3.78801	0.000419235	0.0388277	-0.143828
														USP37=4150711	0.27594	8.13181	3.78408	0.000424371	0.0391326	-0.155084
														PPM1A=3310402	0.454012	8.05982	3.775	0.000436472	0.0399496	-0.181068
														GLS=5570427	-0.481094	9.72025	-3.77449	0.000437163	0.0399496	-0.182529
														SNORA8=3800278	0.277193	8.21824	3.77323	0.000438882	0.0399496	-0.186155
														LOC728208=2850102	-0.207191	8.01964	-3.77146	0.000441292	0.0399973	-0.191216
														LOC644642=1850754	-0.643092	8.34458	-3.76991	0.000443405	0.0400177	-0.195628
														NETO2=1580161	-0.281262	8.39325	-3.75676	0.000461796	0.0413313	-0.233173
														ARHGAP27=1260239	0.238748	8.15286	3.75563	0.000463419	0.0413313	-0.236414
														TRIM4=4390470	-0.40277	7.97749	-3.75536	0.000463805	0.0413313	-0.237182
														SEPT2=6940619	0.387482	8.16065	3.75291	0.000467319	0.0414701	-0.244153
														HSH2D=6040647	0.549369	9.93921	3.74989	0.000471702	0.0416847	-0.252775
														ANP32A=1240424	0.263874	8.0217	3.74606	0.000477305	0.0417708	-0.263679
														OPRK1=3400553	-0.240681	7.83546	-3.74541	0.000478258	0.0417708	-0.265521
														LTF=5550367	-0.318574	7.90807	-3.74519	0.000478585	0.0417708	-0.266152
														PATE2=2060746	-0.477404	8.87838	-3.74282	0.000482103	0.0419054	-0.272915
														TRIM56=2510239	0.41838	8.56405	3.73406	0.000495299	0.0428767	-0.297848
														CXCL9=5570278	-0.527848	7.77036	-3.72334	0.000511916	0.0439561	-0.328307
														BEND7=4390047	0.224169	7.76509	3.72204	0.000513953	0.0439561	-0.331973
														IL21R=10630	-0.463471	9.2828	-3.72152	0.000514779	0.0439561	-0.333455
														SNX13=1500307	0.254116	8.38618	3.71959	0.000517845	0.0439561	-0.338934
														C16orf93=4070424	-0.450869	9.26386	-3.71858	0.000519456	0.0439561	-0.3418
														ANKFY1=450300	0.304599	8.54453	3.71528	0.000524754	0.0439561	-0.351165
														CMTR1=4780427	0.308611	7.93684	3.71517	0.000524928	0.0439561	-0.351471
														FLJ32255=5340278	-0.329911	8.17053	-3.71346	0.000527691	0.0439561	-0.356315
														PLSCR1=3890609	0.493872	8.29568	3.71342	0.000527756	0.0439561	-0.35643
														LOC100128562=2710398	-0.200834	7.79965	-3.71297	0.000528493	0.0439561	-0.357716
														HS.97337=3370626	-0.214291	7.83117	-3.71125	0.000531288	0.044016	-0.362584
														CXCL3=6100162	-0.498584	7.84183	-3.70858	0.000535664	0.0441953	-0.370151
														TMEM154=1110300	0.442002	9.9084	3.70739	0.00053762	0.0441953	-0.373515
														ARMCX6=4150020	0.18794	7.82225	3.69753	0.000554145	0.0453466	-0.401441
														PCBP4=5690743	0.258289	8.03021	3.69517	0.000558167	0.0453466	-0.408113
														LOC729272=4640603	-0.233356	7.82465	-3.69456	0.00055921	0.0453466	-0.409833
														KLF10=5720184	0.479989	8.06032	3.69361	0.000560836	0.0453466	-0.412512
														MGC57346=240152	-0.222593	8.44492	-3.69275	0.000562316	0.0453466	-0.414942
														APOBEC3H=160292	0.223047	7.899	3.6792	0.000586152	0.047027	-0.453224
														GADD45A=670255	0.408015	9.16146	3.67782	0.000588622	0.047027	-0.4571
														LOC642441=5670278	-0.213239	7.83182	-3.67716	0.000589805	0.047027	-0.458952
														TM2D2=110711	0.233105	7.98805	3.67278	0.000597762	0.0474829	-0.471305
														CEP85L=2230010	0.233739	7.98559	3.67119	0.00060068	0.0475366	-0.475793
														GBP1=2190148	-0.766734	9.21841	-3.66648	0.000609388	0.0480342	-0.489059
														MYO1F=5810471	-0.265578	8.12956	-3.66535	0.000611497	0.0480342	-0.492243
														VPS13A=2760408	0.189792	7.86155	3.66172	0.000618311	0.048268	-0.502457
														HS.130036=1240333	0.299235	8.40375	3.66134	0.000619024	0.048268	-0.503519
														LOC338799=780348	0.240956	8.04253	3.65998	0.000621597	0.048291	-0.50734
														B3GNT3=2100435	-0.2253	7.76345	-3.65708	0.000627126	0.0485428	-0.5155
														DMTF1=4560343	0.351545	9.26996	3.65372	0.000633597	0.0485636	-0.524959
														DPM3=2850520	-0.469851	9.2355	-3.65168	0.000637534	0.0485636	-0.530666
														LOC100129681=5820424	0.534609	10.5583	3.65166	0.000637591	0.0485636	-0.530748
														GJB3=7200204	-0.239736	7.77159	-3.65122	0.000638439	0.0485636	-0.531974
														ADIPOR1=6100767	-0.418191	9.35549	-3.65101	0.000638844	0.0485636	-0.532558
														XKR8=7560435	-0.513826	8.58917	-3.64761	0.000645507	0.0488949	-0.542117
														SMARCB1=130241	-0.386828	9.56318	-3.64464	0.000651365	0.049163	-0.550439
														HS.539742=5390050	0.28347	7.95776	3.6431	0.000654425	0.0492188	-0.554755
														BCL2=3180494	0.467233	8.51983	3.64116	0.000658317	0.0493365	-0.560217
