# Supplementary material for: Network Analysis Identifies Proinflammatory Plasma Cell Polarization for Secretion of ISG15 in Human Autoimmunity
Source: J Immunol. 2016 Jun 29;197(4):1447–59. doi: 10.4049/jimmunol.1600624 (PMC4974491; doi:10.4049/jimmunol.1600624)
Supplement: Data Supplement [file JI_1600624.zip › JI_1600624_Supplemental_Table_2.xlsx]

## Sheet: IFN_alpha
Gene=Probe	moduleColour	TotalConnectivity	ModuleConnectivity	Overlap%WithNoIFN	Overlap%WithIFNGamma	Slope	SumDiff	Up/Dn	MaxExp	SD	0	1	3	6	12	24	48	96
RAPGEFL1=1940072	azure3	234.099	130.61	62	65	0.0280246	2.74732	UP	11.0697	0.948633	8.32238	8.62792	8.44892	8.57428	8.83894	8.76217	9.94559	11.0697
TNS3=5560561	azure3	300.182	173.082	40	52	0.0234476	2.11328	UP	10.7605	0.806424	8.64719	8.66901	8.78593	8.53531	9.07816	9.47251	10.1248	10.7605
HIST1H2BD=290730	azure3	289.62	162.353	52	52	0.0229349	1.90996	UP	11.3827	0.818499	9.4727	9.41397	9.10539	9.47533	9.8552	10.4152	10.9423	11.3827
LOC652126=1710673	azure3	181.651	103.54	56	36	0.0207897	1.90323	UP	12.5347	0.701774	10.6314	10.5302	10.3454	10.6483	10.7238	10.9994	11.3387	12.5347
QPRT=2940291	azure3	287.188	170.343	41	37	0.020739	1.90198	UP	10.1613	0.704736	8.25936	8.32635	8.34783	8.45361	8.35242	8.711	9.56183	10.1613
DNAJB9=2760164	azure3	151.38	96.7985	52	47	0.0153596	1.89104	UP	11.6192	0.615287	9.72818	10.3576	10.283	10.7542	10.7109	11.1746	11.2952	11.6192
RASSF6=630240	azure3	140.263	81.8959	50	37	0.0159586	1.82033	UP	10.3877	0.569691	8.5674	8.70374	8.78531	8.9255	9.22374	8.93434	9.15032	10.3877
PRDX4=2650253	azure3	289.093	162.881	47	54	0.0200316	1.70463	UP	13.753	0.698821	12.0483	12.0035	12.095	12.1254	11.9761	12.5203	13.4052	13.753
PECAM1=430747	azure3	305.526	176.225	58	39	0.01829	1.6911	UP	10.6841	0.620309	8.99302	9.07593	8.96664	9.09583	9.01037	9.60822	9.95011	10.6841
PTP4A3=1110561	azure3	133.104	76.3229	57	53	0.0156211	1.62258	UP	10.1383	0.542614	8.51576	8.75466	8.61979	8.565	8.57233	8.69119	9.06371	10.1383
PTP4A3=5910594	azure3	167.483	95.4716	57	51	0.0143333	1.55366	UP	9.98104	0.500663	8.42738	8.75258	8.55058	8.6126	8.56028	8.64072	9.00133	9.98104
LOC729369=2450044	azure3	277.188	161.258	46	47	0.0180584	1.53377	UP	10.266	0.65423	8.73224	8.29739	8.65871	8.95502	9.25515	9.25183	9.89149	10.266
FNDC3B=4250736	azure3	290.435	176.695	48	42	0.0143884	1.48721	UP	11.1888	0.492344	9.7016	9.83251	9.92239	10.1358	10.0707	10.2947	10.6852	11.1888
FNDC3B=6060440	azure3	283.571	177.425	50	37	0.0142603	1.48679	UP	11.2379	0.480545	9.75111	9.83559	9.97801	10.0675	10.0762	10.1781	10.5507	11.2379
SIK1=1690678	azure3	277.062	167.806	44	42	0.0142269	1.41112	UP	10.2377	0.488877	8.82656	9.00408	8.84114	9.12871	9.26109	9.35032	9.78816	10.2377
HIST2H2AA4=4290148	azure3	104.463	64.8549	26	29	0.0128507	1.39284	UP	10.9644	0.488122	9.57155	9.82961	10.0138	10.273	10.063	10.2697	10.9059	10.9644
HIST1H2BK=6110630	azure3	228.269	147.944	53	56	0.0169396	1.38188	UP	13.4345	0.618206	12.0526	12.0099	12.0981	12.0376	12.2339	12.7053	13.4345	13.4345
ST6GAL1=1710630	azure3	248.8	150.874	35	40	0.0139106	1.33021	UP	13.9902	0.490628	12.66	12.5117	12.8344	12.9392	13.0568	13.3176	13.5558	13.9902
SIL1=6560603	azure3	216.499	146.386	56	57	0.0121465	1.31428	UP	11.5725	0.453916	10.2582	10.6897	10.6722	10.5121	10.7991	11.0976	11.4345	11.5725
MMAB=2140291	azure3	186.917	102.994	66	66	0.0135282	1.31228	UP	9.37751	0.455689	8.06523	8.13727	8.14159	8.13879	8.20807	8.23223	8.74624	9.37751
TRIB1=4810520	azure3	200.146	134.966	18	26	0.013196	1.3117	UP	13.0568	0.497767	11.7451	11.8272	12.3374	12.0286	12.0572	12.3321	13.0037	13.0568
ZFP36=2900348	azure3	70.3166	32.3614	31	47	0.0109812	1.30158	UP	12.3449	0.472043	11.0434	11.0408	11.4469	11.9871	11.7643	11.7299	12.0615	12.3449
HLA-A=2350066	azure3	29.9571	13.8908	28	27	0.0115176	1.29159	UP	12.7852	0.505167	11.4936	11.9233	11.9572	11.67	12.2662	12.7852	12.6275	12.7852
LOC100134331=2490132	azure3	177.329	90.6728	47	37	0.016155	1.28806	UP	14.2103	0.573338	12.9222	12.6801	12.5648	12.9785	13.1472	13.3508	13.876	14.2103
LAMP2=3060292	azure3	207.42	130.588	40	37	0.0134639	1.28334	UP	11.2938	0.46815	10.0105	10.0456	10.1454	10.303	10.3358	10.587	11.0171	11.2938
SIK1=4920164	azure3	265.416	162.733	45	45	0.0127745	1.27268	UP	9.50691	0.429719	8.23423	8.38282	8.29413	8.41432	8.4655	8.71039	8.96701	9.50691
NBPF9=5310044	azure3	66.379	36.7508	54	45	0.0108627	1.26521	UP	12.0526	0.405586	10.7874	11.2938	11.2295	10.8665	11.3118	11.356	11.6595	12.0526
LOC652113=5050180	azure3	28.4099	14.4708	63	56	0.0172609	1.24738	UP	13.1391	0.645948	11.8917	11.2138	11.5994	11.2449	11.8793	12.3823	12.3377	13.1391
BCL2L1=670673	azure3	205.925	107.52	41	45	0.0150057	1.23928	UP	12.0615	0.558753	10.8222	10.8401	10.476	10.9889	11.1435	11.4557	11.9318	12.0615
BSCL2=6900224	azure3	271.246	180.101	52	54	0.0121574	1.22397	UP	11.4314	0.452409	10.2074	10.3906	10.5389	10.5958	10.5515	11.0162	11.356	11.4314
HIST1H2BD=6200669	azure3	244.055	138.351	46	39	0.0151081	1.19914	UP	9.98193	0.536076	8.78279	8.49512	8.5356	8.74575	8.95393	9.31526	9.62203	9.98193
ITGA6=2140678	azure3	284.687	173.936	44	34	0.0130363	1.19447	UP	9.25183	0.442784	8.05736	8.02728	7.96174	8.21306	8.2902	8.30214	8.79169	9.25183
PIM2=6200168	azure3	144.099	89.6225	56	49	0.013396	1.19173	UP	13.5687	0.518773	12.377	12.1579	12.3258	12.9566	12.6926	12.9713	13.4423	13.5687
SELM=6400148	azure3	128.605	59.8518	52	55	0.0154915	1.18214	UP	10.2302	0.564448	9.04809	8.94253	8.8411	8.74899	8.74978	9.5808	9.84683	10.2302
CCPG1=6220674	azure3	257.857	151.968	42	35	0.0139951	1.17719	UP	10.4601	0.480839	9.28287	9.18924	9.26797	9.07386	9.22529	9.62698	9.97678	10.4601
C6orf62=5860754	azure3	53.9074	25.0995	22	32	0.00976808	1.17085	UP	11.4676	0.377833	10.2968	10.3543	10.6612	10.9513	10.7803	10.6643	11.015	11.4676
SQSTM1=4260044	azure3	145.95	97.5601	40	47	0.0111754	1.17024	UP	12.1676	0.415353	10.9973	11.0966	11.3475	11.4565	11.4484	11.7058	12.0333	12.1676
LAMP2=3890563	azure3	170.511	105.273	47	41	0.0123667	1.14183	UP	10.5252	0.424138	9.38334	9.38088	9.34426	9.53612	9.56288	9.90987	10.1033	10.5252
NBPF10=1510681	azure3	57.6549	32.772	49	44	0.0113663	1.14037	UP	12.3823	0.394476	11.2419	11.2449	11.4057	11.3079	11.6192	11.7846	11.8563	12.3823
PCMTD1=3290187	azure3	248.322	137.749	43	47	0.0148063	1.13345	UP	10.6742	0.522758	9.54071	9.27852	9.09558	9.49345	9.63207	9.74928	10.2907	10.6742
FICD=3850687	azure3	193.938	133.329	53	54	0.00930239	1.11983	UP	10.2792	0.359634	9.15936	9.49024	9.51624	9.75405	9.75736	9.81322	10.139	10.2792
HIST2H2AA3=610451	azure3	90.1622	56.8351	31	26	0.0104173	1.11454	UP	10.935	0.435159	9.77759	9.93172	9.98315	10.5642	10.2914	10.4044	10.935	10.8921
FTLP2=2260196	azure3	142.43	83.5174	41	27	0.0114678	1.09437	UP	13.972	0.402789	12.8776	12.8836	12.8386	13.0329	13.3176	13.3464	13.5874	13.972
CREB3L2=20110	azure3	166.934	112.584	57	43	0.0111926	1.09414	UP	11.6316	0.43763	10.5374	10.4771	10.878	11.0128	10.9305	11.2196	11.6316	11.6316
LOC652068=1940446	azure3	73.5902	35.7371	41	31	0.0126934	1.09159	UP	9.56831	0.499067	8.47672	8.28836	8.28265	8.49796	9.07134	9.20197	9.24683	9.56831
CDKN1B=130309	azure3	120.642	68.1851	44	45	0.00915148	1.08618	UP	10.6846	0.366112	9.59837	9.74023	9.83615	10.2448	10.2539	10.1484	10.4175	10.6846
DPP7=2480364	azure3	137.117	94.0584	56	53	0.0117183	1.08311	UP	10.6009	0.420038	9.51775	9.59986	9.79923	9.55691	9.6059	9.75152	10.434	10.6009
ARF4=6770176	azure3	255.818	136.936	49	46	0.0135782	1.081	UP	12.7961	0.487469	11.7151	11.5587	11.4806	11.6954	11.7485	12.2969	12.4954	12.7961
IQCB1=4490403	azure3	177.418	107.002	53	51	0.0134255	1.06992	UP	10.1729	0.479503	9.103	8.86927	8.94197	9.07974	9.33163	9.56167	9.95088	10.1729
ICAM3=5550278	azure3	146.965	93.6509	52	41	0.0116832	1.06795	UP	12.742	0.503462	11.2925	11.3604	11.6471	11.7738	11.6548	12.1436	12.742	12.3604
XBP1=2450156	azure3	190.497	99.4743	52	43	0.0150856	1.0663	UP	15.1154	0.632809	14.0265	13.5333	13.6831	14.0464	14.4009	14.9454	15.1154	15.0928
MAPKAPK2=4260661	azure3	189.114	117.844	55	45	0.0115654	1.0579	UP	10.9525	0.41912	9.89456	10.0116	10.1683	9.80093	9.94046	10.3413	10.7432	10.9525
VAMP1=6650639	azure3	171.728	89.6666	48	51	0.0128182	1.04691	UP	10.7455	0.438574	9.69862	9.56632	9.46562	9.5509	9.6307	9.70229	10.2239	10.7455
HCG4=2690390	azure3	49.7358	20.3178	29	38	0.00957533	1.04569	UP	11.5599	0.436449	10.5142	10.5624	10.5203	11.1435	11.2925	11.3858	11.3473	11.5599
ANKRD46=2750598	azure3	268.926	174.7	49	41	0.0101624	1.04445	UP	9.32532	0.369986	8.28086	8.25152	8.50081	8.67747	8.69691	8.80216	9.07386	9.32532
LMTK3=6980632	azure3	193.455	105.503	42	35	0.013408	1.04306	UP	9.79873	0.46311	8.75566	8.56834	8.56143	8.58032	8.65684	9.02063	9.42511	9.79873
STARD5=3190433	azure3	106.515	72.1002	57	45	0.0095068	1.02859	UP	10.139	0.359258	9.1104	9.08558	9.5464	9.54297	9.27517	9.58218	9.83468	10.139
HIST2H2BE=4230678	azure3	221.293	128.679	46	42	0.0117082	1.02856	UP	9.14257	0.396902	8.11401	8.06576	8.09396	8.07808	8.06707	8.22313	8.69008	9.14257
TMEM59=10725	azure3	263.522	161.109	47	46	0.0113348	1.02647	UP	11.9175	0.393596	10.891	10.8264	11.077	10.8993	11.0581	11.2925	11.6476	11.9175
LOC100133034=1170369	azure3	116.065	60.4988	56	50	0.0131173	1.02634	UP	10.2231	0.461914	9.1968	8.7988	8.83302	9.02489	9.20931	9.45306	9.53673	10.2231
JSRP1=6020037	azure3	83.9873	42.0061	53	41	0.010201	1.02631	UP	9.31767	0.348679	8.29137	8.38516	8.24621	8.43355	8.36324	8.4292	8.69044	9.31767
ZBTB20=3440189	azure3	201.782	106.261	51	53	0.0114934	1.01547	UP	9.38937	0.391161	8.3739	8.31377	8.41741	8.38226	8.52037	8.60591	9.08823	9.38937
SNRNP70=1430670	azure3	110.367	68.8895	49	50	0.0104615	1.00305	UP	11.2747	0.378641	10.2716	10.4755	10.5209	10.4019	10.3547	10.6018	11.1734	11.2747
PHPT1=5390411	azure3	200.064	115.525	56	39	0.0100178	1.00181	UP	11.1634	0.349033	10.1616	10.1821	10.2029	10.2062	10.5039	10.6278	10.6363	11.1634
SERPINI1=3440156	azure3	266.157	148.663	51	47	0.0123941	0.996538	UP	9.6709	0.449917	8.67436	8.5549	8.52555	8.55483	8.77708	9.27359	9.39502	9.6709
SLC35E2B=360731	azure3	261.678	136.568	47	50	0.0137479	0.996499	UP	10.6908	0.508624	9.6943	9.45572	9.34935	9.61898	9.83105	10.1092	10.6202	10.6908
ACADVL=1240551	azure3	164.806	112.157	47	35	0.00951919	0.984553	UP	10.4434	0.327825	9.45886	9.61459	9.69419	9.67233	9.62567	9.86434	10.1573	10.4434
ZNF275=3360008	azure3	209.034	138.44	46	52	0.0105425	0.980636	UP	10.4295	0.38961	9.44883	9.35947	9.73646	9.57858	9.82281	9.89338	10.3405	10.4295
CXXC1=3400088	azure3	88.3888	59.7794	28	32	0.00895873	0.977386	UP	12.3718	0.438175	11.0397	11.262	11.4093	11.7338	11.7602	11.974	12.3718	12.0171
POU2AF1=2710452	azure3	133.734	90.6375	47	36	0.00854565	0.969968	UP	12.8163	0.346472	11.757	12.0267	12.2416	12.2287	12.1748	12.2929	12.8163	12.727
CDKN1A=6660382	azure3	30.3699	18.6788	39	38	0.0101872	0.968773	UP	11.9761	0.460354	11.0073	11.0651	11.482	10.8584	10.4918	10.969	11.4885	11.9761
SEMA4D=4880408	azure3	136.003	88.2774	45	33	0.00868198	0.968436	UP	12.2948	0.351641	11.2704	11.4498	11.6719	11.8339	11.6988	11.7696	12.2948	12.2389
CAV1=1070215	azure3	108.203	54.2799	41	40	0.0108591	0.964212	UP	10.7895	0.39922	9.82532	9.71742	9.7257	10.171	9.66313	10.0003	10.4197	10.7895
ANKDD1A=5890564	azure3	182.225	110.063	47	48	0.0112331	0.955893	UP	9.42679	0.391418	8.47089	8.40087	8.48207	8.16942	8.46845	8.5893	8.94457	9.42679
TCIRG1=70672	azure3	116.863	72.536	43	60	0.0111641	0.948703	UP	11.5936	0.458133	10.3742	10.3778	10.5625	10.74	10.4594	10.974	11.5936	11.3229
FAM83F=7560056	azure3	205.147	108.68	52	48	0.0093996	0.94376	UP	9.28673	0.329316	8.34297	8.4852	8.38953	8.4393	8.47772	8.87715	8.84783	9.28673
ATP6V1A=7050131	azure3	270.226	161.354	31	50	0.0102129	0.935827	UP	11.5753	0.352758	10.6395	10.6261	10.5045	10.8001	10.8686	10.9284	11.2226	11.5753
PSAP=7650333	azure3	167.196	96.9843	43	38	0.00995215	0.934808	UP	12.5117	0.350546	11.5769	11.7468	11.542	11.6407	11.7451	11.653	12.2389	12.5117
LEPROT=6980255	azure3	259.191	164.743	35	44	0.00941349	0.933916	UP	10.1781	0.331929	9.24418	9.35046	9.33553	9.36424	9.43457	9.82134	9.8313	10.1781
SLC35C1=940672	azure3	168.194	83.0393	56	53	0.0120198	0.925197	UP	9.81587	0.452962	8.89068	8.80814	8.5646	8.92684	9.07281	9.39888	9.74023	9.81587
FTL=5810328	azure3	87.2975	56.9203	44	49	0.00857531	0.924544	UP	14.9352	0.335793	14.0107	14.168	14.3059	14.2569	14.5296	14.7262	14.8293	14.9352
PSAP=6200086	azure3	209.113	122.375	43	37	0.00994854	0.919767	UP	12.5514	0.34073	11.6316	11.7519	11.5669	11.587	11.7908	11.8062	12.1805	12.5514
UFM1=4280133	azure3	70.1549	39.576	54	60	0.00925323	0.919596	UP	10.3358	0.32971	9.41616	9.64844	9.59336	9.51041	9.41039	9.66103	10.0757	10.3358
SLAMF6=7200743	azure3	121.189	70.984	55	55	0.0115446	0.9126	UP	12.2244	0.450128	11.3118	11.0264	10.8907	11.5672	11.6105	11.5838	11.9942	12.2244
FCRL5=1660465	azure3	113.763	56.3132	52	34	0.0108075	0.911082	UP	10.4804	0.419798	9.56183	9.66411	9.36403	9.65261	9.93596	10.1216	10.4804	10.4729
TCF4=2510672	azure3	47.4049	28.6572	21	29	0.0070664	0.90911	UP	10.7905	0.299422	9.88135	9.85843	10.3528	10.3605	10.2115	10.1194	10.3281	10.7905
TTC32=5420300	azure3	123.172	59.0183	61	61	0.0100174	0.902846	UP	9.93705	0.348333	9.0342	8.9922	9.00549	8.81986	8.9511	9.19353	9.29265	9.93705
MSL3=4590446	azure3	206.228	128.201	33	33	0.00907539	0.900105	UP	9.66201	0.309086	8.76191	8.82777	8.86873	8.70165	8.95213	8.97603	9.18839	9.66201
RAB2B=670609	azure3	232.371	131.278	60	50	0.00995567	0.892431	UP	11.0229	0.3409	10.1305	9.98895	10.1289	10.2533	10.3021	10.3835	10.6992	11.0229
NOMO1=2650040	azure3	90.4413	70.6791	52	54	0.00608235	0.891551	UP	9.58773	0.260397	8.69618	9.17774	9.2008	9.10172	9.15441	9.35609	9.38528	9.58773
SEL1L=6350332	azure3	213.039	118.88	47	44	0.0108115	0.8833	UP	9.16275	0.373828	8.27945	8.12343	8.12257	8.12331	8.07835	8.24515	8.62146	9.16275
TMEM138=6290598	azure3	176.164	91.9413	53	50	0.0101457	0.880277	UP	9.71828	0.345896	8.838	8.79318	8.63185	8.84485	8.7979	8.95589	9.23351	9.71828
SLC35A5=1500132	azure3	192.961	118.484	29	24	0.00908708	0.8754	UP	11.8851	0.321948	11.0097	10.8864	10.9913	11.248	11.3092	11.2801	11.4998	11.8851
FTL=4920767	azure3	73.9736	46.9845	45	45	0.00808613	0.860028	UP	14.8759	0.318479	14.0159	14.0766	14.3	14.3693	14.4384	14.6685	14.8024	14.8759
SRRM2=7570551	azure3	168.922	94.3225	48	42	0.0102578	0.859918	UP	12.071	0.362334	11.2111	11.2318	11.0923	11.0723	11.3443	11.2356	11.8177	12.071
ST6GAL1=1260601	azure3	167.144	105.929	42	35	0.008703	0.859293	UP	9.95488	0.30637	9.09558	8.97127	9.18796	9.32899	9.33989	9.43516	9.57338	9.95488
IDH3A=3360100	azure3	66.8804	42.0692	13	18	0.00627825	0.859082	UP	9.58773	0.359074	8.61762	8.78941	9.02074	9.58773	9.13057	9.35686	9.52772	9.4767
FTLP2=2750685	azure3	14.0262	6.62027	65	55	0.00817592	0.842118	UP	12.2108	0.349512	11.1108	11.4124	11.4006	11.4011	11.6274	11.6548	12.2108	11.9529
SORBS3=380386	azure3	128.714	71.1131	60	60	0.00860003	0.839525	UP	8.65315	0.287654	7.81362	7.86242	7.82265	7.90994	7.91407	7.99577	8.23995	8.65315
TPD52=2570161	azure3	231.7	136.874	49	50	0.00949901	0.829325	UP	9.4248	0.328275	8.59548	8.67688	8.54504	8.48764	8.66683	8.79779	9.15634	9.4248
NSF=5260138	azure3	191.555	112.63	45	37	0.00972228	0.814405	UP	11.4206	0.346367	10.6062	10.4171	10.4885	10.6268	10.8055	10.9954	11.1259	11.4206
CKAP4=4490528	azure3	141.748	80.5252	48	58	0.0101156	0.812722	UP	11.4154	0.368396	10.6027	10.5503	10.5357	10.5719	10.5711	11.0742	11.2747	11.4154
HS.156414=5090047	azure3	188.776	104.453	43	36	0.00895094	0.800817	UP	9.20197	0.301636	8.40115	8.32496	8.28066	8.42305	8.43568	8.58001	8.74083	9.20197
PPAPDC1B=540047	azure3	216.616	119.111	51	51	0.00895416	0.796568	UP	10.7287	0.302333	9.9321	9.86741	9.88114	9.9506	10.0707	10.1659	10.4031	10.7287
MAGED1=460113	azure3	123.718	73.2375	46	50	0.01062	0.795189	UP	12.6195	0.458737	11.6741	11.6422	11.8103	11.3118	11.8716	12.3424	12.6195	12.4693
UBB=6590463	azure3	88.6589	53.1205	56	52	0.00910902	0.79382	UP	13.6523	0.375282	12.8585	13.0252	12.9928	12.5619	13.136	13.401	13.5965	13.6523
MTMR10=4810433	azure3	220.3	109.002	47	41	0.0101687	0.790072	UP	10.1565	0.376636	9.36647	9.35571	9.1864	9.07049	9.53845	9.67058	9.97157	10.1565
AKAP13=3940440	azure3	154.83	89.5604	45	42	0.00949024	0.787914	UP	10.4498	0.36161	9.6513	9.54173	9.91228	9.57649	9.7351	9.89291	10.4498	10.4392
ATM=6840605	azure3	140.495	67.0527	55	58	0.0104086	0.785132	UP	10.4843	0.411498	9.69916	9.52252	9.242	9.8074	9.95413	10.059	10.3387	10.4843
LOC642131=2360739	azure3	32.1611	17.3445	59	44	0.0115127	0.780472	UP	12.2585	0.448636	11.4781	10.9546	10.889	10.96	11.0547	11.2252	11.2664	12.2585
NOC3L=7560201	azure3	181.606	105.514	53	39	0.00881549	0.776796	UP	10.5581	0.31091	9.78135	9.75996	9.72477	9.81982	10.0587	9.97836	10.3849	10.5581
SLC35E2B=5550592	azure3	195.828	96.7825	45	41	0.013917	0.776334	UP	12.3424	0.559444	11.4345	11.0196	10.7855	11.0177	11.4557	11.5311	12.3424	12.2108
CDK5RAP3=4230228	azure3	242.646	131.881	44	44	0.00986817	0.776037	UP	9.38132	0.343102	8.60529	8.51002	8.38056	8.53938	8.60802	8.81998	9.12568	9.38132
NRD1=3290315	azure3	181.479	120.004	36	35	0.00837341	0.771037	UP	11.8397	0.304565	11.0686	11.1322	11.1911	11.2676	11.2124	11.3962	11.832	11.8397
TMEM184B=7610369	azure3	118.288	79.6457	53	48	0.00804524	0.767013	UP	10.5942	0.371582	9.46	9.61625	9.69724	9.78587	9.99497	10.1279	10.5942	10.227
TP53INP1=6660630	azure3	28.0543	15.3392	16	22	0.00713711	0.766745	UP	12.8922	0.30213	12.1254	12.3939	12.4758	12.031	12.0934	12.1279	12.5959	12.8922
NPC2=540075	azure3	262.62	157.227	41	41	0.00851701	0.765803	UP	13.3136	0.303549	12.5478	12.4983	12.5373	12.6926	12.8297	12.8126	13.1808	13.3136
ZBTB4=2900441	azure3	201.499	104.952	54	49	0.0103959	0.761074	UP	10.0228	0.362762	9.26176	8.94948	8.95197	9.02927	9.19309	9.2594	9.56524	10.0228
VIMP=6020474	azure3	137.818	82.6059	47	52	0.00704335	0.760711	UP	11.1435	0.255443	10.3828	10.5359	10.5041	10.6733	10.6118	10.8686	10.9402	11.1435
PNISR=1580204	azure3	246.792	141.482	60	45	0.0095485	0.754374	UP	11.1385	0.327537	10.3842	10.2445	10.168	10.2931	10.3883	10.499	10.8157	11.1385
SEC24C=4280722	azure3	89.9257	58.1583	29	33	0.00654717	0.745751	UP	11.6759	0.298809	10.8364	10.9634	11.0636	11.3799	11.3671	11.4051	11.6759	11.5821
PABPC5=6590753	azure3	203.179	97.0981	60	58	0.0110156	0.745647	UP	9.73279	0.402177	8.98715	8.77045	8.63135	8.5563	8.93562	9.08914	9.4476	9.73279
MBNL2=990128	azure3	63.6212	41.823	32	25	0.00714618	0.739794	UP	10.7488	0.290766	10.009	9.98133	10.4801	9.99252	10.235	10.3447	10.5668	10.7488
FCGR3B=7210114	azure3	166.404	80.7401	62	60	0.0105437	0.739315	UP	9.57974	0.378117	8.84043	8.51002	8.36504	8.66018	8.72353	8.81809	9.11249	9.57974
FCGR2B=6650341	azure3	106.084	47.4594	52	38	0.0091629	0.738008	UP	10.6638	0.331301	9.92583	9.87976	9.63546	9.97157	9.71501	10.0675	10.3024	10.6638
TFG=870176	azure3	136.72	90.4668	40	47	0.00744603	0.735595	UP	10.7101	0.324916	9.75405	9.88846	10.0841	10.1383	9.91236	10.3072	10.7101	10.4896
LOC652326=5560673	azure3	110.152	66.213	30	29	0.00847625	0.734069	UP	9.08558	0.286166	8.35151	8.21366	8.28667	8.31198	8.4005	8.53801	8.68963	9.08558
LOC390712=6280136	azure3	28.7253	15.6705	62	50	0.0104465	0.716047	UP	10.3203	0.388408	9.60427	9.15103	9.34817	9.07684	9.43893	9.45844	9.71059	10.3203
RAD17=4150497	azure3	240.883	130.927	39	39	0.00878155	0.715368	UP	9.10722	0.303601	8.39185	8.36476	8.26982	8.26781	8.34425	8.60353	8.82961	9.10722
LOC730101=2260239	azure3	28.5769	15.3308	47	38	0.00749548	0.712082	UP	8.77717	0.28474	8.06111	8.16152	8.06352	8.32713	8.36291	8.28489	8.77717	8.77319
SIL1=3130228	azure3	80.1665	59.7128	45	62	0.00602083	0.710144	UP	9.90408	0.285732	9.06745	9.36907	9.47581	9.42511	9.34808	9.81936	9.90408	9.77759
KCNN3=1570184	azure3	194.586	114.697	47	43	0.00857022	0.709776	UP	9.21254	0.339235	8.42332	8.52971	8.40035	8.35677	8.69204	8.90602	9.21254	9.1331
RRAGA=6020564	azure3	193.803	110.145	40	42	0.00818255	0.709584	UP	10.7542	0.318319	10.0447	9.82745	10.1328	10.1449	10.3665	10.4887	10.6499	10.7542
WFS1=6590224	azure3	116.81	70.8415	39	32	0.00853452	0.709415	UP	9.96149	0.335011	9.23152	9.39888	9.00492	9.3223	9.40099	9.60765	9.96149	9.94093
S100PBP=6550086	azure3	238.487	121.744	36	43	0.010762	0.68981	UP	10.342	0.40776	9.65215	9.41477	9.12603	9.38236	9.64897	9.8074	10.1733	10.342
HIST2H2AC=6100022	azure3	17.719	10.9293	19	21	0.00641403	0.688231	UP	10.4616	0.326345	9.42463	9.61119	9.88071	9.93319	9.63007	9.97005	10.4616	10.1129
CAB39=7000017	azure3	128.343	65.4798	36	52	0.00918942	0.685364	UP	11.8755	0.334723	11.1901	11.0514	10.8299	11.0375	11.3039	11.1845	11.599	11.8755
LMAN1=830564	azure3	123.989	63.3307	49	42	0.00805198	0.682422	UP	9.78012	0.294453	9.09769	8.98549	8.78316	9.03108	9.11652	9.31195	9.22937	9.78012
ACAD11=3370136	azure3	198.388	115.498	31	33	0.00830854	0.680966	UP	9.84766	0.314295	9.16669	9.18025	8.95083	9.22775	9.40594	9.49935	9.78639	9.84766
HLA-A=3400438	azure3	48.2934	18.3651	27	47	0.00832867	0.679221	UP	14.8711	0.35246	14.0682	13.9902	14.0411	14.149	14.4806	14.6375	14.8711	14.7474
BRSK1=4890598	azure3	32.1687	12.1704	59	43	0.00914362	0.674101	UP	8.83187	0.329583	8.15777	8.10074	7.93145	8.04954	8.11715	8.33335	8.73255	8.83187
ERGIC3=6200259	azure3	101.658	60.118	44	41	0.00831571	0.669435	UP	12.8495	0.346146	11.9723	11.9573	12.058	12.071	12.1386	12.5478	12.8495	12.6418
AK3=670463	azure3	64.6568	35.9371	36	38	0.00740278	0.669101	UP	10.1865	0.307805	9.51739	9.59524	9.86114	9.32093	9.43692	9.74995	10.0789	10.1865
SPCS2P4=4210315	azure3	46.4545	31.5223	66	66	0.00813072	0.655398	UP	12.2044	0.338786	11.549	11.2356	11.6134	11.4453	11.7208	12.1188	11.9654	12.2044
CYSTM1=4540241	azure3	187.561	100.443	50	37	0.00789886	0.653046	UP	10.0987	0.274094	9.44564	9.32325	9.28809	9.33409	9.35118	9.63128	9.65304	10.0987
TTC3=290343	azure3	59.2236	30.8756	37	41	0.00797839	0.648206	UP	11.3516	0.327798	10.7034	10.8453	10.6397	10.2217	10.6239	10.7066	11.0171	11.3516
TMED2=4290537	azure3	55.5021	34.4374	52	59	0.00642591	0.64717	UP	12.0464	0.244647	11.3992	11.4498	11.7137	11.4616	11.5044	11.7717	11.9402	12.0464
ZBTB7A=240239	azure3	203.375	98.0483	61	65	0.00921666	0.640689	UP	9.14482	0.341027	8.50413	8.40153	8.28362	8.33683	8.46595	8.71365	9.12169	9.14482
TSPAN3=4490615	azure3	61.0964	29.0704	46	46	0.00778895	0.6404	UP	10.0801	0.271876	9.43966	9.41847	9.31131	9.31042	9.28721	9.46598	9.73002	10.0801
MRPL44=450468	azure3	52.2692	23.6815	0	37	0.00610486	0.639158	UP	9.73715	0.290577	9.01088	9.1136	9.00805	9.49405	9.48823	9.52252	9.73715	9.65004
C16orf58=6940647	azure3	119.861	67.8656	43	33	0.00828914	0.638989	UP	11.276	0.304287	10.6371	10.6657	10.4692	10.4483	10.73	10.8027	11.1788	11.276
LOC652128=6650020	azure3	111.593	69.0493	25	35	0.00694777	0.63833	UP	9.43077	0.299591	8.74776	8.89486	8.67469	8.83881	9.20363	9.26467	9.43077	9.38609
TMED10=4070037	azure3	38.5499	21.4119	35	39	0.00773802	0.62789	UP	10.5801	0.276504	9.95222	9.841	9.773	9.77117	9.72734	9.99545	10.0623	10.5801
LOC651751=6660379	azure3	58.9238	30.8674	59	56	0.00546132	0.614123	UP	15.1293	0.248432	14.5152	14.6184	14.5808	14.9408	14.9454	15.0363	15.1037	15.1293
LAMC1=4120086	azure3	123.403	55.5446	40	42	0.0110361	0.61106	UP	9.82935	0.48213	9.21829	9.19326	8.45326	8.56642	9.09704	9.22094	9.7214	9.82935
C11orf80=5690463	azure3	135.071	66.4504	40	43	0.00939331	0.610882	UP	9.56475	0.365953	8.92117	8.86333	8.68199	8.65578	8.73127	9.14046	9.56475	9.53206
ERLEC1=4920274	azure3	166.862	109.591	58	54	0.00654275	0.608311	UP	11.5885	0.241835	10.9802	11.0019	11.0439	11.202	11.1372	11.2871	11.5753	11.5885
SCAMP5=7510164	azure3	31.0422	10.7004	63	51	0.00550373	0.590673	UP	8.58635	0.207644	7.99568	8.2151	8.12236	7.93568	8.046	8.07441	8.294	8.58635
MORF4L2=6510435	azure3	66.7173	37.8567	56	55	0.00823589	0.59038	UP	10.782	0.329949	10.1917	9.86388	9.84326	10.2947	10.2914	10.4912	10.5878	10.782
SEC14L1=3060379	azure3	198.002	110.223	36	32	0.00684356	0.587976	UP	9.37401	0.249151	8.78604	8.69699	8.64338	8.88932	8.95187	9.07398	9.17536	9.37401
VIMP=5490608	azure3	241.819	139.34	54	43	0.00695871	0.585834	UP	13.0401	0.255871	12.4452	12.4179	12.4654	12.5514	12.5347	12.7397	13.0401	13.031
IFNAR2=6550056	azure3	116.613	52.9179	40	37	0.00821717	0.583598	UP	11.3618	0.317847	10.7694	10.6852	10.6725	10.6499	10.6668	11.141	11.3618	11.353
LAMP2=6480142	azure3	60.3875	32.6836	30	31	0.00558423	0.580864	UP	9.85765	0.205342	9.27678	9.32028	9.35579	9.52539	9.45084	9.35965	9.71009	9.85765
GSDMB=6270615	azure3	141.985	80.4039	38	35	0.00883086	0.573133	UP	9.86064	0.333816	9.28751	9.12568	8.80859	9.09599	9.23861	9.30894	9.68501	9.86064
TMEM156=2000364	azure3	11.4226	5.18952	32	19	0.00642914	0.570865	UP	10.3942	0.321872	9.82331	9.41996	9.53306	10.1334	10.1291	9.9648	9.93032	10.3942
ERGIC3=160669	azure3	96.0571	51.9929	48	42	0.00650794	0.560949	UP	10.8563	0.255264	10.2257	10.1852	10.3099	10.3434	10.431	10.6206	10.8563	10.7866
FAM171A1=5670706	azure3	86.8472	49.5564	54	51	0.00555712	0.560498	UP	8.64719	0.196108	8.0867	8.21101	8.22801	8.1255	8.23662	8.26991	8.53483	8.64719
GPR183=4040037	azure3	98.8406	53.5331	31	44	0.00917463	0.553103	UP	11.2368	0.405173	10.6837	10.2615	10.1493	10.5326	10.9128	11.0629	11.12	11.2368
FCRL5=2510053	azure3	115.419	55.6036	52	39	0.00600289	0.544323	UP	8.93501	0.221905	8.39069	8.40743	8.29693	8.45543	8.56223	8.74526	8.75554	8.93501
RAD17=5310475	azure3	265.879	150.257	47	39	0.00726977	0.520625	UP	8.82355	0.262241	8.30292	8.14797	8.14078	8.28176	8.22307	8.42708	8.74259	8.82355
EDRF1=3190020	azure3	124.546	63.7589	49	56	0.00783961	0.514486	UP	9.82988	0.38125	9.12501	8.77792	8.83239	9.29293	9.50091	9.54877	9.82988	9.6395
NAP1L4=70181	azure3	66.1244	39.6476	51	47	0.00736903	0.512053	UP	11.4557	0.32532	10.8055	10.7228	10.4862	10.8364	11.1051	11.1348	11.4557	11.3175
TMEM259=3420333	azure3	73.7134	34.9671	50	51	0.00589509	0.511248	UP	10.1983	0.241316	9.51025	9.62659	9.54902	9.65634	9.66604	9.81495	10.1983	10.0215
SLC44A1=4290605	azure3	43.2886	22.6415	65	60	0.00644934	0.492483	UP	12.3854	0.257606	11.8397	11.685	11.7639	11.9783	11.9511	11.8296	12.3854	12.3321
PDXDC1=4590725	azure3	41.5617	22.616	59	56	0.00601875	0.486688	UP	10.5228	0.307746	10.0275	9.83517	9.77479	10.3211	10.3681	10.5228	10.485	10.5142
WIPI1=3400598	azure3	170.435	77.1381	36	39	0.00771353	0.460176	UP	10.1277	0.305235	9.66748	9.57931	9.32228	9.30337	9.5558	9.75111	10.0695	10.1277
SRPK2=2000468	azure3	24.8093	11.6888	61	63	0.00632238	0.424245	UP	8.85953	0.234081	8.43529	8.26939	8.28731	8.15379	8.44036	8.46413	8.71184	8.85953
GAS6=70730	azure3	76.2957	34.2347	30	37	0.00752277	0.423182	UP	11.7036	0.350432	11.0491	11.0629	10.958	10.7002	10.6862	11.0408	11.7036	11.4723
GPR183=4490520	azure3	89.9757	44.4494	36	46	0.00968989	0.420166	UP	12.1772	0.427626	11.757	11.2007	10.9792	11.3947	11.6356	11.9198	12.0981	12.1772
SPCS2P4=7040068	azure3	53.5013	32.072	52	58	0.0066984	0.360359	UP	11.908	0.326269	11.5476	10.969	11.2423	11.2726	11.5476	11.9019	11.6122	11.908
SERP1=1770541	azure3	61.4373	33.0164	44	37	0.00531975	0.353812	UP	10.6548	0.219139	10.301	10.2302	10.0249	10.3503	10.07	10.284	10.5739	10.6548
ABCA7=2570100	azure3	18.7512	9.21168	37	40	0.00641285	0.344242	UP	9.33921	0.268054	8.8953	8.74216	8.75952	8.62919	8.62312	8.8587	9.33921	9.23954
SLC25A42=620692	azure3	63.966	29.7347	23	25	0.00654764	0.326399	UP	10.3477	0.287882	10.0213	9.89565	9.48423	9.64917	9.9506	10.0428	10.2635	10.3477
VKORC1=1770703	azure3	45.9833	16.9263	55	39	0.00562106	0.317484	UP	11.9158	0.255584	11.4124	11.4138	11.2121	11.2266	11.3218	11.6683	11.9158	11.7299
SNORA12=6510156	azure3	8.65952	3.44582	35	38	0.0052694	0.306963	UP	10.6918	0.31469	10.3849	10.3551	10.0163	9.94141	9.65682	10.1904	10.1408	10.6918
LOC100134291=1660209	azure3	16.6037	7.72386	38	33	0.00621518	0.306319	UP	9.99593	0.283848	9.68961	9.48713	9.20415	9.09207	9.33469	9.46472	9.55691	9.99593
MZB1=770682	azure3	36.3064	24.3017	54	54	0.00419761	0.276992	UP	14.2305	0.285561	13.4307	13.4699	13.536	13.6133	13.4817	13.9902	14.2305	13.7077
ACADM=430139	azure3	20.5169	6.89537	49	39	0.00347166	0.273238	UP	10.6954	0.213263	10.4222	10.1964	10.073	10.5243	10.5932	10.592	10.3662	10.6954
CLINT1=7040280	azure3	63.2793	27.6396	44	42	0.00718647	0.254509	UP	11.2266	0.349442	10.9721	10.5191	10.0709	10.6094	10.7066	10.8584	10.9284	11.2266
SLFN11=3440358	azure3	21.5967	11.6283	34	23	0.00240801	0.218046	UP	9.63376	0.158689	9.41571	9.16901	9.47052	9.62747	9.61367	9.54219	9.60304	9.63376
MUC1=7650026	azure3	18.2444	4.78221	18	34	-0.00646634	-0.0420813	DN	9.70321	0.419861	8.63805	9.10777	9.50221	9.70321	8.94044	8.62911	8.79698	8.59596
KBTBD8=6370523	azure3	24.0193	9.27154	41	43	-0.00474606	-0.0585231	DN	10.0431	0.290404	9.26127	9.72686	10.0431	9.49066	9.37562	9.32516	9.24269	9.20275
CXCR4=1300280	azure3	12.8964	7.71481	38	18	-0.00273344	-0.0609348	DN	9.38404	0.162207	9.17745	9.27678	9.34649	9.38404	9.2745	9.01922	8.92047	9.11652
RASGRP3=2450400	azure3	31.1194	9.22195	21	27	-0.0053364	-0.0748454	DN	10.7389	0.378352	9.84214	9.91132	10.6612	10.7389	10.1502	9.91391	9.92511	9.7673
EGR2=6020255	azure3	47.0592	24.7518	55	48	-0.00937925	-0.131195	DN	9.04401	0.469918	7.95572	9.04401	8.99806	8.73035	8.45394	8.26591	8.05809	7.82453
RPL31P49=1170575	azure3	5.57479	3.1833	34	16	-0.00387017	-0.131913	DN	9.64572	0.279438	9.26659	9.2917	9.64572	9.19922	9.1013	9.08125	8.63948	9.13467
CCL3L1=6660288	azure3	27.0981	9.42967	38	37	-0.00796427	-0.168572	DN	9.05503	0.461647	7.82802	8.11261	9.05503	8.49633	8.19017	7.91304	7.75794	7.65945
CD83=6620026	azure3	26.7078	13.0145	58	47	-0.00683593	-0.18164	DN	8.6278	0.366864	7.8229	8.07259	8.6278	8.52181	8.09119	7.78841	7.73767	7.64126
CRYZ=3850010	azure3	28.0243	10.6795	69	67	-0.00163614	-0.185321	DN	9.69884	0.141234	9.55053	9.69884	9.38266	9.25086	9.50091	9.42141	9.33163	9.36521
ELMSAN1=6370201	azure3	22.862	15.6275	46	35	-0.00421473	-0.231939	DN	8.8995	0.181175	8.6689	8.8995	8.74215	8.7195	8.80853	8.51624	8.39416	8.43696
VPS37B=3830647	azure3	13.4193	4.74999	27	40	-0.0043124	-0.298992	DN	10.2993	0.328467	9.70823	10.0707	10.2993	9.35463	9.46856	9.66056	9.68797	9.40924
PHACTR1=3170139	azure3	43.7889	16.6723	54	44	-0.00544971	-0.301851	DN	9.33638	0.234402	8.83966	9.01656	9.33638	8.96772	8.88382	8.89101	8.69764	8.53781
RAB11FIP1=6130156	azure3	26.3527	14.3534	50	48	-0.00479598	-0.327076	DN	9.56787	0.304212	9.14793	9.56787	9.22348	8.77644	8.99717	8.71073	8.70318	8.82086
LOC100133372=2340703	azure3	32.821	19.0289	61	54	-0.006082	-0.361319	DN	11.8266	0.269224	11.4739	11.7696	11.8266	11.4237	11.3416	11.3873	11.0801	11.1125
PEA15=3610228	azure3	34.0732	22.9739	55	55	-0.00489715	-0.394019	DN	9.70064	0.212397	9.60511	9.58019	9.46984	9.5702	9.70064	9.33519	9.09363	9.21109
EXOSC9=3520070	azure3	29.4937	8.69301	2	1	-0.0108769	-0.397095	DN	11.1601	0.681565	9.77072	9.57373	11.1601	11.0593	10.1432	9.89236	9.59362	9.37363
PIM1=3130301	azure3	25.9581	10.4629	47	44	-0.00559063	-0.406147	DN	10.5268	0.34552	9.8594	10.5268	9.75478	9.72098	9.48243	9.63825	9.53226	9.45326
HS.571502=7100367	azure3	51.7625	30.0149	43	40	-0.00661437	-0.472364	DN	9.10644	0.282346	8.79973	9.10644	9.02777	8.65959	8.56911	8.70488	8.35633	8.32737
HIF1A=2680722	azure3	40.7891	19.1061	40	46	-0.00599708	-0.473702	DN	9.8013	0.328915	9.68542	9.74641	9.8013	9.48442	9.5137	8.88854	9.10862	9.21171
E2F2=5340338	azure3	13.2605	5.44334	46	36	-0.00563219	-0.476585	DN	11.3272	0.234354	11.0766	11.2099	11.2991	11.3272	11.0196	11.252	11.1605	10.6
CD83=5050162	azure3	44.0799	24.3166	54	47	-0.0110068	-0.485756	DN	9.23578	0.483764	8.42139	8.74457	9.23578	9.17398	8.67089	8.33579	8.01301	7.93564
LOC648210=6900048	azure3	25.0093	14.965	60	66	-0.00636402	-0.488572	DN	12.5203	0.271956	12.2528	12.5203	12.3271	12.0417	12.0267	12.0572	11.7208	11.7643
MBNL1=160253	azure3	22.3628	6.66058	78	66	-0.00242731	-0.492536	DN	10.2892	0.189424	10.2892	9.97757	9.7507	9.93778	9.83692	9.70734	9.75516	9.79661
TPI1=3310477	azure3	23.829	11.4818	15	24	-0.00515537	-0.493502	DN	12.2902	0.246147	12.0246	12.2902	12.0563	11.8917	11.6042	11.832	11.8198	11.5311
HSPE1=110110	azure3	13.651	10.6254	22	47	-0.00487812	-0.499383	DN	10.3441	0.218791	10.2173	10.3441	9.96135	9.91698	9.99878	10.0489	9.71742	9.71792
TMEM154=1110300	azure3	36.5151	21.0023	24	37	-0.00489486	-0.500603	DN	10.6036	0.25794	10.5787	10.6036	10.4549	10.197	10.3619	9.91986	10.0409	10.0781
LOC440871=50082	azure3	19.196	6.73118	31	8	-0.00635958	-0.506751	DN	10.3203	0.274327	10.2124	10.0899	10.2378	10.3203	10.0562	10.3043	9.59286	9.7056
BATF=6220195	azure3	42.6806	25.1864	54	42	-0.00854649	-0.516577	DN	9.07258	0.317174	8.67559	8.97831	9.07258	9.06157	8.93625	8.84229	8.50583	8.15901
ATP8B4=1820270	azure3	67.4374	41.0888	47	32	-0.00844226	-0.521345	DN	8.90066	0.316361	8.59548	8.85427	8.82417	8.84485	8.90066	8.50778	8.21232	8.07413
CCL22=2480092	azure3	68.4914	45.4369	65	55	-0.00914451	-0.523655	DN	8.6355	0.36572	8.25549	8.6355	8.44561	8.46671	8.54217	8.02588	7.69939	7.73183
DLEU2=1500661	azure3	83.0013	47.4253	46	42	-0.00641063	-0.525608	DN	8.8967	0.260724	8.67236	8.8967	8.74763	8.53929	8.40376	8.35482	8.23397	8.14675
MIR155HG=5860722	azure3	75.1376	42.2081	53	49	-0.0105393	-0.526777	DN	9.1888	0.443031	8.54791	8.93462	9.1888	9.05158	8.64072	8.30457	8.06627	8.02114
RBM3=780228	azure3	36.6535	18.0519	47	48	-0.00930037	-0.532218	DN	9.70321	0.39509	9.25389	9.58486	9.68583	9.70321	9.01391	9.19653	8.75157	8.72167
HSPA1A=6380717	azure3	29.5742	14.7944	31	34	-0.00697858	-0.533574	DN	9.35609	0.363566	8.85532	8.62271	8.64166	9.35609	9.02531	8.56557	8.25886	8.32175
RGS2=3400019	azure3	119.383	62.2566	48	50	-0.0117236	-0.534551	DN	9.98404	0.522206	8.94518	9.65304	9.98404	9.24776	9.04264	8.87755	8.60213	8.41063
LOC728741=830671	azure3	25.589	17.8699	58	54	-0.00591808	-0.539927	DN	8.67717	0.254801	8.67717	8.64169	8.42825	8.64648	8.45188	8.20437	8.01572	8.13724
NKG7=2450427	azure3	18.4966	9.58141	7	3	-0.00765631	-0.54075	DN	9.1101	0.279583	8.85776	9.02417	9.1101	8.92499	8.8538	8.6631	8.43592	8.31701
FNBP1=5270435	azure3	45.2446	28.3452	52	55	-0.00598376	-0.548734	DN	10.642	0.236015	10.5151	10.642	10.3844	10.3103	10.3634	10.139	10.0195	9.96637
ABCA1=4060358	azure3	25.239	12.0383	62	63	-0.00803639	-0.550231	DN	8.99739	0.465379	8.24239	8.56731	8.99739	7.90559	7.82645	7.76691	7.81332	7.69215
NPM1P21=1690075	azure3	34.7287	14.449	12	12	-0.00676242	-0.552663	DN	9.79155	0.281714	9.52252	9.33632	9.51147	9.79155	9.7214	9.36051	9.1122	8.96985
NUCKS1=4880445	azure3	119.844	55.2186	58	43	-0.00872131	-0.566585	DN	12.6726	0.319899	12.2687	12.5757	12.6726	12.4094	12.3854	12.1902	11.9552	11.7021
ETS1=240333	azure3	127.685	65.2464	51	39	-0.00614955	-0.58245	DN	10.9241	0.230027	10.8166	10.7097	10.7221	10.9241	10.6805	10.4568	10.416	10.2341
ARL6IP1=2690047	azure3	42.7062	24.1919	54	58	-0.00550839	-0.590832	DN	11.7643	0.209974	11.7643	11.5615	11.6291	11.7414	11.4542	11.4154	11.2896	11.1734
LOC653506=2030132	azure3	185.168	100.325	31	38	-0.0090002	-0.597595	DN	8.68362	0.342463	8.29415	8.58415	8.68362	8.39651	8.32663	8.01188	7.88842	7.69656
KIF22=10326	azure3	157.478	78.5015	47	52	-0.00794078	-0.598848	DN	10.1269	0.278043	9.88223	10.0992	10.1269	9.95824	9.97878	9.76375	9.63752	9.28339
DUT=6330494	azure3	220.427	117.717	48	39	-0.00818143	-0.607205	DN	8.55986	0.309452	8.34849	8.50338	8.55986	8.47316	8.16102	8.03059	7.86483	7.74129
RHOB=3400332	azure3	73.6695	49.0536	49	47	-0.00875561	-0.610699	DN	9.18119	0.393241	8.85847	9.03136	9.18119	8.76133	8.66436	8.2151	8.15112	8.24777
XRCC6P1=2850356	azure3	116.447	52.7158	49	57	-0.00781207	-0.611384	DN	9.49319	0.280678	9.29154	9.37105	9.49319	9.26226	9.40287	9.05918	8.89092	8.68016
SOCS2=6770673	azure3	45.3705	31.7895	50	52	-0.00537141	-0.615912	DN	8.47808	0.234067	8.47808	8.4436	8.31264	8.12541	8.04389	7.9765	7.95401	7.86217
ADAP1=830735	azure3	53.0115	36.9674	63	36	-0.00723514	-0.624879	DN	8.95852	0.289652	8.65322	8.95852	8.51357	8.55978	8.41909	8.3015	8.1844	8.02835
HS.276860=540747	azure3	175.803	96.4645	48	49	-0.00905557	-0.63486	DN	8.83904	0.387314	8.48077	8.83904	8.76984	8.33283	8.26003	8.00325	7.84258	7.84591
LOC728732=1990328	azure3	103.418	64.6811	43	42	-0.00841953	-0.637987	DN	10.2954	0.332552	10.0008	10.2954	10.1358	9.88223	9.76829	9.66903	9.39852	9.36282
PA2G4=5270280	azure3	77.7374	40.9421	50	41	-0.00868276	-0.643139	DN	10.9007	0.320923	10.4601	10.7405	10.9007	10.5102	10.5735	10.5252	10.324	9.81692
SWAP70=6200753	azure3	90.3749	63.4932	50	55	-0.00635027	-0.644099	DN	9.64355	0.26627	9.64355	9.62987	9.3466	9.33697	9.38843	9.15454	8.91706	8.99945
ZFAND6=4810674	azure3	51.4321	36.8151	41	52	-0.00487058	-0.645247	DN	9.4802	0.251778	9.4802	9.29233	9.20707	8.8311	9.17398	8.93448	8.81353	8.83495
MAP3K5=5810600	azure3	69.9847	29.9559	46	40	-0.00942228	-0.647885	DN	9.55497	0.410296	8.83036	8.89009	9.55497	8.72751	8.97502	8.60243	8.4135	8.18248
NHP2=6550291	azure3	212.2	118.118	53	43	-0.00893212	-0.649812	DN	9.97757	0.321459	9.64607	9.97757	9.93742	9.6694	9.64063	9.61507	9.29392	8.99626
TBCB=5690576	azure3	277.964	156.455	51	45	-0.0089697	-0.658128	DN	10.1819	0.322626	9.92724	10.0707	10.1819	10.0789	9.84409	9.74129	9.4378	9.26911
CD99=4290097	azure3	63.3649	38.1866	34	40	-0.00771441	-0.667163	DN	10.1502	0.288142	9.93705	10.1502	9.91879	9.8413	9.64109	9.69263	9.42525	9.26989
ARHGDIA=4760255	azure3	69.2978	38.5968	40	44	-0.00606518	-0.673999	DN	11.4681	0.269815	11.4172	11.2449	11.4681	11.1605	10.8386	10.9855	10.8993	10.7432
MTPN=5890630	azure3	105.242	71.5467	36	45	-0.00682297	-0.677038	DN	10.273	0.348366	10.273	10.1688	10.0266	9.84269	9.81587	9.46787	9.26631	9.59594
HS.579530=990719	azure3	109.751	63.2657	59	49	-0.00910953	-0.681703	DN	8.8706	0.354575	8.50263	8.8706	8.70458	8.39231	8.32935	8.16569	7.97033	7.82093
RPL12P14=4040307	azure3	79.7364	57.0773	61	67	-0.00696297	-0.683665	DN	9.66313	0.309818	9.66125	9.32881	9.35664	9.66313	9.39852	9.18086	8.77264	8.97758
IL2RA=130021	azure3	125.573	68.516	43	41	-0.0114753	-0.686325	DN	9.33524	0.438729	8.70209	9.00617	9.33524	8.91695	8.98054	8.6823	8.18786	8.01576
CARD11=1450671	azure3	96.3858	50.1801	46	37	-0.00816708	-0.691403	DN	10.02	0.286472	9.84595	9.98523	9.9312	10.02	9.98721	9.70368	9.68881	9.15454
CENPU=2120678	azure3	144.888	77.1776	53	56	-0.00862438	-0.692002	DN	8.83569	0.360736	8.55273	8.7988	8.83569	8.37358	8.18035	8.12086	8.01572	7.86073
NTAN1=5960477	azure3	72.3804	38.0088	52	60	-0.00883835	-0.692642	DN	10.1281	0.339249	9.92384	10.1281	10.1212	9.92059	9.64844	9.51881	9.3832	9.2312
KIF20B=5900433	azure3	113.266	53.4986	41	40	-0.00825993	-0.693483	DN	9.93572	0.304926	9.64355	9.64983	9.93572	9.7629	9.53653	9.33265	9.35654	8.95006
UBALD2=520278	azure3	67.3814	37.2818	49	49	-0.00885109	-0.697277	DN	10.2333	0.419526	9.836	10.2333	10.0338	9.4129	9.47304	9.25344	9.13857	9.13872
LOC730455=6510075	azure3	48.9878	27.5715	68	71	-0.00675723	-0.697508	DN	10.011	0.292338	10.011	9.89205	9.91782	9.68521	9.50459	9.42679	9.25389	9.31352
ENO1=6380441	azure3	124.734	70.1086	35	33	-0.00898124	-0.697543	DN	13.2029	0.345684	12.8994	13.1472	13.2029	12.8012	12.8806	12.4719	12.5143	12.2018
AHNAK=450553	azure3	74.1752	54.7585	43	63	-0.00767632	-0.698607	DN	9.52907	0.338863	9.43126	9.52907	9.30424	9.12691	9.13011	8.70834	8.67383	8.73265
IDI1=2640670	azure3	117.494	75.7441	33	44	-0.00733911	-0.700353	DN	9.58131	0.265464	9.50858	9.35828	9.58131	9.34387	9.29661	9.17798	8.94398	8.80823
TCTEX1D2=7150433	azure3	52.2166	33.1905	49	38	-0.00521338	-0.702757	DN	9.23285	0.2716	9.23285	9.09349	8.92199	8.67747	8.55282	8.86501	8.5265	8.53009
ITGAE=4120341	azure3	190.371	117.03	48	53	-0.00874229	-0.703518	DN	10.6829	0.318627	10.5979	10.6829	10.6754	10.5179	10.4416	10.3503	9.90596	9.89434
CBX3P9=5960066	azure3	197.3	125.462	40	53	-0.00774054	-0.703754	DN	9.56066	0.298516	9.48979	9.56066	9.38222	9.23182	9.26279	9.02927	8.78564	8.78604
GAPDH=2640048	azure3	107.298	63.5499	46	51	-0.00884219	-0.705647	DN	12.6195	0.37174	12.3604	12.6195	12.5337	12.2734	11.9214	11.8526	11.7485	11.6548
NHP2=130673	azure3	222.331	132.803	52	47	-0.00819869	-0.705676	DN	10.7659	0.285624	10.7319	10.7525	10.7659	10.7525	10.5475	10.5677	10.1821	10.0262
G3BP1=5720300	azure3	54.0782	38.6649	43	64	-0.00551634	-0.706751	DN	9.34434	0.275258	9.34434	9.0153	8.7857	9.06643	9.30629	8.77082	8.67907	8.63759
CCDC58=3610300	azure3	24.9635	14.1837	62	57	-0.00583392	-0.707042	DN	9.41183	0.216193	9.41183	9.18883	9.08267	9.26309	9.27148	9.17593	8.98297	8.70479
MYB=7380670	azure3	86.9496	37.7944	40	35	-0.0101179	-0.707916	DN	9.58547	0.422545	8.9642	8.97502	9.58547	9.12429	8.7666	8.64833	8.39642	8.25628
CLEC2D=2570132	azure3	42.7695	23.6539	12	19	-0.00793644	-0.711683	DN	9.01121	0.348101	8.64648	8.42051	8.4543	9.01121	8.91515	8.46242	8.24538	7.9348
RPL5P1=2000367	azure3	31.951	24.728	53	41	-0.00413148	-0.71301	DN	9.17478	0.283439	9.17478	8.68565	8.63167	8.64592	8.47646	8.25465	8.33515	8.46177
MCM4=2630711	azure3	198.235	104.25	49	48	-0.00895717	-0.716249	DN	8.94318	0.321155	8.75346	8.84922	8.94318	8.82055	8.53868	8.54841	8.21547	8.03721
CD58=3610035	azure3	96.2429	71.6408	59	67	-0.00746895	-0.717017	DN	9.4773	0.289129	9.43217	9.4773	9.10267	9.27804	9.20738	9.16397	8.71565	8.71515
UNG=3610750	azure3	157.128	98.3287	38	40	-0.00775997	-0.721093	DN	9.14634	0.301177	9.04458	8.99548	9.14634	8.70712	8.76108	8.75855	8.36506	8.32349
PPP1R15A=1340600	azure3	23.6475	14.0724	53	57	-0.0079772	-0.723606	DN	9.98771	0.42417	9.59677	9.98771	9.38466	9.14077	9.01877	8.84868	8.77466	8.87317
GAPDHP33=7550592	azure3	75.8019	44.4885	45	39	-0.00853913	-0.724535	DN	10.7034	0.352688	10.4682	10.7034	10.5997	10.1837	10.0813	10.0342	9.83155	9.74368
PTTG1=10414	azure3	72.6505	44.9256	58	44	-0.00790452	-0.724644	DN	10.767	0.280555	10.6345	10.767	10.6531	10.4384	10.4334	10.4821	10.1604	9.90987
CD86=4570368	azure3	55.8169	40.1027	63	59	-0.00738642	-0.727819	DN	8.74269	0.253895	8.74269	8.72233	8.66113	8.56633	8.54917	8.42702	8.23489	8.01487
RPL12P38=3130736	azure3	162.241	105.537	61	53	-0.00880245	-0.728221	DN	11.5508	0.324811	11.4453	11.4484	11.3148	11.5508	11.4092	11.1494	10.7472	10.7171
LY86=6840408	azure3	56.4115	36.4385	63	66	-0.00802505	-0.735595	DN	8.84322	0.311205	8.66009	8.69523	8.33378	8.84322	8.50478	8.46602	8.09378	7.92449
TMEM173=3460008	azure3	244.495	139.032	40	49	-0.00949844	-0.736303	DN	8.92747	0.365351	8.61709	8.92747	8.78766	8.60155	8.41011	8.1449	8.09637	7.88078
RPS2P8=130224	azure3	164.648	98.7958	43	44	-0.00886244	-0.739658	DN	14.8989	0.327561	14.5635	14.8989	14.5944	14.5436	14.3428	14.2627	14.149	13.8239
CDCA8=4830634	azure3	257.135	141.227	42	45	-0.0080387	-0.745406	DN	9.24617	0.279663	9.11637	9.13763	9.15657	9.24617	8.9298	8.8975	8.82158	8.37096
RPS26P54=3310241	azure3	34.6309	18.8307	74	73	-0.00599845	-0.74616	DN	9.8734	0.268406	9.8734	9.7264	9.38795	9.43745	9.59307	9.24299	9.17194	9.12724
SNRPF=650301	azure3	169.919	105.01	49	27	-0.00863635	-0.747423	DN	11.6064	0.304466	11.5311	11.5539	11.6064	11.569	11.2857	11.4112	10.9855	10.7836
NHP2=2760673	azure3	237.259	135.013	54	54	-0.00989385	-0.748591	DN	9.79661	0.345771	9.55304	9.79661	9.7791	9.63258	9.52496	9.52317	9.07871	8.80445
CENPM=3930324	azure3	243.601	141.43	54	36	-0.00850938	-0.750342	DN	8.68504	0.303904	8.59485	8.64027	8.65305	8.68504	8.28338	8.42318	8.11194	7.84451
CYB561A3=6940152	azure3	50.2343	28.6504	54	37	-0.00714084	-0.75143	DN	9.88641	0.291214	9.75665	9.88641	9.49332	9.49704	9.26568	9.43281	9.17823	9.00522
RMI2=4540072	azure3	240.877	130.612	37	34	-0.0099978	-0.751922	DN	9.29969	0.351024	9.05079	9.15454	9.29969	9.22542	9.09448	8.87407	8.54732	8.29887
LOC645436=4390315	azure3	57.7782	35.439	54	60	-0.00896763	-0.753708	DN	11.9848	0.32697	11.7981	11.9848	11.8893	11.7885	11.4739	11.5548	11.2607	11.0444
PAQR4=3460132	azure3	93.5554	47.8738	28	36	-0.00701259	-0.75674	DN	9.13579	0.306582	9.11113	9.13579	9.09206	8.63956	8.55667	8.70622	8.51498	8.35439
C19orf48=2850630	azure3	149.874	82.7498	47	52	-0.00816158	-0.760484	DN	9.92243	0.286589	9.76547	9.92243	9.836	9.56831	9.69031	9.5826	9.44374	9.00499
HSPD1=70605	azure3	122.235	58.4682	44	58	-0.00826107	-0.763941	DN	12.6629	0.292758	12.6219	12.6629	12.6338	12.3988	12.5373	12.2389	12.0981	11.858
LOC283663=7570184	azure3	73.1025	42.2309	46	41	-0.00833843	-0.764182	DN	8.92142	0.296644	8.89473	8.86737	8.92142	8.86707	8.57615	8.56518	8.32454	8.13054
HMMR=4060064	azure3	135.002	76.4839	51	48	-0.0074143	-0.768173	DN	9.93346	0.262661	9.85315	9.68797	9.75237	9.93346	9.62326	9.66452	9.47328	9.08497
PHF19=5550402	azure3	152.358	94.8881	45	43	-0.00770064	-0.773044	DN	9.05997	0.268291	8.95263	9.05997	8.89994	8.87483	8.75332	8.83578	8.69063	8.17959
TPI1P2=7560053	azure3	71.2441	43.1474	39	51	-0.00714636	-0.776371	DN	9.76926	0.31026	9.76926	9.76335	9.65693	9.22466	9.33571	9.18755	9.08719	8.99289
UBE2V1P2=6860292	azure3	54.6196	37.4583	61	62	-0.00692292	-0.781414	DN	10.5243	0.275716	10.5243	10.387	10.0305	10.3226	10.3727	10.1565	9.86455	9.74293
CANX=1070402	azure3	222.291	129.868	24	26	-0.00929451	-0.783015	DN	10.6678	0.331545	10.5769	10.6074	10.6678	10.5426	10.4027	10.1846	9.9313	9.79388
HRASLS2=4250059	azure3	53.0604	24.5026	29	26	-0.0119007	-0.784418	DN	9.84297	0.522565	8.8411	8.91132	8.96267	9.84297	9.20293	8.84431	8.44184	8.05668
TBC1D10C=5050603	azure3	14.6152	6.78737	48	56	-0.00497877	-0.787895	DN	10.1286	0.243875	10.1286	9.84737	9.6805	9.91391	9.60469	9.97369	9.82331	9.34075
POLA2=4920537	azure3	182.013	99.764	54	52	-0.00944843	-0.792171	DN	9.62119	0.326598	9.33587	9.62119	9.40696	9.39244	9.36472	9.16344	9.05296	8.5437
PTGES3=1780719	azure3	25.6716	22.1304	70	74	-0.00496565	-0.79221	DN	10.7905	0.342673	10.7905	10.1334	9.9832	10.3665	10.6304	9.94909	9.87264	9.99825
ADD3=1010477	azure3	105.864	65.2713	55	35	-0.00746119	-0.793777	DN	9.71877	0.343955	9.71877	9.59141	9.36422	9.2799	9.22153	8.9463	8.71494	8.92499
NCAPD2=2680497	azure3	88.5987	42.7519	54	57	-0.0086547	-0.796058	DN	9.82058	0.291569	9.8029	9.78816	9.82058	9.8179	9.6467	9.58118	9.33921	9.00684
NAPSB=2570176	azure3	124.513	77.4989	28	25	-0.00992219	-0.799377	DN	9.19412	0.364215	8.93296	8.83121	9.0236	9.19412	8.88725	8.68795	8.28761	8.13359
KPNA2=4230196	azure3	81.8463	48.8174	60	64	-0.00932974	-0.805018	DN	9.97459	0.330379	9.68192	9.73088	9.66085	9.97459	9.59918	9.53458	9.29321	8.8769
FTH1P12=4730181	azure3	114.226	84.0352	60	59	-0.0057208	-0.810373	DN	11.685	0.26731	11.685	11.4379	11.1799	11.2239	11.091	10.9877	10.9835	10.8746
CCL4L2=2970575	azure3	47.5221	19.1662	33	37	-0.019854	-0.820411	DN	11.8339	1.03078	9.70004	9.88178	11.7415	11.8339	10.6371	10.3351	9.70671	8.87963
RPS2P8=5870328	azure3	135.474	86.5858	32	29	-0.00858855	-0.821878	DN	14.5493	0.321356	14.5296	14.5493	14.3792	14.4344	14.1168	14.0159	13.8507	13.7077
RPS29P17=4250133	azure3	86.9675	67.5005	73	74	-0.00616182	-0.822328	DN	13.8973	0.342298	13.8973	13.3753	13.1477	13.5687	13.6269	13.1099	12.8776	13.0749
H3F3AP5=3940364	azure3	43.6158	30.9572	67	57	-0.00714117	-0.823079	DN	10.7247	0.301487	10.7247	10.535	10.3324	10.2246	10.5668	10.1176	9.93778	9.90165
CENPE=6100564	azure3	223.827	126.963	47	48	-0.00895731	-0.823889	DN	9.43946	0.304439	9.31749	9.29392	9.30949	9.43946	9.21021	9.13689	8.91105	8.4936
COMMD8=1770400	azure3	79.7513	59.6831	50	63	-0.00802526	-0.824658	DN	10.1092	0.302303	10.1092	10.032	9.73141	9.89051	9.87032	9.74995	9.32578	9.28455
ECT2=6840215	azure3	236.943	129.111	44	46	-0.00948897	-0.826031	DN	9.50087	0.342778	9.32532	9.40594	9.50087	9.21554	9.10736	8.88283	8.78907	8.49929
LOC730534=1450674	azure3	152.422	81.6533	55	51	-0.0103834	-0.826116	DN	13.1139	0.374663	12.7397	12.8776	13.1139	12.9553	12.8098	12.9354	12.5117	11.9136
GMNN=4830373	azure3	202.731	122.033	31	44	-0.00951499	-0.829001	DN	10.1248	0.33786	9.88584	9.92627	10.1248	9.70189	9.80458	9.75477	9.37543	9.05683
RPLP0=1470349	azure3	91.2188	64.0152	49	50	-0.00857943	-0.829771	DN	11.248	0.311859	11.248	11.0788	11.0518	11.1912	10.9866	10.8334	10.4796	10.4182
CELF2=7400133	azure3	167.22	108.87	45	52	-0.00843258	-0.832027	DN	8.88403	0.307336	8.85234	8.88403	8.83025	8.60583	8.46828	8.42831	8.27681	8.02032
RPL10P13=2810050	azure3	81.3387	54.5705	49	42	-0.00880059	-0.832399	DN	13.4199	0.350712	13.1174	13.4199	12.812	13.1391	12.8068	12.6831	12.6686	12.285
HPRT1=6400270	azure3	213.42	141.059	38	44	-0.00934709	-0.835117	DN	10.611	0.351179	10.5047	10.611	10.3411	10.387	10.175	10.0158	9.71542	9.66959
SPC25=1070411	azure3	254.533	154.663	29	32	-0.00843719	-0.83731	DN	8.84004	0.295072	8.75943	8.84004	8.76094	8.56911	8.47214	8.4911	8.35068	7.92212
TXN=4290543	azure3	140.092	75.7754	49	42	-0.00937559	-0.839998	DN	12.7183	0.361536	12.5699	12.3882	12.5557	12.7183	12.1579	12.2825	11.7965	11.7299
ASF1B=2630673	azure3	228.138	135.161	59	42	-0.00905282	-0.840759	DN	9.00458	0.317169	8.88763	9.00458	8.92379	8.91082	8.57696	8.70601	8.4996	8.04688
HNRNPC=1500201	azure3	137.862	97.7745	42	54	-0.0074618	-0.841926	DN	9.90256	0.294999	9.90256	9.8537	9.47804	9.48673	9.70582	9.41817	9.21525	9.06064
RPS4XP11=110435	azure3	126.53	83.4593	58	63	-0.00804676	-0.843164	DN	8.86431	0.310668	8.86085	8.86431	8.61791	8.46277	8.51335	8.30667	8.13485	8.01768
SNRPF=460114	azure3	207.296	126.025	50	43	-0.0104763	-0.843639	DN	11.3039	0.369976	11.1532	11.3039	11.2062	11.298	11.0006	11.1108	10.5277	10.3095
CDC42=5270386	azure3	125.142	73.8404	40	42	-0.0100993	-0.848797	DN	10.2554	0.354043	9.93623	10.2554	10.078	9.86273	9.85573	9.77813	9.55727	9.08744
HNRNPA1P33=5390500	azure3	51.6992	34.8109	40	39	-0.00818872	-0.852799	DN	10.9667	0.361782	10.9667	10.8334	10.8078	10.6846	10.2084	10.3405	10.054	10.1139
TUBA1C=3830131	azure3	45.4782	27.1341	61	48	-0.00783941	-0.85517	DN	13.1751	0.311856	13.0474	13.0749	13.1751	12.7242	12.6801	12.9455	12.804	12.1922
PFKP=2360452	azure3	214.581	124.557	38	37	-0.00946013	-0.855721	DN	9.57319	0.316466	9.50991	9.57319	9.55365	9.49982	9.45905	9.28997	9.09394	8.65419
RPS27P29=7150414	azure3	83.112	64.9326	71	77	-0.00669875	-0.856348	DN	13.8855	0.32612	13.8855	13.5645	13.1788	13.3884	13.5921	13.306	12.8836	13.0292
AES=1230458	azure3	92.9387	55.3331	56	62	-0.00846845	-0.857281	DN	11.4484	0.312147	11.4064	11.4484	11.3476	11.1851	10.9501	10.9835	10.8563	10.5491
LOC402251=3440670	azure3	56.4454	44.1604	53	56	-0.00657385	-0.85901	DN	13.368	0.339239	13.368	13.0252	12.6748	12.912	12.8709	12.4693	12.34	12.509
RFTN1=1260497	azure3	82.0677	52.1484	44	37	-0.00902481	-0.859277	DN	12.2389	0.331792	12.2065	12.2389	12.2201	11.8418	12.1995	11.802	11.6494	11.3473
RPS2P55=4590576	azure3	250.282	144.365	33	54	-0.0106576	-0.85986	DN	13.5674	0.386341	13.3464	13.4345	13.5674	13.3929	13.0516	13.1625	12.6567	12.4866
RPS2P29=4590670	azure3	266.153	149.957	37	54	-0.0114085	-0.861255	DN	13.1935	0.409327	12.8806	13.1935	13.0929	12.9933	12.6866	12.6831	12.2553	12.0193
RPL7AP10=870019	azure3	65.2615	49.1538	40	56	-0.0082474	-0.864314	DN	11.9098	0.350484	11.9098	11.6243	11.5123	11.7131	11.43	11.2356	10.8637	11.0455
LOC100132457=5080600	azure3	200.739	127.001	53	48	-0.0094543	-0.864522	DN	11.7432	0.33245	11.7432	11.6722	11.6105	11.685	11.6722	11.5803	11.0329	10.8787
RPL4P2=6280370	azure3	212.977	135.51	44	48	-0.00888827	-0.867046	DN	11.7799	0.358721	11.7799	11.7263	11.6316	11.609	11.4219	10.9623	11.0467	10.9128
PGK1=360735	azure3	224.663	130.636	35	32	-0.00929726	-0.87186	DN	10.6815	0.366301	10.6598	10.6094	10.6815	10.508	10.1865	9.97975	9.91492	9.78792
DEK=4480180	azure3	194.884	125.299	40	44	-0.0101783	-0.876895	DN	9.14657	0.408377	9.08585	9.14657	8.8714	9.09281	8.81163	8.34823	8.18905	8.20895
CDK1=2760603	azure3	151.464	97.1702	49	53	-0.00922548	-0.879399	DN	8.94044	0.326055	8.9237	8.76833	8.73732	8.94044	8.82324	8.55904	8.24859	8.0443
LOC100130932=2570379	azure3	158.965	106.312	51	48	-0.00933308	-0.880976	DN	10.1713	0.34958	10.1713	9.96307	9.90764	10.1121	10.0801	9.84214	9.29913	9.29033
NDC80=1050470	azure3	201.578	122.609	31	41	-0.00879841	-0.881474	DN	9.46671	0.303167	9.46671	9.2957	9.43323	9.44006	9.22298	9.09235	8.94974	8.58524
MRPL1=2680435	azure3	92.6018	59.0036	39	46	-0.00875327	-0.882935	DN	9.83862	0.316354	9.7971	9.78742	9.5092	9.75426	9.83862	9.70131	9.35609	8.91417
BZW2=1440612	azure3	263.123	167.472	48	43	-0.00924485	-0.884053	DN	10.0963	0.331246	10.067	10.0963	9.99632	9.76771	9.82134	9.61898	9.37105	9.18291
UCP2=6580059	azure3	34.3962	16.3964	63	60	-0.00570413	-0.885915	DN	11.3373	0.309099	11.3373	11.1567	10.853	10.7055	10.4796	10.7265	10.6927	10.4514
RAD51C=5910215	azure3	224.899	137.17	54	44	-0.00977256	-0.886737	DN	9.73927	0.342605	9.67982	9.73927	9.71147	9.60511	9.34808	9.48782	9.05849	8.79308
FTH1P11=6180070	azure3	70.0447	53.2987	65	64	-0.00722539	-0.887777	DN	10.6371	0.295347	10.6371	10.4601	10.2392	10.2015	10.2002	9.90498	9.93651	9.74928
IRF8=150072	azure3	102.892	54.014	36	44	-0.0137596	-0.889341	DN	10.1875	0.559842	9.37862	9.54085	10.1875	9.61918	9.47533	8.87235	8.69008	8.48928
RHOQP3=5960167	azure3	77.4105	56.8654	50	52	-0.00721989	-0.890432	DN	9.96589	0.293779	9.96589	9.71792	9.4658	9.72098	9.72951	9.27977	9.35719	9.07545
S1PR4=3370075	azure3	96.0282	60.4992	47	57	-0.00839323	-0.894554	DN	9.44298	0.316106	9.38746	9.33295	9.04561	9.44298	8.96304	9.07684	8.8567	8.49291
RAD51AP1=4150196	azure3	175.601	105.618	50	50	-0.00946473	-0.896829	DN	9.6956	0.331806	9.51544	9.6956	9.55062	9.39518	9.23831	9.30054	9.13249	8.61861
LOC643319=5310632	azure3	204.261	130.495	34	25	-0.00930815	-0.899542	DN	9.08248	0.332247	9.06538	9.08248	8.95133	8.96458	8.63823	8.79377	8.40216	8.16584
ZWILCH=7000743	azure3	196.504	111.877	49	56	-0.0106404	-0.900369	DN	9.81614	0.365742	9.54619	9.81614	9.65583	9.4831	9.55409	9.36816	9.12443	8.64582
HSPA4=5090368	azure3	122.78	67.3442	49	31	-0.00935487	-0.900745	DN	10.1931	0.327325	10.1931	10.1535	10.0121	10.1795	9.98075	9.72509	9.578	9.29233
ENSA=4200437	azure3	95.4308	59.9975	57	57	-0.00835338	-0.900891	DN	10.0055	0.287242	10.0055	9.84965	9.84646	9.87598	9.65373	9.67164	9.46787	9.10456
MOB1A=2360292	azure3	25.1676	14.4281	45	41	-0.00809822	-0.902126	DN	10.8542	0.363925	10.6202	10.2328	10.1252	10.8542	10.6314	10.3536	10.1045	9.7181
NUSAP1=6350053	azure3	151.386	95.9448	49	54	-0.0095068	-0.902547	DN	9.88443	0.331342	9.78061	9.88443	9.73283	9.73088	9.45192	9.43709	9.28657	8.87806
ASPM=6130441	azure3	123.256	68.0381	62	57	-0.00985003	-0.903391	DN	10.8202	0.343143	10.675	10.7134	10.8198	10.8202	10.6	10.4137	10.4416	9.77161
YEATS4=3370747	azure3	144.373	91.7722	42	40	-0.00930116	-0.906343	DN	9.60558	0.362663	9.54644	9.59544	9.60558	9.09616	9.13386	9.05645	8.83736	8.64009
RPS15P1=460736	azure3	134.874	84.7197	58	51	-0.00984108	-0.90647	DN	13.0516	0.343228	13.0072	13.0516	12.8414	12.9566	12.9579	12.5822	12.3965	12.1007
CCNB1=4590040	azure3	295.42	171.414	56	54	-0.0097471	-0.906839	DN	9.1186	0.325951	9.0783	9.1186	9.0567	9.0563	8.93812	8.82984	8.59348	8.17146
ZBTB32=7560273	azure3	165.324	99.9422	44	33	-0.0123418	-0.909295	DN	9.53893	0.449006	9.23217	9.39401	9.52305	9.53893	9.07642	8.95464	8.53773	8.32288
CCR7=5390246	azure3	73.0042	34.7548	29	29	-0.0180289	-0.909399	DN	10.6691	0.870507	8.8309	8.94704	10.6691	9.37543	9.22705	8.51876	8.03663	7.9215
LYN=7320551	azure3	215.546	110.332	41	39	-0.0114178	-0.909693	DN	12.0033	0.455541	11.5522	11.5725	12.0033	11.4953	11.1788	11.0207	10.7905	10.6425
LOC642197=5130601	azure3	104.233	75.805	53	61	-0.00865505	-0.910703	DN	9.61316	0.323221	9.59781	9.49615	9.19391	9.41251	9.61316	9.25374	8.97109	8.6871
NUF2=2000458	azure3	274.059	167.814	50	48	-0.00916785	-0.911346	DN	9.01691	0.314468	9.01691	8.94665	8.90961	8.81458	8.76535	8.6124	8.36979	8.10556
RPS7=6330647	azure3	168.126	101.79	51	49	-0.00889487	-0.912568	DN	9.96283	0.338432	9.96283	9.77903	9.81218	9.91054	9.38447	9.60344	9.21427	9.05026
FTH1P8=1980594	azure3	85.9491	65.2102	65	64	-0.00720755	-0.914222	DN	11.2952	0.317168	11.2952	11.0353	10.7797	10.8951	10.7858	10.4319	10.4929	10.3809
CENPM=6100079	azure3	281.338	163.948	44	46	-0.0110312	-0.914478	DN	9.10286	0.39092	8.9255	9.10286	9.07017	8.78933	8.73401	8.68121	8.21418	8.01102
RPS17P16=3610475	azure3	103.258	74.0496	75	74	-0.00829736	-0.914591	DN	8.64225	0.316136	8.64225	8.48225	8.3161	8.30391	8.39527	7.95169	7.918	7.72766
KIF11=4060176	azure3	259.484	159.812	48	43	-0.00977895	-0.915016	DN	9.74393	0.353844	9.60304	9.74393	9.61133	9.38447	9.24344	9.16429	9.00408	8.68802
LOC645691=6110673	azure3	156.226	103.881	39	48	-0.00902426	-0.916551	DN	10.3267	0.380659	10.3267	10.3002	10.0324	10.0637	9.67617	9.58892	9.38778	9.41019
CCL3=6590682	azure3	76.1985	34.996	44	49	-0.017193	-0.918336	DN	10.4281	0.756345	9.04	9.34565	10.4281	10.1593	9.20139	8.95426	8.63759	8.12167
RPS23P8=4610681	azure3	198.739	131.876	57	58	-0.00998802	-0.92017	DN	13.703	0.367994	13.703	13.6429	13.4677	13.6009	13.4666	13.1855	12.8012	12.7828
TOX2=1400601	azure3	103.603	54.1232	26	38	-0.00963115	-0.921639	DN	10.6421	0.391413	10.3469	10.5285	10.6421	9.84169	10.1852	10.1383	9.98249	9.42525
RPS26P10=620019	azure3	41.2685	27.6124	72	65	-0.00671075	-0.921652	DN	9.15234	0.316452	9.15234	8.75413	8.39539	8.89043	8.8004	8.4449	8.37091	8.23068
IL2RB=290402	azure3	73.3486	40.6318	39	44	-0.0122837	-0.921796	DN	10.6518	0.467824	10.2108	10.1376	10.3595	10.6518	10.545	10.1681	9.56326	9.28904
FBXO5=4010097	azure3	163.972	86.3346	43	36	-0.0106853	-0.921933	DN	10.4577	0.361799	10.2494	10.4577	10.3241	10.3485	10.2102	10.0883	9.88538	9.3275
TRMT5=5960253	azure3	158.587	85.1113	61	50	-0.0116279	-0.922735	DN	12.6395	0.41279	12.3039	12.3529	12.6332	12.6395	12.4504	12.3377	11.9697	11.3811
PABPC1=3060040	azure3	65.9576	41.8068	46	37	-0.00841661	-0.922918	DN	12.5203	0.359553	12.5203	12.3377	12.0945	11.9871	12.0911	11.8138	11.4453	11.5974
RPS29=2760452	azure3	25.9291	16.5044	35	38	-0.00951633	-0.92313	DN	10.3945	0.347934	10.2866	10.3945	9.98113	10.3092	10.2892	10.2582	9.84433	9.36351
RPS28=650349	azure3	155.053	104.486	67	65	-0.00910425	-0.92342	DN	13.5921	0.315625	13.5921	13.5333	13.3462	13.3716	13.4559	13.2651	12.9354	12.6686
RPS7P10=2710377	azure3	83.3372	67.2427	67	74	-0.00656269	-0.923492	DN	9.32159	0.335229	9.32159	8.72614	8.73681	8.78959	8.78241	8.36454	8.26951	8.3981
NAPSA=2100296	azure3	78.8629	46.4148	60	59	-0.012028	-0.92693	DN	9.17149	0.424786	8.95589	9.17149	9.13944	9.14353	8.94716	8.5601	8.35843	8.02896
SEC11A=2570088	azure3	266.383	164.5	45	43	-0.00969949	-0.931939	DN	11.5785	0.328069	11.5785	11.5414	11.4231	11.549	11.4605	11.3316	11.0019	10.6465
HLA-DOA=4200452	azure3	146.315	91.0261	41	39	-0.0107044	-0.932217	DN	9.22498	0.380405	9.0552	9.22498	8.98059	8.84772	9.04429	8.72359	8.34297	8.12299
NPIPB3=2320441	azure3	64.9961	41.9721	60	62	-0.0115671	-0.932487	DN	9.11511	0.467905	8.67931	8.6862	8.53076	9.11511	8.40668	8.10946	7.82174	7.74683
PRKCB=5090563	azure3	40.5259	18.9606	27	48	-0.00944108	-0.933942	DN	11.9136	0.384716	11.8138	11.9136	11.8696	11.1912	11.4904	11.4692	11.1025	10.8799
RFC5=4890731	azure3	242.588	140.721	46	50	-0.00959442	-0.934346	DN	9.6307	0.323027	9.6307	9.55905	9.56278	9.53086	9.42608	9.28386	9.04493	8.69635
LSP1=730632	azure3	164.285	104.551	35	37	-0.0102935	-0.934387	DN	9.61625	0.391086	9.45532	9.61625	9.17646	9.23878	9.26109	8.88343	8.6052	8.52093
EIF3M=940398	azure3	215.521	150.936	60	64	-0.00806528	-0.934477	DN	10.8222	0.306246	10.8222	10.535	10.4083	10.526	10.4786	10.1865	10.0206	9.88774
CFL1=4250458	azure3	325.833	194.038	53	45	-0.0097247	-0.935865	DN	12.8357	0.333783	12.8357	12.804	12.8154	12.6275	12.5959	12.448	12.1949	11.8998
MCM10=7570181	azure3	182.637	100.719	45	42	-0.0091001	-0.93678	DN	9.15172	0.305475	9.15172	9.04699	9.07471	9.04217	8.98806	8.82698	8.70536	8.21494
CDT1=2630433	azure3	192.37	104.105	60	56	-0.0105393	-0.937436	DN	9.0841	0.381135	8.803	8.88692	9.0841	8.60895	8.51598	8.57012	8.2581	7.86556
RPS2=5220037	azure3	262.961	151.241	41	42	-0.0115321	-0.93894	DN	13.4602	0.409877	13.3377	13.4199	13.4602	13.3631	13.1099	13.0173	12.5318	12.3988
LGALS3=5420377	azure3	53.7954	40.1693	74	71	-0.00752975	-0.939298	DN	9.38641	0.317105	9.38641	8.93486	8.86777	8.9917	8.87867	8.82722	8.37466	8.44711
LOC642197=6620739	azure3	113.072	72.6765	58	53	-0.00905971	-0.943644	DN	9.58019	0.312754	9.58019	9.48782	9.41305	9.56066	9.49477	9.21171	9.20596	8.63655
LOC730278=6770601	azure3	75.4583	54.866	52	59	-0.0076791	-0.946436	DN	9.9757	0.328091	9.9757	9.54085	9.4015	9.59837	9.84324	9.40998	9.10009	9.02927
DPYSL2=3290685	azure3	248.97	160.396	43	37	-0.0103058	-0.946924	DN	10.3303	0.374929	10.3303	10.2687	10.2167	10.221	10.1593	9.69841	9.53673	9.38334
FGR=360619	azure3	33.9259	19.386	43	38	-0.0053127	-0.951284	DN	9.19763	0.347506	9.19763	8.74428	8.39528	8.23053	8.53337	8.24797	8.19704	8.24635
FCRLA=3780193	azure3	60.8545	36.5527	66	57	-0.00960133	-0.951807	DN	11.3373	0.424619	11.3373	11.3229	10.8861	11.0297	10.737	10.5002	10.1883	10.3855
CDKN2D=7050326	azure3	85.0881	49.5441	41	49	-0.0100766	-0.951823	DN	9.30356	0.412951	9.03536	9.30356	9.10585	8.66161	8.52085	8.43703	8.43632	8.08354
LOC730004=2710021	azure3	322.819	202.342	50	43	-0.0104832	-0.953276	DN	12.5788	0.362275	12.5592	12.5788	12.4284	12.4581	12.4094	12.2528	11.802	11.6059
RAN=1940377	azure3	104.246	57.8189	56	45	-0.00853614	-0.953509	DN	12.4938	0.329427	12.4151	12.1626	12.4938	12.3449	11.9318	12.2255	12.0666	11.4616
KYNU=3460685	azure3	80.0147	55.2736	63	61	-0.00876982	-0.954374	DN	8.87438	0.310683	8.87438	8.69405	8.57705	8.73136	8.52391	8.35482	8.21387	7.92
TMEM71=1710541	azure3	137.023	75.305	27	36	-0.00807743	-0.954747	DN	8.80615	0.338806	8.80615	8.66617	8.64369	8.15296	8.25628	8.1784	8.05303	7.8514
LOC729964=840048	azure3	166.212	100.78	45	50	-0.0110847	-0.954832	DN	9.85869	0.387862	9.73814	9.85869	9.74643	9.82234	9.43848	9.49213	9.06885	8.78331
UHRF1=2940110	azure3	227.979	133.14	46	59	-0.0101394	-0.956094	DN	9.46137	0.346874	9.39616	9.41768	9.46137	9.21443	9.15076	9.12691	8.82133	8.44007
MCM2=6770408	azure3	183.608	94.076	56	49	-0.0126235	-0.963828	DN	9.33331	0.460873	8.89581	9.17713	9.33331	8.87767	8.69645	8.64544	8.25185	7.93198
PABPC1P4=870609	azure3	98.2015	67.4299	55	50	-0.00938137	-0.965788	DN	10.1185	0.431115	10.1185	9.90205	9.65171	9.69841	9.70368	9.09523	8.88837	9.15266
EEF1A1P24=4050435	azure3	136.305	99.0568	55	50	-0.0074289	-0.966201	DN	14.0308	0.28629	14.0308	13.744	13.6248	13.5049	13.6624	13.446	13.3541	13.0646
U2AF1=1450102	azure3	172.27	96.376	37	34	-0.00994076	-0.967488	DN	9.44395	0.337085	9.44395	9.41115	9.42313	9.37134	9.27135	9.35898	8.95541	8.47646
RPL21P97=6580368	azure3	214.576	146.401	64	52	-0.00860357	-0.967562	DN	9.03836	0.339836	9.03836	9.01779	8.6127	8.63267	8.58319	8.36269	8.26911	8.0708
RPS2P21=2370114	azure3	259.739	152.97	41	49	-0.0109954	-0.970767	DN	13.916	0.391411	13.7747	13.7842	13.916	13.8239	13.3973	13.424	13.1288	12.804
LOC647856=6040195	azure3	255.595	148.09	46	36	-0.0110907	-0.971212	DN	13.4666	0.381618	13.3215	13.4666	13.3639	13.3787	13.0749	13.0004	12.758	12.3503
LOC647673=4220307	azure3	26.9344	21.2982	34	44	-0.00634037	-0.974211	DN	11.0717	0.346724	11.0717	10.6225	10.1415	10.4222	10.7134	10.4523	10.0817	10.0975
LOC148915=3310392	azure3	238.509	132.428	54	50	-0.0120303	-0.975901	DN	12.1733	0.413657	12.0056	12.0863	12.1733	12.1702	11.9529	11.7623	11.3735	11.0297
LOC727761=6110470	azure3	171.445	109.743	50	45	-0.00903592	-0.97605	DN	9.57522	0.326694	9.57522	9.56709	9.38988	9.15357	9.23978	9.3184	8.952	8.59917
ACP5=7050082	azure3	53.2373	27.0352	55	23	-0.0114781	-0.980472	DN	9.20644	0.417561	8.81684	9.20644	8.88334	9.07222	8.9298	8.94961	8.72137	7.83636
FAM162A=5310736	azure3	91.7199	69.4775	67	55	-0.00890792	-0.982165	DN	9.24418	0.355817	9.24418	8.95891	8.86632	8.79438	8.87269	8.50338	8.22238	8.26202
PTDSS1=60128	azure3	203.135	117.368	61	47	-0.0107742	-0.983044	DN	10.3615	0.373817	10.2087	10.3261	10.3615	9.99938	10.0562	10.068	9.699	9.22567
RPL12P6=6250408	azure3	140.536	82.1776	56	58	-0.00961531	-0.984243	DN	9.55727	0.334407	9.55727	9.40155	9.39056	9.55126	9.1921	9.25169	8.94053	8.57303
MYO1G=3450195	azure3	87.6354	52.7516	52	55	-0.010626	-0.995751	DN	10.7971	0.406184	10.5239	10.7971	10.425	10.2802	10.0028	10.0969	9.82961	9.52813
CARHSP1=1230348	azure3	244.154	147.048	53	49	-0.010806	-0.997066	DN	11.1206	0.377232	11.0306	11.1206	11.1183	10.8192	10.7251	10.7109	10.3973	10.0336
PKM=2030093	azure3	196.588	116.787	49	41	-0.0111417	-0.999546	DN	9.8376	0.399642	9.71147	9.79087	9.8376	9.43339	9.422	9.30629	8.96073	8.71192
ZYX=7320594	azure3	224.499	139.263	44	31	-0.0105136	-0.99976	DN	9.55459	0.396181	9.55459	9.50151	9.41603	9.20535	9.34061	8.84655	8.64269	8.55483
RPL9P32=7050079	azure3	205.981	137.33	46	55	-0.0102873	-1.00155	DN	12.0035	0.379475	12.0035	11.9158	11.718	11.8377	11.587	11.4752	11.0455	11.0019
RPL13=1940743	azure3	126.695	85.6264	61	59	-0.00990854	-1.00294	DN	10.5295	0.365058	10.4665	10.5295	10.0848	10.2158	10.1449	9.94659	9.67687	9.4636
PARP15=6980576	azure3	169.391	94.6046	41	42	-0.0119903	-1.00377	DN	9.30298	0.445009	8.9474	8.88356	9.10409	9.30298	8.75645	8.44953	8.3415	7.94363
KLHL14=780300	azure3	185.864	104.197	44	46	-0.0110473	-1.00643	DN	9.13603	0.379068	9.00383	8.99521	9.13603	9.10722	8.84598	8.65806	8.56886	7.99741
PARPBP=990136	azure3	208.184	126.575	61	46	-0.00996939	-1.00681	DN	9.73881	0.340447	9.71965	9.73881	9.50921	9.62841	9.59918	9.34177	9.24021	8.71284
CRIP1=1170047	azure3	34.4773	20.1385	50	51	-0.0102138	-1.00749	DN	13.2062	0.455327	12.8394	13.2062	12.603	12.5373	12.0171	12.4307	12.0934	11.832
RFC4=7210435	azure3	129.3	84.5867	43	50	-0.00954317	-1.00758	DN	10.0399	0.332675	10.0399	10.0161	9.76073	9.78378	9.7673	9.80415	9.40432	9.03234
HIST1H4C=3890349	azure3	186.854	112.248	48	51	-0.0102144	-1.0089	DN	15.06	0.354852	15.0297	15.06	15.0487	15.06	14.7151	14.7474	14.6786	14.0208
YWHAH=4810653	azure3	306.488	175.419	39	43	-0.0108859	-1.00914	DN	11.6224	0.384715	11.5326	11.4843	11.6224	11.3486	11.1927	11.0754	10.7866	10.5234
CHEK1=7200270	azure3	282.178	166.81	58	56	-0.0109855	-1.01039	DN	9.32507	0.377959	9.21356	9.23107	9.32507	9.09781	8.92161	8.98536	8.59043	8.20317
CCNF=3130541	azure3	151.535	77.9147	47	51	-0.0111627	-1.01267	DN	9.75996	0.382012	9.61755	9.70189	9.71884	9.75996	9.61898	9.58305	9.3275	8.60488
CD58=5900594	azure3	170.508	120.377	62	57	-0.0103042	-1.01295	DN	9.74641	0.361502	9.74641	9.71542	9.44643	9.62021	9.48179	9.36299	8.95891	8.73345
LGALS1=1450193	azure3	32.473	20.1078	29	35	-0.0129329	-1.01472	DN	12.9354	0.475253	12.7183	12.9354	12.743	12.748	12.448	12.3604	11.7151	11.7036
LOC731640=2260168	azure3	203.743	131.644	58	47	-0.00987218	-1.0165	DN	12.5641	0.3544	12.5641	12.5063	12.3442	12.34	12.2528	11.9019	11.8776	11.5476
LOC653888=4860093	azure3	198.298	133.512	54	53	-0.0114268	-1.02001	DN	10.1376	0.408931	9.86455	10.1376	9.65637	9.81542	9.63207	9.48479	9.17398	8.84453
TPI1=1940360	azure3	71.1411	42.3765	24	37	-0.0108818	-1.02309	DN	11.9614	0.403055	11.8397	11.9614	11.8631	11.4237	11.4605	11.5077	11.0491	10.8166
HMGN2=4050541	azure3	188.016	103.591	64	47	-0.0113844	-1.02319	DN	12.9525	0.386784	12.8098	12.7852	12.9525	12.9289	12.804	12.66	12.3939	11.7866
LOC729742=5910484	azure3	162.645	92.5576	37	36	-0.0112479	-1.02458	DN	11.8506	0.38187	11.6921	11.7075	11.6787	11.8506	11.5615	11.4968	11.197	10.6675
HSPD1P4=7320296	azure3	183.81	115.804	52	58	-0.00934903	-1.02564	DN	10.2847	0.37054	10.2847	9.92778	9.88801	9.85994	9.96177	9.56429	9.20931	9.25908
HOPX=3850246	azure3	51.8831	23.9882	40	43	-0.00941651	-1.02834	DN	8.89328	0.39879	8.89328	8.50659	8.74613	8.45661	8.20856	8.06123	7.80707	7.86494
RPS2P29=6580605	azure3	262.542	154.45	50	48	-0.0126081	-1.03006	DN	13.3631	0.446468	13.1514	13.3631	13.2316	13.1979	12.8613	12.8776	12.3424	12.1213
RFC4=2030315	azure3	188.366	116.976	46	35	-0.0096375	-1.03567	DN	10.3226	0.331939	10.3226	10.2568	10.1203	10.0951	10.1678	10.1573	9.84433	9.28689
TUBA1C=6100673	azure3	201.86	113.567	59	51	-0.0115776	-1.03624	DN	11.8654	0.390675	11.7208	11.8062	11.8654	11.6972	11.7396	11.5936	11.2938	10.6846
MELK=160097	azure3	167.007	97.2589	56	56	-0.0105311	-1.03785	DN	9.87881	0.365046	9.74552	9.76335	9.62642	9.87881	9.52473	9.49877	9.3698	8.70767
PLSCR3=6940255	azure3	146.653	92.6757	49	51	-0.00944823	-1.03793	DN	10.4703	0.367834	10.4703	10.3344	10.1796	9.87976	10.0336	9.83839	9.52034	9.4324
KIAA1524=6280719	azure3	211.016	118.392	40	36	-0.0115777	-1.0384	DN	9.02605	0.388759	8.91446	8.93434	9.02605	8.95439	8.89043	8.74152	8.43047	7.87606
RPSAP46=2120164	azure3	242.507	137.468	48	44	-0.0132414	-1.04062	DN	11.7151	0.458713	11.3799	11.7151	11.5476	11.5785	11.3218	11.0955	10.8138	10.3392
NUSAP1=1500553	azure3	253.591	140.805	62	55	-0.0118782	-1.04165	DN	10.7615	0.402764	10.6185	10.6695	10.7273	10.7615	10.4725	10.3758	10.0917	9.57687
RPS7=2690608	azure3	160.142	95.7411	65	57	-0.0101416	-1.04424	DN	9.64376	0.359152	9.64376	9.46107	9.47673	9.5702	9.15987	9.25563	8.90536	8.59953
SUV39H1=20195	azure3	159.676	86.7744	50	51	-0.0105278	-1.04508	DN	9.75255	0.368946	9.68743	9.61584	9.75255	9.37087	9.57497	9.23516	9.13339	8.64235
FANCI=3170066	azure3	244.339	145.652	56	53	-0.00998452	-1.04602	DN	9.21411	0.340273	9.21411	9.07569	9.08263	8.94087	9.09448	8.83217	8.63361	8.16809
ADD3=1990468	azure3	184.195	126.83	54	45	-0.00908439	-1.04624	DN	10.9655	0.344698	10.9655	10.8637	10.4884	10.5581	10.5807	10.2971	10.189	9.91928
EIF4A1P4=3060086	azure3	132.078	77.4822	58	56	-0.011146	-1.0499	DN	11.0097	0.37741	10.9898	11.0097	10.9093	10.9361	10.8027	10.8522	10.3662	9.93989
RPL23=380575	azure3	205.159	138.412	62	65	-0.010198	-1.05006	DN	13.3591	0.40702	13.3591	13.1697	13.0166	12.9785	12.8558	12.5403	12.2339	12.309
LOC285741=2070324	azure3	46.9994	36.7896	64	30	-0.00682283	-1.05104	DN	12.3939	0.306725	12.3939	11.8678	11.6486	11.858	11.9988	11.8119	11.6293	11.3429
TMSB10=7650142	azure3	269.478	150.576	60	48	-0.0122346	-1.05126	DN	14.7176	0.420401	14.5934	14.5388	14.7176	14.6585	14.6487	14.4302	13.9348	13.5421
RPL23A=4920408	azure3	144.091	99.6078	63	58	-0.00955245	-1.05134	DN	10.3981	0.327642	10.3981	10.2665	10.1256	10.2812	10.0951	10.051	9.88296	9.34672
RPL13P5=6840324	azure3	199.641	132.304	50	55	-0.00945109	-1.05253	DN	10.1098	0.364454	10.1098	9.91986	9.69008	9.64877	9.68028	9.37862	9.14077	9.05724
MS4A1=3190521	azure3	97.3217	73.3341	62	63	-0.00828653	-1.05272	DN	8.93166	0.358251	8.93166	8.55282	8.29924	8.40916	8.39352	8.05079	7.88116	7.87894
TRIP13=5700373	azure3	276.856	166.925	44	48	-0.0110839	-1.05368	DN	9.3987	0.396505	9.32818	9.3987	9.3342	9.06808	8.87995	8.90468	8.58257	8.2745
PKM=160170	azure3	140.595	82.0392	54	50	-0.0107643	-1.05413	DN	10.9944	0.394747	10.9088	10.7066	10.9944	10.6127	10.453	10.4514	10.0495	9.85471
G6PD=4200450	azure3	213.763	117.154	41	29	-0.0111774	-1.0574	DN	10.3492	0.388609	10.2418	10.3492	10.2767	10.0352	9.95685	9.78491	9.65532	9.18436
LOC650157=6550377	azure3	95.3655	67.2256	56	60	-0.0132735	-1.05952	DN	11.0875	0.551432	10.9827	11.0875	10.6375	10.9572	10.6846	10.3605	9.53068	9.92319
RPSAP18=4250446	azure3	271.861	158.608	47	56	-0.0134249	-1.06126	DN	11.6257	0.474055	11.3947	11.6122	11.5982	11.6257	11.1448	11.2466	10.6809	10.3334
HMGB1P10=2120377	azure3	174.762	110.401	39	45	-0.0117531	-1.06167	DN	11.5741	0.417269	11.4124	11.5741	11.3582	11.2637	11.0604	10.916	10.639	10.3507
RPS2P5=7150296	azure3	199.832	126.646	49	36	-0.0127429	-1.06364	DN	11.8875	0.471855	11.6595	11.8875	11.5504	11.6155	11.2813	11.2099	10.6535	10.5958
TFDP1=510487	azure3	117.547	79.2901	39	35	-0.00947064	-1.0637	DN	10.7247	0.342253	10.7247	10.6101	10.4658	10.217	10.4733	10.2411	10.0404	9.66103
LOC730004=150242	azure3	157.839	113.81	77	66	-0.00904314	-1.0665	DN	8.9083	0.361665	8.9083	8.74293	8.31959	8.38198	8.57967	8.23825	7.99052	7.8418
SLBP=4280603	azure3	239.99	156.642	54	49	-0.0101503	-1.06724	DN	10.2455	0.372596	10.2455	9.99979	9.97928	9.85896	9.88871	9.61918	9.26385	9.17823
HJURP=3180367	azure3	206.566	110.781	43	45	-0.0123439	-1.06936	DN	9.50072	0.421248	9.25841	9.39126	9.50072	9.41082	9.21386	9.15332	8.91056	8.18905
MRPL11=1050187	azure3	227.914	118.909	34	48	-0.0133445	-1.07398	DN	9.88742	0.479679	9.57458	9.82815	9.88742	9.67026	9.24683	9.20522	8.9173	8.5006
RPS27P23=4570301	azure3	204.874	141.108	60	67	-0.0102735	-1.07485	DN	9.61227	0.384747	9.61227	9.28689	9.22197	9.32788	9.3851	9.10409	8.56919	8.53743
TUBA1B=6510176	azure3	143.337	80.5722	45	46	-0.0121259	-1.07527	DN	14.0454	0.44297	13.6762	13.9861	14.0454	13.547	13.5049	13.4737	13.424	12.6009
LOC648210=6510246	azure3	93.218	61.7177	49	48	-0.0102986	-1.07537	DN	11.6972	0.433648	11.6972	11.6886	11.5488	11.2576	10.8493	10.9973	10.7395	10.6218
MCM3=6650053	azure3	241.41	136.99	50	44	-0.0114221	-1.07611	DN	11.6955	0.38934	11.5508	11.5326	11.6955	11.3618	11.4011	11.2733	10.9943	10.4746
CD48=2030767	azure3	48.2475	29.5199	31	31	-0.0101605	-1.08002	DN	11.4314	0.387681	11.4314	10.9677	11.2678	11.3873	11.3229	11.3632	10.733	10.3514
ABCG1=6060377	azure3	84.3627	48.9364	50	56	-0.0105332	-1.0821	DN	8.92925	0.461044	8.84974	8.83529	8.92925	8.30776	8.01691	8.09957	7.95922	7.76764
RHOC=4250327	azure3	121.399	80.7884	56	46	-0.0104151	-1.08227	DN	9.75736	0.429548	9.60304	9.75736	9.21015	9.21079	8.98208	8.80593	8.71773	8.52077
DEPDC1B=2370441	azure3	239.158	138.514	43	44	-0.0113417	-1.08455	DN	9.26631	0.398889	9.26631	9.26467	9.10342	9.09658	9.04647	8.63919	8.49673	8.18176
RPL21P131=2900470	azure3	277.777	170.169	38	45	-0.011747	-1.08478	DN	12.1816	0.4394	12.1339	12.1816	11.9218	11.8636	11.7943	11.4267	11.1085	11.0491
RPL29=2450167	azure3	243.109	142.337	61	55	-0.0111259	-1.08638	DN	8.94567	0.383699	8.94567	8.7987	8.8914	8.81602	8.57295	8.54957	8.16021	7.85929
TPI1P1=7400193	azure3	111.432	72.8559	44	40	-0.0105075	-1.08896	DN	10.3365	0.419079	10.3365	10.3072	10.0467	9.72776	9.85133	9.64877	9.26369	9.24751
RPL7AP62=160575	azure3	197.747	139.27	57	64	-0.00954595	-1.09081	DN	9.56831	0.366085	9.56831	9.24707	9.18748	9.26883	9.01225	8.76464	8.65066	8.4775
DBI=1010195	azure3	285.082	182.62	51	44	-0.0110355	-1.09269	DN	12.5291	0.38626	12.5291	12.3556	12.4234	12.3632	12.1019	12.1049	11.67	11.4364
MFSD10=3870577	azure3	249.855	147.375	43	45	-0.0117193	-1.09517	DN	10.0628	0.40701	10.032	9.91521	10.0628	9.79476	9.81692	9.6465	9.18114	8.93681
SH3BGRL3=6280240	azure3	200.737	119.483	52	47	-0.0112819	-1.09678	DN	11.0362	0.389812	11.0362	10.896	10.9542	10.8316	10.7181	10.7094	10.1852	9.93942
CCND3=6380370	azure3	169.934	93.2391	46	33	-0.0117014	-1.09778	DN	10.611	0.393898	10.5616	10.522	10.5225	10.611	10.4175	10.2059	9.98075	9.46379
LOC728835=6560201	azure3	66.4137	28.1965	31	36	-0.0247987	-1.09964	DN	11.9966	1.16719	9.69798	10.1414	11.8859	11.9966	10.813	10.1395	9.53123	8.59834
RPL10A=4040100	azure3	64.7739	38.1275	54	62	-0.010876	-1.10304	DN	12.7453	0.383542	12.7453	12.7053	12.6198	12.5641	12.3296	12.1254	12.0728	11.6422
RPL36AP8=7650220	azure3	183.142	129.457	58	72	-0.00991873	-1.10313	DN	9.13857	0.376391	9.13857	8.8442	8.74375	8.76506	8.64728	8.37086	8.12817	8.03544
RPL14=3930008	azure3	154	103.054	58	59	-0.0104684	-1.10361	DN	10.5417	0.364476	10.5417	10.3605	10.2306	10.4053	10.163	10.0583	9.75952	9.43809
PFN1=2850402	azure3	211.194	140.581	52	47	-0.00924861	-1.10577	DN	13.3258	0.339529	13.3258	13.1559	13.0327	12.8268	12.7987	12.7756	12.6305	12.22
RPS3P3=4880195	azure3	236.771	147.66	43	56	-0.0108482	-1.10595	DN	9.61798	0.423809	9.61798	9.50476	9.25176	9.20535	9.09017	8.86938	8.46595	8.51202
LOC728060=5270538	azure3	113.146	90.6178	71	75	-0.00762423	-1.10867	DN	10.0853	0.367372	10.0853	9.44843	9.28919	9.48765	9.48673	9.12107	8.94819	8.97665
LOC441743=70286	azure3	158.034	114.59	65	66	-0.00867157	-1.11166	DN	10.1835	0.355155	10.1835	9.88484	9.51624	9.84324	9.74023	9.34503	9.40957	9.0718
DCTPP1=4210192	azure3	204.598	112.905	63	62	-0.0124031	-1.1133	DN	10.7072	0.435809	10.5539	10.703	10.7072	10.3492	10.2231	10.3358	9.85823	9.44056
CENPA=2600392	azure3	169.212	99.4315	60	52	-0.0112187	-1.1154	DN	9.74995	0.38807	9.69091	9.56475	9.73611	9.74995	9.55393	9.59818	9.316	8.57551
MRPL37=6370196	azure3	213.038	118.354	53	50	-0.0121769	-1.12047	DN	11.1796	0.414264	11.0073	11.0955	11.1796	11.0219	10.8138	10.7846	10.5916	9.88688
DNAJC9=50114	azure3	213.832	122.978	63	52	-0.0129148	-1.12143	DN	10.9637	0.485315	10.6158	10.8138	10.9637	10.3813	10.1297	10.2716	9.89685	9.49439
LOC402221=2340739	azure3	234.148	144.264	44	45	-0.0115777	-1.12255	DN	9.26063	0.427045	9.26063	9.06102	9.08299	8.9375	8.92379	8.5905	8.16177	8.13807
LOC641849=3850278	azure3	165.363	109.801	53	60	-0.00991567	-1.12351	DN	9.17565	0.369935	9.17565	8.97373	8.76452	8.83311	8.63805	8.42609	8.29977	8.05214
SUN2=2640411	azure3	113.307	72.777	10	17	-0.0100623	-1.13271	DN	11.832	0.387226	11.832	11.7885	11.47	11.2813	11.3345	11.0898	10.9943	10.6992
LSM5=6650133	azure3	214.991	155.387	79	75	-0.010131	-1.13407	DN	9.54133	0.397089	9.54133	9.21525	9.02878	9.18248	9.11249	8.68745	8.46649	8.40726
RPL21P125=6620730	azure3	177.872	130.913	80	72	-0.00874403	-1.13478	DN	9.57497	0.375916	9.57497	9.20245	8.87653	8.92696	9.05452	8.70842	8.4883	8.44019
ZWINT=3800474	azure3	228.096	135.157	62	54	-0.0122332	-1.1386	DN	9.40939	0.416609	9.34471	9.28141	9.40939	9.24037	9.16837	9.20944	8.65113	8.20611
CDC42=1780564	azure3	218.448	137.417	53	56	-0.0104055	-1.14073	DN	9.4089	0.36475	9.4089	9.20406	9.16498	9.12376	8.89295	8.91788	8.61746	8.26817
CDC42P2=1710594	azure3	263.431	165.167	40	40	-0.0113634	-1.14384	DN	10.6846	0.383001	10.6846	10.5735	10.6076	10.453	10.428	10.2806	9.99016	9.54071
DUT=6280242	azure3	234.547	121.228	36	38	-0.014182	-1.14559	DN	9.15686	0.520576	8.90913	9.05158	9.15686	9.03063	8.5419	8.30991	8.03895	7.76354
EIF3FP2=5290482	azure3	160.825	111.577	66	55	-0.00943367	-1.14754	DN	10.5853	0.393349	10.5853	10.3006	9.99177	10.0217	10.1014	9.60552	9.56831	9.4378
ACTG1=3310424	azure3	228.097	143.492	31	46	-0.0118555	-1.14919	DN	14.8124	0.40173	14.7412	14.8124	14.5639	14.5985	14.6685	14.4148	14.1434	13.5921
ACTR3=6940176	azure3	99.2916	72.3196	53	57	-0.00915691	-1.1512	DN	10.8325	0.420212	10.8325	10.4843	10.0666	10.1092	10.5202	9.89103	9.67404	9.68127
FASN=5310634	azure3	47.5716	19.1553	24	46	-0.0087042	-1.15388	DN	10.6992	0.424335	10.6992	10.6243	10.5211	9.94451	9.73881	10.0163	10.1134	9.54536
PDLIM1=1410010	azure3	165.456	110.4	59	64	-0.0116028	-1.15533	DN	10.7874	0.407834	10.7874	10.7389	10.5543	10.5475	10.3778	10.2081	9.8971	9.63207
RPL29P15=2320672	azure3	168.079	117.348	59	57	-0.0123453	-1.15686	DN	12.0503	0.468649	12.0503	11.974	11.6546	11.8217	11.7866	11.3671	10.8414	10.8935
GZMB=1850523	azure3	13.0383	4.90181	46	44	-0.0121886	-1.16408	DN	13.8458	0.431991	13.6931	13.8103	13.8458	13.4699	13.7579	13.6624	13.3631	12.5291
RANBP1=4610047	azure3	169.407	96.9574	45	57	-0.0116958	-1.16591	DN	11.587	0.411801	11.5461	11.587	11.4707	11.1193	11.2704	11.0581	10.8035	10.3802
LDLR=1440736	azure3	45.0556	24.4693	51	47	-0.0128794	-1.16811	DN	11.0259	0.585807	10.4954	10.7791	11.0259	9.90914	9.88178	9.66903	9.84915	9.32731
HLA-DRB6=4200725	azure3	182.569	102.556	57	54	-0.013898	-1.16857	DN	10.4887	0.480571	10.1745	10.4887	10.4815	10.1297	10.1173	10.1051	9.69862	9.00593
RPL9P25=4480446	azure3	96.4683	76.6065	82	82	-0.00799603	-1.17698	DN	9.53943	0.411548	9.53943	8.85751	8.66259	8.89976	8.6914	8.42439	8.22529	8.36245
HMMR=4050400	azure3	209.756	119.68	58	54	-0.0121532	-1.17829	DN	10.1713	0.40775	10.1713	10.1254	10.029	10.1544	10.0468	9.86044	9.55171	8.99302
RPL17P8=6420603	azure3	177.166	115.901	64	54	-0.0107708	-1.1783	DN	12.4808	0.423437	12.4808	12.4094	11.9909	12.0483	11.8198	11.7058	11.4237	11.3025
FEN1=3370703	azure3	161.338	92.5873	57	46	-0.0121789	-1.18099	DN	11.5128	0.41281	11.4284	11.5128	11.3989	11.2952	11.2368	11.298	10.9079	10.2474
LOC391532=2450255	azure3	280.084	185.352	53	54	-0.0122503	-1.18417	DN	10.068	0.433452	10.068	10.0402	9.79483	9.99277	9.67188	9.47151	9.1685	8.88382
TNFRSF13B=620484	azure3	149.981	87.3377	50	39	-0.0124507	-1.18783	DN	11.0885	0.434724	10.9866	11.0885	10.8982	10.6345	10.9169	10.7715	10.2652	9.79873
BIRC5=1230682	azure3	194.293	112.214	61	49	-0.0117613	-1.18818	DN	9.45923	0.406767	9.32484	9.45923	9.22246	9.17424	8.9884	8.97719	8.86353	8.13666
RPL37P6=3930707	azure3	201.233	142.356	76	67	-0.0106792	-1.18886	DN	9.59103	0.418664	9.59103	9.28473	9.04795	9.09599	9.26279	8.77291	8.44483	8.40216
RPL10AP6=3610053	azure3	247.382	167.646	62	64	-0.0118924	-1.18999	DN	12.5258	0.442062	12.5258	12.3939	12.1007	12.3965	12.1436	11.7554	11.4998	11.3358
ANXA2=770730	azure3	128.404	82.7372	60	63	-0.0124806	-1.19231	DN	9.46077	0.444175	9.46077	9.37769	9.22414	9.304	9.03607	8.91552	8.41704	8.26846
RPL36P14=150750	azure3	134.44	91.0808	52	52	-0.0106124	-1.19239	DN	10.3211	0.397575	10.3211	10.156	9.75027	9.93486	9.82623	9.72362	9.31212	9.12871
RPL14=2140753	azure3	169.272	112.379	57	50	-0.011433	-1.19758	DN	10.4319	0.442103	10.4319	10.3583	9.95584	10.0928	9.78767	9.69961	9.30591	9.23427
PTTG3P=5960224	azure3	183.953	118.156	42	38	-0.0117536	-1.20154	DN	11.1955	0.395541	11.1955	11.0933	10.993	11.0467	10.9059	10.8574	10.4929	9.99394
PEBP1=3850273	azure3	214.251	140.515	52	51	-0.0125482	-1.20295	DN	11.5725	0.444919	11.5725	11.4437	11.384	11.4692	11.2774	10.8605	10.641	10.3695
ATP6V0E2=6180088	azure3	242.912	138.563	61	54	-0.0131709	-1.21365	DN	9.40476	0.471425	9.3025	9.28721	9.40476	8.98773	8.89591	8.75715	8.34779	8.08885
CCL4L1=3520102	azure3	89.2003	36.8605	22	28	-0.026384	-1.2145	DN	11.4314	1.20155	9.36236	9.72818	11.3635	11.4314	10.229	9.30163	8.51376	8.14785
CKS1B=2450358	azure3	231.878	135.914	44	50	-0.0135495	-1.21613	DN	10.7786	0.465448	10.5778	10.646	10.7786	10.6167	10.2671	10.3863	9.97342	9.36166
GMFG=3370452	azure3	207.194	140.936	56	63	-0.0124336	-1.21741	DN	12.1093	0.449108	12.0417	12.1093	11.6741	11.6988	11.7778	11.4611	11.0593	10.8242
RPSAP12=620609	azure3	210.709	112.247	39	50	-0.0153826	-1.21853	DN	12.5313	0.530702	12.1875	12.4843	12.5313	12.3692	12.0595	11.9896	11.5326	10.969
RPL12P32=2600373	azure3	214.924	143.322	58	65	-0.0126561	-1.22149	DN	13.0141	0.43426	13.0141	12.8727	12.825	12.8899	12.8126	12.4954	12.1188	11.7926
HMGB1P1=3990202	azure3	193.584	131.696	49	51	-0.0123475	-1.22201	DN	10.9031	0.507922	10.9031	10.7364	10.4274	10.576	10.3751	9.85025	9.53808	9.68109
LOC730288=2640358	azure3	230.469	145.082	57	70	-0.0130748	-1.22432	DN	10.2124	0.475624	10.1937	10.2124	10.0013	9.78859	9.9539	9.55727	9.09687	8.96941
RPSAP30=1340608	azure3	271.988	161.843	44	42	-0.0140822	-1.2276	DN	13.3753	0.484733	13.189	13.3753	13.3709	13.1249	12.9026	12.8198	12.4808	11.9614
MCM5=7330253	azure3	204.938	115.047	66	55	-0.014989	-1.22941	DN	10.7643	0.523178	10.3072	10.5467	10.7643	10.5367	10.1964	10.2321	9.89613	9.07777
LOC148430=2480041	azure3	115.39	75.1224	9	44	-0.0127747	-1.23045	DN	11.8793	0.557938	11.86	11.6666	11.4248	11.8793	11.2049	10.6324	10.5866	10.6295
LOC648210=4760243	azure3	218.418	149.386	52	51	-0.0111074	-1.23059	DN	11.4421	0.440973	11.4421	11.1232	11.0383	11.0455	10.6474	10.5983	10.2366	10.2115
TACC3=4390484	azure3	154.798	94.7853	54	48	-0.0119179	-1.23346	DN	9.82578	0.415031	9.7673	9.82578	9.53372	9.75015	9.46036	9.34565	9.31997	8.53383
RPL17P22=7320722	azure3	195.384	129.588	61	61	-0.011643	-1.23429	DN	11.248	0.472669	11.248	11.1927	10.7495	10.6908	10.6657	10.291	10.0347	10.0137
ACTB=5270730	azure3	165.479	94.6128	50	44	-0.0158394	-1.23966	DN	12.9972	0.60861	12.9933	12.9392	12.9972	12.9746	12.8585	12.4556	11.4885	11.7536
RPS2P40=2490450	azure3	198.86	132.037	47	39	-0.0115162	-1.23992	DN	9.84069	0.450895	9.84069	9.50524	9.3928	9.6049	9.18143	8.93153	8.66272	8.60077
KIAA0226L=2850286	azure3	218.185	131.456	47	38	-0.0135749	-1.24093	DN	9.58586	0.490634	9.29714	9.58586	9.28586	8.93462	8.91216	8.85191	8.45676	8.0562
DLGAP5=5220095	azure3	276.374	165.442	60	55	-0.0124176	-1.24626	DN	10.0462	0.429317	10.0462	9.92648	9.82041	9.90381	9.6694	9.41817	9.19293	8.79993
RANP6=520427	azure3	262.524	153.622	56	45	-0.0121108	-1.24752	DN	10.9003	0.417337	10.9003	10.7423	10.7367	10.7704	10.4129	10.396	10.1206	9.65282
RPL32P18=7150689	azure3	257.462	162.195	44	35	-0.012983	-1.24865	DN	11.9635	0.480038	11.9596	11.9635	11.6596	11.5652	11.6568	11.1875	10.8376	10.7109
RGS10=3830092	azure3	180.713	120.923	52	46	-0.0129547	-1.25195	DN	10.229	0.45672	10.2043	10.0431	9.87029	10.229	10.0634	9.90808	9.29744	8.95236
NEK2=4610669	azure3	299.457	186.777	50	44	-0.0118148	-1.25452	DN	9.608	0.417581	9.608	9.45802	9.34573	9.25025	9.20229	8.86353	8.7425	8.35348
INSIG1=1820332	azure3	165.295	104.469	45	51	-0.0109453	-1.25647	DN	9.06306	0.455471	9.06306	8.80646	8.78735	8.44483	8.1636	8.11952	7.9427	7.80659
NCAPG=1450280	azure3	239.644	133.552	54	57	-0.0149833	-1.25734	DN	10.6499	0.515109	10.3089	10.5958	10.6499	10.4467	10.1913	10.0999	9.85896	9.05158
RPS24=10546	azure3	218.519	132.236	48	41	-0.0134543	-1.2602	DN	9.91181	0.470432	9.91181	9.81001	9.84983	9.69051	9.58586	9.30267	8.89137	8.65161
CDK1=1050706	azure3	171.316	103.645	54	48	-0.0132257	-1.26102	DN	10.256	0.446671	10.2173	10.1456	10.1609	10.256	9.99979	9.76415	9.5469	8.95628
HHEX=5130750	azure3	57.8591	36.1753	63	60	-0.0102043	-1.26123	DN	9.49213	0.480155	9.47497	8.70436	8.64008	9.49213	9.21411	8.70037	8.4184	8.21374
RPL29P9=6040110	azure3	206.089	140.067	56	67	-0.0124974	-1.26158	DN	11.8138	0.447607	11.8138	11.7623	11.345	11.6759	11.4206	11.3443	10.8304	10.5522
FABP5=5260047	azure3	251.821	173.893	55	61	-0.0113272	-1.26243	DN	9.01936	0.419014	9.01936	8.74686	8.58896	8.59721	8.41744	8.25792	7.93289	7.75693
ZFAS1=2480064	azure3	264.164	161.759	49	57	-0.0143381	-1.26915	DN	10.7585	0.523451	10.7585	10.731	10.5625	10.6078	10.3989	10.2095	9.47118	9.48937
BTLA=2810064	azure3	236.198	144.072	34	37	-0.0115989	-1.2707	DN	9.35898	0.410333	9.35898	9.16669	9.23088	8.88963	8.83541	8.81353	8.54516	8.08829
OIP5=7000161	azure3	109.849	71.4545	43	34	-0.0103545	-1.276	DN	10.315	0.392806	10.315	10.0342	9.71767	10.1923	10.0018	9.99016	9.78472	9.03903
CEP55=7510709	azure3	257.109	154.245	62	52	-0.0119662	-1.27684	DN	10.1277	0.41645	10.1277	9.84511	9.84492	10.066	9.69207	9.6001	9.33825	8.85081
PPIB=2900112	azure3	67.8693	52.5571	68	73	-0.00986954	-1.27972	DN	9.81587	0.400493	9.81587	9.40594	9.01116	9.32643	9.24683	8.97109	8.7665	8.53615
GAPDHP23=6550092	azure3	169	108.064	50	51	-0.0139501	-1.28027	DN	12.5318	0.511582	12.4151	12.5318	12.258	12.1949	11.9596	11.6173	11.3591	11.1348
FABP5P9=990717	azure3	280.31	162.363	52	49	-0.0153792	-1.28112	DN	9.7569	0.538658	9.53724	9.52131	9.64775	9.7569	9.37943	9.07593	8.59298	8.25611
BUB1=2070224	azure3	195.696	105.78	53	57	-0.0147829	-1.28395	DN	11.0898	0.5124	10.7742	10.8993	10.8814	11.0898	10.9752	10.6535	10.3996	9.49024
ACTB=5570132	azure3	211.49	118.826	53	44	-0.0152169	-1.28413	DN	14.2246	0.520243	14.0052	14.0575	14.2246	14.0107	13.9188	13.6523	13.1559	12.7211
RPL9P32=2510630	azure3	148.365	110.062	83	79	-0.0119224	-1.2865	DN	11.5326	0.513094	11.5326	11.1286	10.8492	11.1663	10.9079	10.4291	10.0206	10.2461
RPL22P11=3060408	azure3	136.948	105.346	82	79	-0.00951812	-1.28661	DN	9.26309	0.440038	9.26309	8.50256	8.42556	8.65701	8.60051	8.21349	7.86132	7.97647
RPS29P14=5290220	azure3	145.259	105.641	73	80	-0.0116182	-1.28706	DN	10.5642	0.433457	10.5642	10.2015	10.0052	10.2539	10.1535	9.79573	9.4378	9.2771
EEF1A1P9=1410750	azure3	215.248	145.327	57	45	-0.011156	-1.28979	DN	13.8188	0.415518	13.8188	13.519	13.3347	13.368	13.2143	12.9822	12.7756	12.5291
RPL7P9=7610608	azure3	117.234	88.7537	78	75	-0.00883684	-1.29174	DN	9.59466	0.399471	9.59466	8.99413	8.75485	8.9021	8.77426	8.56557	8.43471	8.30292
RPL17P36=5550113	azure3	190.327	129.397	69	62	-0.0109906	-1.29407	DN	12.1504	0.419059	12.1504	11.9299	11.5695	11.5311	11.5803	11.4723	11.0564	10.8563
FXYD5=7380546	azure3	222.122	132.042	46	52	-0.0144644	-1.29515	DN	11.8339	0.495569	11.685	11.8339	11.6701	11.6122	11.3465	11.35	10.8202	10.3898
RPL7P32=5270735	azure3	193.927	137.414	67	59	-0.0123323	-1.29702	DN	11.8526	0.538709	11.8526	11.5708	11.2286	11.3887	11.112	10.6813	10.2792	10.5556
H3F3AP4=2360136	azure3	119.095	90.2012	76	73	-0.0106048	-1.29949	DN	9.98049	0.43689	9.98049	9.60571	9.19195	9.422	9.36647	9.06291	8.72954	8.681
RPS27P7=4830377	azure3	160.996	116.985	78	73	-0.0121186	-1.29959	DN	10.2884	0.483261	10.2884	10.1521	9.56284	10.0213	9.7751	9.393	9.09192	8.98885
RPS2P55=630128	azure3	192.598	126.75	54	52	-0.0143745	-1.30096	DN	12.9486	0.538343	12.9486	12.8394	12.7488	12.8461	12.5403	12.0666	11.6798	11.6476
RPS18P12=6330408	azure3	245.052	172.256	74	74	-0.0115521	-1.30537	DN	12.8098	0.430346	12.8098	12.4556	12.3031	12.3581	12.4068	11.9529	11.7131	11.5044
PPIAL4B=4480707	azure3	241.102	157.446	51	47	-0.0146315	-1.30785	DN	11.7299	0.530493	11.6274	11.7299	11.4237	11.4188	11.1912	11.1459	10.3966	10.3195
RPL10P8=5360307	azure3	112.208	83.8377	71	67	-0.00962664	-1.30954	DN	9.78305	0.41134	9.78305	9.30514	8.95776	9.1592	9.02619	8.80167	8.63102	8.47351
RPA3=4150458	azure3	256.678	157.892	57	49	-0.0138518	-1.31373	DN	11.8339	0.471614	11.8339	11.7738	11.7214	11.7981	11.4764	11.5094	10.959	10.5202
LOC643308=1070278	azure3	131.028	101.828	76	73	-0.00855745	-1.31732	DN	9.3184	0.420724	9.3184	8.61116	8.38382	8.61388	8.35992	8.1797	8.06852	8.00108
ID2=1660296	azure3	82.0827	57.5356	44	46	-0.0104275	-1.31776	DN	9.89316	0.408058	9.89316	9.44041	9.16504	9.41817	9.31409	9.04754	8.80934	8.57541
CDKN3=5260014	azure3	214.893	137.276	61	49	-0.0128082	-1.32244	DN	10.2816	0.433001	10.2816	10.2069	10.0905	9.96363	9.97275	9.84737	9.50441	8.95913
KIF11=1110022	azure3	257.338	159.782	45	47	-0.0123743	-1.32281	DN	9.88347	0.440495	9.88347	9.80955	9.73441	9.44339	9.3851	9.17048	9.1048	8.56066
RPL29P15=4560669	azure3	251.17	171.729	52	56	-0.0129006	-1.32442	DN	11.3842	0.469299	11.3842	11.1696	10.8999	11.1696	11.0397	10.6295	10.2629	10.0598
MCM4=6020170	azure3	208.556	111.182	54	54	-0.0159099	-1.32682	DN	9.93288	0.542011	9.6395	9.90551	9.93288	9.61978	9.60256	9.46107	8.9627	8.31267
HS.554324=580102	azure3	126.387	75.8744	48	44	-0.0165331	-1.32809	DN	9.69342	0.594659	9.35766	9.69342	9.29664	9.65004	9.68028	9.51104	8.64631	8.02956
RPS29P16=2750066	azure3	145.035	109.274	74	75	-0.0107156	-1.32991	DN	11.506	0.457443	11.506	10.8183	10.7219	11.1372	11.0947	10.517	10.2582	10.1761
RPL31P4=6020541	azure3	241.734	157.064	55	47	-0.0138812	-1.34027	DN	10.2302	0.475822	10.2302	10.1781	9.96068	10.1334	9.90623	9.76771	9.27104	8.88997
LOC653874=7330301	azure3	110.407	73.1017	59	58	-0.0138597	-1.34288	DN	9.96046	0.500892	9.81176	9.96046	9.30049	9.65261	9.60256	9.40099	8.85829	8.46888
SQLE=3120367	azure3	197.229	125.668	42	34	-0.0129387	-1.34308	DN	10.5711	0.451461	10.5711	10.3543	10.2129	10.5345	10.4829	10.0675	9.85078	9.22807
KIAA0226L=5260333	azure3	212.255	125.295	40	25	-0.01476	-1.34438	DN	9.62526	0.556864	9.28324	9.62526	9.34086	8.92011	8.79533	8.49021	8.43338	7.93886
FTH1P20=2810463	azure3	124.683	96.3064	79	72	-0.00960567	-1.34561	DN	10.8027	0.418313	10.8027	10.1565	9.99511	10.1224	10.1081	9.70964	9.61208	9.45712
LOC728973=3870470	azure3	174.965	124.186	67	53	-0.0118664	-1.34564	DN	12.6245	0.457481	12.6245	12.3529	12.017	12.3224	11.938	11.6972	11.5112	11.2788
RPL26P16=2060280	azure3	157.441	120.3	83	80	-0.00983272	-1.3489	DN	9.50894	0.423584	9.50894	8.86236	8.66199	8.85818	8.98627	8.49226	8.3255	8.16003
AURKB=6770026	azure3	223.353	126.755	49	55	-0.0143481	-1.35276	DN	9.9757	0.484429	9.86644	9.91075	9.81898	9.9757	9.68297	9.66767	9.29154	8.51368
RPS10P13=1170551	azure3	215.63	147.275	62	59	-0.0137079	-1.35832	DN	13.7215	0.497615	13.7215	13.4052	13.3782	13.4614	13.401	13.0329	12.4452	12.3632
CCDC109B=1780259	azure3	279.128	180.229	53	45	-0.0148941	-1.36279	DN	11.0558	0.558778	11.0558	10.9093	10.9837	10.8386	10.559	10.1151	9.75249	9.69304
HNRNPA1P2=1710192	azure3	137.747	95.9629	62	69	-0.0133738	-1.36291	DN	10.5652	0.487881	10.5652	10.3797	10.2192	10.1291	10.0572	9.80696	9.31117	9.20229
RPS4XP13=4730368	azure3	144.874	98.8817	65	66	-0.011597	-1.36902	DN	9.70344	0.471347	9.70344	9.37626	9.09052	8.99614	9.07255	8.61786	8.42115	8.33443
RPS6P1=6110129	azure3	227.89	153.752	55	57	-0.0139267	-1.36962	DN	13.0684	0.492055	13.0684	12.9685	12.7611	12.8126	12.7211	12.3049	11.9804	11.6988
RRM1=2850575	azure3	231.415	128.387	52	46	-0.0149743	-1.37099	DN	11.4931	0.504721	11.3104	11.3387	11.4931	11.2073	11.2449	11.0558	10.6733	9.93942
RPL23AP61=6020754	azure3	137.266	106.615	82	77	-0.00989458	-1.37263	DN	10.5843	0.446934	10.5843	9.95971	9.67417	9.9155	9.81692	9.40345	9.28812	9.21171
LOC730415=7210253	azure3	207.554	121.572	65	51	-0.0152627	-1.37467	DN	11.3596	0.521909	11.1888	11.3577	11.3596	11.1555	10.916	11.0875	10.541	9.81414
RPL21P20=730379	azure3	269.463	179.589	67	52	-0.0121886	-1.38052	DN	13.2182	0.463796	13.2182	12.8806	12.6955	12.5757	12.7361	12.3321	11.9654	11.8377
UQCRH=6960735	azure3	114.768	85.8707	81	73	-0.0100099	-1.38823	DN	11.0385	0.428586	11.0385	10.4288	10.179	10.3665	10.1672	10.1563	9.75336	9.65026
EEF1A1P11=3990672	azure3	173.332	125.241	65	64	-0.0115812	-1.3918	DN	10.2629	0.469715	10.2629	10.0189	9.56028	9.58586	9.64333	9.18795	9.08248	8.87108
ACTB=4610390	azure3	258.768	148.973	50	43	-0.0158845	-1.39314	DN	14.4199	0.53558	14.2889	14.4009	14.4199	14.242	14.1379	13.9138	13.4614	12.8957
TUBAP2=1740673	azure3	123.202	84.2123	62	65	-0.0127677	-1.39614	DN	9.91928	0.472135	9.91928	9.83692	9.54926	9.52735	9.11391	9.25977	8.92194	8.52314
RPL7=2680082	azure3	240.415	168.264	55	51	-0.0118944	-1.40215	DN	11.894	0.467545	11.894	11.4154	11.336	11.4219	11.1003	10.8787	10.6127	10.4918
TUBB=6580474	azure3	200.626	121.319	54	45	-0.0138569	-1.40718	DN	11.7318	0.469059	11.7318	11.6397	11.6792	11.3781	11.4709	11.2952	10.9701	10.3247
LOC643997=2510022	azure3	200.258	141.445	60	57	-0.0144052	-1.40964	DN	10.1151	0.537402	10.1151	10.0126	9.72618	9.75268	9.65215	9.17536	8.78846	8.70545
RPL21P28=650735	azure3	203.588	148.578	77	80	-0.0116243	-1.41125	DN	13.233	0.443603	13.233	12.804	12.5967	12.6219	12.727	12.2969	12.0817	11.8217
LOC651894=2710451	azure3	250.232	164.365	60	60	-0.0147247	-1.41138	DN	11.6868	0.524941	11.683	11.6868	11.249	11.5029	11.4124	11.015	10.5441	10.2716
RPL21P39=2340736	azure3	150.37	109.846	66	62	-0.0129318	-1.41332	DN	12.2065	0.480742	12.2065	11.9214	11.5586	11.9058	11.757	11.3799	11.0207	10.7932
PEBP1P2=4260338	azure3	129.445	82.9785	62	54	-0.0145609	-1.41578	DN	10.0664	0.564224	10.0664	10.0473	9.60948	9.6513	9.60991	9.00458	8.69394	8.65066
HMGB2=7610537	azure3	294.758	172.417	53	48	-0.0163139	-1.41969	DN	10.8195	0.557439	10.7002	10.8082	10.8195	10.6504	10.4076	10.3303	9.72951	9.28049
H3F3AP6=4180402	azure3	200.934	137.539	65	60	-0.0134808	-1.42545	DN	10.9866	0.493754	10.9866	10.7685	10.6437	10.5047	10.4964	10.0245	9.83388	9.5611
RPL17P18=580626	azure3	130.08	99.0034	79	76	-0.0111625	-1.42618	DN	11.4394	0.517119	11.4394	11.015	10.5267	10.6975	10.4737	10.1352	9.93373	10.0132
RPL21P39=2680612	azure3	174.46	126.977	68	68	-0.0136741	-1.42632	DN	12.3424	0.537278	12.3424	12.1339	11.684	11.858	11.9552	11.3416	10.9178	10.916
RPS27P13=290370	azure3	197.239	141.317	68	69	-0.012438	-1.42642	DN	11.4267	0.481181	11.4267	10.8376	10.7589	11.0861	11.0537	10.6043	10.1437	10.0003
FGR=6660475	azure3	64.7205	39.268	41	41	-0.00977675	-1.42832	DN	9.50591	0.468097	9.50591	9.21047	8.60225	8.47972	8.63028	8.37991	8.41322	8.07759
TNFRSF1B=2490537	azure3	271.002	157.52	52	34	-0.015389	-1.43262	DN	9.96307	0.539771	9.94752	9.96307	9.8708	9.6059	9.71542	9.21469	8.87678	8.5149
VIM=7050019	azure3	163.404	109.695	42	52	-0.014421	-1.43903	DN	12.309	0.554883	12.309	12.2585	12.0659	11.8255	11.5094	11.3697	10.9866	10.87
ETS1=6370435	azure3	221.561	130.998	47	52	-0.0144744	-1.44431	DN	10.8626	0.509647	10.8626	10.5778	10.6377	10.7181	10.733	10.0757	9.90574	9.41832
RPL9=6420730	azure3	173.246	119.707	74	74	-0.0149467	-1.44738	DN	13.2651	0.544524	13.2651	13.1935	12.836	13.0292	12.9623	12.3745	12.0417	11.8177
CDC45=2320170	azure3	276.2	156.232	62	65	-0.0162063	-1.45195	DN	10.0431	0.54913	9.77759	9.80978	10.0431	9.82722	9.60304	9.44883	9.12096	8.32564
FAM72D=1090725	azure3	288.989	181.488	55	57	-0.0136569	-1.45262	DN	9.52892	0.475678	9.52892	9.19475	9.2342	9.20911	9.15621	8.75268	8.50666	8.0763
HMGB1P1=6330039	azure3	203.707	141.468	60	59	-0.0152854	-1.4591	DN	11.0966	0.60675	11.0966	10.926	10.5698	10.8285	10.5949	9.97157	9.5054	9.63752
RPS2P51=4890433	azure3	283.576	169.965	46	46	-0.016182	-1.46293	DN	12.6831	0.577923	12.4693	12.6831	12.4514	12.3449	11.8793	11.8217	11.4557	11.0064
HLA-DPA1=1190039	azure3	106.141	66.3207	52	19	-0.0133109	-1.46972	DN	12.4666	0.463944	12.4666	12.2948	12.1859	12.1794	12.2266	12.2948	11.8526	10.9968
CCNB2=5360070	azure3	296.937	176.612	60	56	-0.0162025	-1.4793	DN	10.64	0.548771	10.4873	10.64	10.6096	10.4235	10.1573	10.1248	9.74601	9.00797
MCM7=1470195	azure3	235.881	129.388	55	49	-0.0179048	-1.47995	DN	11.991	0.62533	11.4616	11.7602	11.991	11.6173	11.2419	11.2167	10.8746	9.98163
RPL23AP64=6270605	azure3	182.777	135.657	75	75	-0.011462	-1.48805	DN	11.8716	0.476317	11.8716	11.2857	11.009	11.2226	11.2099	10.7055	10.5594	10.3835
DHFRP2=1850192	azure3	128.624	79.4226	47	45	-0.0158822	-1.48905	DN	11.0947	0.545103	10.8921	11.0947	10.6004	10.8114	10.7415	10.5599	10.0492	9.40308
HMGB1P37=450546	azure3	194.246	139.324	51	65	-0.0133182	-1.49993	DN	12.5478	0.520674	12.5478	12.2456	11.9245	11.9402	12.1504	11.3827	11.3053	11.0479
RPS2P48=2120703	azure3	348.8	209.038	50	48	-0.0164592	-1.50143	DN	12.758	0.574567	12.6926	12.758	12.6148	12.5699	12.2389	11.9828	11.5821	11.1912
RPL21P14=4640291	azure3	194.563	143.417	78	69	-0.0128574	-1.50285	DN	11.5652	0.515135	11.5652	11.1025	10.7544	10.9711	11.0697	10.4998	10.1294	10.0623
RPL6P10=7000059	azure3	175.653	125.252	72	65	-0.0117729	-1.50353	DN	12.3692	0.519195	12.3692	11.8961	11.5392	11.5357	11.4781	11.0317	10.8928	10.8657
ACAT2=7330753	azure3	332.249	209.526	45	46	-0.0156795	-1.50526	DN	10.2315	0.543649	10.2315	10.221	10.1728	9.93078	9.80391	9.4908	9.21034	8.72623
RPL21P134=3840471	azure3	191.419	129.671	62	62	-0.0139767	-1.50538	DN	12.8865	0.488105	12.8865	12.6629	12.4014	12.5258	12.4307	12.2018	11.7885	11.3811
RPL15P3=5050541	azure3	155.896	114.747	69	66	-0.0116954	-1.5089	DN	12.3503	0.498627	12.3503	11.8198	11.5335	11.5587	11.599	11.0581	10.9701	10.8414
FABP5P2=4540475	azure3	313.686	189.899	45	54	-0.0170506	-1.51151	DN	9.74068	0.588844	9.67363	9.69091	9.54538	9.74068	9.49177	9.04517	8.58524	8.16212
CCL3L3=2810010	azure3	102.207	48.8935	45	44	-0.0245685	-1.51353	DN	11.9022	0.985976	10.1547	10.7143	11.9022	11.3387	10.3673	10.2359	9.77759	8.64119
RPS7P10=1050678	azure3	155.146	118.393	74	75	-0.0118115	-1.51742	DN	10.926	0.510846	10.926	10.1795	10.0382	10.3281	10.2518	9.65532	9.44959	9.40858
RPSAP39=2190546	azure3	223.283	148.33	59	55	-0.0165669	-1.52481	DN	13.6393	0.58129	13.5558	13.6393	13.2915	13.3541	13.2407	12.8394	12.3475	12.031
RPLP1P4=2900500	azure3	153.917	110.86	65	71	-0.013861	-1.52535	DN	13.9432	0.52494	13.9432	13.6009	13.3296	13.5007	13.753	12.9186	12.7928	12.4179
RPS27P9=6350440	azure3	129.27	101.394	85	82	-0.0112936	-1.53053	DN	9.92884	0.505281	9.92884	9.19182	8.8973	9.24432	9.08864	8.7014	8.39903	8.39832
MAD2L1=870546	azure3	152.24	107.232	56	54	-0.0130926	-1.53143	DN	10.7699	0.463065	10.7699	10.5686	10.2559	10.2302	10.2231	10.1291	9.8537	9.23846
LTB=5420091	azure3	56.4996	30.4307	59	61	-0.0126401	-1.53167	DN	9.66201	0.551909	9.66201	9.52192	9.01075	8.73298	8.58125	8.54273	8.29274	8.13034
LOC647030=290180	azure3	168.521	121.688	73	68	-0.0126612	-1.53246	DN	12.9746	0.495144	12.9746	12.3882	12.1798	12.5429	12.2637	12.0286	11.6008	11.4421
FABP5P1=830682	azure3	197.494	140.766	73	69	-0.0123546	-1.53735	DN	9.27292	0.480019	9.27292	8.74457	8.65644	8.46641	8.60607	8.2522	7.96683	7.73557
RPS10P11=520672	azure3	220.476	147.097	63	61	-0.016227	-1.54421	DN	12.2585	0.607527	12.2585	12.0911	11.7444	12.1748	11.683	11.5128	10.7282	10.7143
RPS12P29=3190300	azure3	225.705	157.159	62	69	-0.0147218	-1.54657	DN	13.5733	0.541882	13.5733	13.2014	13.0205	13.166	13.1594	12.7021	12.1504	12.0267
DBI=2480338	azure3	274.896	186.503	53	47	-0.0146725	-1.55069	DN	10.1958	0.535714	10.1958	9.81834	9.78858	9.86789	9.52754	9.25809	8.85584	8.6451
KLF6=4040097	azure3	102.373	55.2733	44	47	-0.0157136	-1.55334	DN	10.7415	0.739798	10.17	10.7415	9.67288	9.2079	9.24966	8.90055	8.73472	8.61662
VIM=830593	azure3	150.458	100.271	46	51	-0.0146192	-1.5552	DN	13.106	0.542162	13.106	12.8461	12.7997	12.5563	12.2969	12.2044	11.7623	11.5508
HLA-DRA=2570564	azure3	113.978	73.0035	55	42	-0.0151632	-1.55902	DN	13.8416	0.519489	13.8416	13.703	13.4442	13.672	13.401	13.3591	12.8232	12.2825
TK1=4730196	azure3	294.793	163.778	47	56	-0.0179254	-1.55971	DN	10.233	0.607202	9.95592	10.1328	10.233	10.0422	9.74737	9.61265	9.22555	8.39621
CD52=20129	azure3	153.119	102.092	60	45	-0.0155158	-1.56145	DN	12.761	0.560315	12.761	12.6245	12.2757	12.5203	12.1626	12.3296	11.4345	11.1995
RPS12P4=3390674	azure3	223.595	152.009	61	66	-0.0145714	-1.56421	DN	13.7929	0.519819	13.7929	13.4423	13.2932	13.4345	13.3136	12.9253	12.5403	12.2287
MCM6=5690274	azure3	311.111	175.919	54	51	-0.0182936	-1.56506	DN	11.1954	0.641817	10.8799	11.1544	11.1954	10.7492	10.4947	10.3114	9.92978	9.31481
CENPM=1450192	azure3	274.625	163.636	58	51	-0.0168397	-1.56567	DN	10.3727	0.584233	10.1977	10.3727	10.3535	9.88443	9.77786	9.69496	9.33442	8.63199
RPL21P45=4260397	azure3	178.214	132.173	80	67	-0.0132108	-1.5699	DN	11.4565	0.527505	11.4565	11.1218	10.6389	10.7251	10.7578	10.3529	10.0228	9.88665
RPL7P20=2600187	azure3	142.451	107.288	75	74	-0.0115073	-1.57388	DN	9.85765	0.526651	9.85765	9.24371	8.87213	8.98054	8.90234	8.42497	8.34875	8.28377
INSIG1=360192	azure3	121.651	81.4758	43	50	-0.0125632	-1.57405	DN	11.3272	0.537974	11.3272	11.0128	10.5114	10.2878	10.4821	10.2228	9.83787	9.75311
LOC441506=2370192	azure3	337.212	200.617	51	43	-0.0178095	-1.57921	DN	11.5338	0.616363	11.4364	11.5338	11.4779	11.4206	11.0006	10.7905	10.3434	9.85715
RPS21=2690338	azure3	299.074	177.12	54	53	-0.0182347	-1.57994	DN	10.5642	0.632014	10.4614	10.4623	10.4697	10.5642	10.1165	10.0213	9.24404	8.88141
CMTM3=3890551	azure3	151.874	99.6457	47	49	-0.0158746	-1.58193	DN	9.78879	0.616363	9.57546	9.78879	9.19364	8.98108	8.83265	8.55264	8.28889	7.99353
RPL13A=6060356	azure3	214.446	139.403	55	58	-0.0166195	-1.58406	DN	12.2878	0.57529	12.2734	12.2878	12.1141	12.1321	11.7338	11.5753	11.1851	10.6893
RPL26P6=2900022	azure3	129.372	100.268	83	81	-0.011085	-1.58471	DN	9.92265	0.494465	9.92265	9.11744	8.87981	9.06451	9.01824	8.79068	8.38831	8.33795
DLGAP5=240221	azure3	237.666	144.825	57	54	-0.0155199	-1.58991	DN	10.3898	0.522457	10.3898	10.2697	10.1337	10.2621	9.99545	9.87756	9.54057	8.79993
PPIAP31=3890360	azure3	255.623	175.104	67	55	-0.0148327	-1.59532	DN	11.7299	0.550938	11.7299	11.4752	11.1971	11.2747	11.1272	10.6127	10.4197	10.1346
RPL21P61=780364	azure3	305.994	202.789	53	49	-0.0157344	-1.59571	DN	11.7091	0.577795	11.7091	11.5198	11.2163	11.3543	11.1865	10.6733	10.3181	10.1134
CDCA5=1400673	azure3	234.791	137.019	51	53	-0.0174325	-1.59729	DN	10.8433	0.587998	10.5965	10.8433	10.6752	10.6018	10.4483	10.2515	10.0018	8.99922
PCNA=6900079	azure3	282.118	183.271	48	51	-0.0156606	-1.59877	DN	11.5821	0.545242	11.5821	11.3685	11.4274	11.112	11.0491	10.8657	10.3977	9.98334
C12orf75=5810743	azure3	161.038	106.768	57	45	-0.0140032	-1.60306	DN	11.3404	0.500299	11.3404	10.9189	10.8086	10.8746	10.6483	10.6857	10.1078	9.73735
CENPW=540215	azure3	320.253	193.75	60	57	-0.0176307	-1.60385	DN	10.4879	0.615425	10.4053	10.4879	10.3335	10.3159	9.83422	9.82961	9.21208	8.80143
TUBA1A=4490577	azure3	281.065	176.641	38	46	-0.0155733	-1.62335	DN	10.7516	0.530807	10.7516	10.5821	10.5458	10.3243	10.2593	10.1426	9.71587	9.12828
ZBED2=3940088	azure3	109.132	66.8502	53	53	-0.020148	-1.627	DN	10.2961	0.734841	9.76234	10.1109	9.58713	10.2961	10.2029	9.83015	8.93179	8.13533
CCNA2=2650608	azure3	291.55	168.271	58	47	-0.0180393	-1.63048	DN	10.8412	0.614625	10.5664	10.5426	10.8412	10.5531	10.2649	10.1045	9.70321	8.93596
LOC728026=1990154	azure3	219.72	151.007	65	69	-0.0155307	-1.63058	DN	10.9252	0.605141	10.9252	10.737	10.3767	10.3849	10.4204	9.57911	9.53276	9.29458
LOC387825=2230767	azure3	218.291	148.612	57	64	-0.0157227	-1.63416	DN	9.91618	0.567092	9.91618	9.63376	9.56913	9.75064	9.16795	8.98323	8.70895	8.28202
LOC606724=5670372	azure3	219.925	127.481	55	54	-0.0167828	-1.63478	DN	11.0064	0.602897	10.948	11.0064	10.9468	10.3344	10.3849	10.3122	9.77711	9.31321
RPL26P33=5910196	azure3	152.325	116.2	82	81	-0.0121264	-1.64186	DN	10.3211	0.491814	10.3211	9.57931	9.39451	9.66812	9.54832	9.19922	8.99604	8.67924
RPS27AP11=4040026	azure3	154.768	116.5	75	63	-0.0139177	-1.64608	DN	13.0004	0.57075	13.0004	12.34	12.0773	12.3692	12.5403	11.8896	11.3604	11.3543
RPSAP19=6180095	azure3	148.631	110.763	63	66	-0.0146836	-1.6504	DN	10.5243	0.611412	10.5243	10.0262	9.64038	10.0607	9.74068	9.16489	8.80581	8.87395
HLA-DRA=270168	azure3	155.508	101.295	61	34	-0.0174228	-1.65795	DN	12.8394	0.596247	12.8394	12.742	12.5313	12.761	12.6047	12.4151	11.6722	11.1815
FABP5=4150048	azure3	294.347	172.749	57	53	-0.0194026	-1.66216	DN	10.428	0.670872	10.2033	10.1358	10.2585	10.428	10.0486	9.87365	9.01276	8.54113
RPL26P19=450382	azure3	164.648	124.532	66	67	-0.0134105	-1.68611	DN	10.0873	0.525257	10.0873	9.49787	9.17929	9.42895	9.44141	8.96333	8.69881	8.40122
PPIAP29=870537	azure3	233.998	155.961	55	51	-0.0164574	-1.69342	DN	13.4614	0.572899	13.4614	13.2651	13.0388	13.1472	12.8709	12.7088	12.1772	11.7679
RPS13P2=7000040	azure3	197.676	145.465	78	74	-0.0139039	-1.69719	DN	11.4843	0.562482	11.4843	10.9501	10.5482	10.8574	10.5441	10.3143	9.87935	9.78713
GGH=160615	azure3	191.733	132.003	56	52	-0.013923	-1.70172	DN	10.5522	0.518558	10.5522	10.1062	9.84964	9.89006	9.90114	9.44774	9.35082	8.85051
FAIM3=5270520	azure3	145.201	93.3172	60	42	-0.0179947	-1.74601	DN	10.6918	0.616669	10.6724	10.6918	10.2612	10.5334	10.3327	10.1086	9.51199	8.92634
CDC20=1500010	azure3	259.181	146.082	59	48	-0.0201032	-1.76753	DN	11.5725	0.683403	11.2332	11.4206	11.3723	11.5725	11.1003	11.0323	10.5359	9.46569
TYMS=5910364	azure3	256.223	153.548	53	58	-0.0183872	-1.7713	DN	11.3362	0.638906	11.2827	11.2747	11.3362	11.0788	10.5787	10.7055	10.2197	9.51144
RPL21P87=3930370	azure3	154.167	114.599	89	80	-0.0137932	-1.78493	DN	10.7664	0.569065	10.7664	10.2022	9.81258	9.8074	10.0449	9.38465	9.28016	8.98147
LOC642989=6280446	azure3	221.364	158.693	64	54	-0.0164027	-1.7925	DN	11.9999	0.646808	11.9999	11.6075	11.1464	11.35	11.1593	10.9241	10.1121	10.2074
UBE2C=5310471	azure3	247.411	149.894	58	57	-0.0180658	-1.79732	DN	10.9305	0.611359	10.9305	10.7807	10.7241	10.6927	10.6742	10.6434	9.88178	9.13321
TAGLN2=4070736	azure3	275.943	162.237	48	46	-0.019416	-1.83076	DN	11.4709	0.689118	11.4112	11.3067	11.4709	11.2196	10.5958	10.791	10.066	9.58041
UBE2C=4260368	azure3	235.588	141.785	58	59	-0.017585	-1.83181	DN	11.1776	0.593202	11.1776	10.9513	10.9547	10.9106	10.8174	10.8147	10.229	9.34582
LOC441506=1690435	azure3	228.976	163.229	68	58	-0.015872	-1.83812	DN	10.5539	0.611244	10.5539	9.97055	9.74126	10.0717	9.64801	9.31278	8.92082	8.71575
RPS3AP13=2490341	azure3	225.147	155.125	67	69	-0.0164664	-1.84581	DN	13.2062	0.664749	13.2062	12.8495	12.3932	12.5478	12.4395	11.6122	11.5599	11.3604
RPL29P6=2190630	azure3	264.592	181.762	64	63	-0.0171899	-1.85785	DN	10.8715	0.642054	10.8715	10.5374	10.1881	10.3742	10.0228	9.67666	9.23534	9.01366
LOC392285=2680095	azure3	167.958	121.921	56	65	-0.0190709	-1.85999	DN	11.1484	0.724259	11.1484	10.8474	10.4776	11.0297	10.5515	9.9539	9.35654	9.28841
LOC641848=2640255	azure3	205.744	144.403	78	74	-0.0163995	-1.8647	DN	10.4619	0.654735	10.4619	10.1529	9.66927	9.56583	9.70368	9.00216	8.7842	8.59721
S100A10=540681	azure3	237.93	160.696	54	54	-0.0189101	-1.87182	DN	12.0957	0.672654	12.0957	11.8998	11.7858	11.6548	11.4077	11.1038	10.516	10.2239
TMSB4XP8=3890025	azure3	248.333	170.265	67	62	-0.0181825	-1.87461	DN	13.4345	0.653756	13.4345	13.2109	12.8581	12.9427	12.9521	12.3349	11.9058	11.5599
LOC100134504=7050451	azure3	234.455	161.955	71	61	-0.0174124	-1.87894	DN	11.162	0.668412	11.162	10.8921	10.4238	10.4243	10.3996	9.87418	9.3975	9.28305
POTEKP=4880646	azure3	225.098	130.51	45	48	-0.0205099	-1.89939	DN	11.7536	0.748682	11.7536	11.4709	11.5451	11.2938	11.3685	10.7742	9.88135	9.8542
SNHG5=7160475	azure3	166.259	115.869	68	67	-0.0193973	-1.90276	DN	12.5063	0.702499	12.5063	12.22	11.9172	12.2413	11.9573	11.6988	10.733	10.6036
RPS3AP44=6520273	azure3	229.513	158.101	74	73	-0.0182347	-1.94558	DN	10.5599	0.698174	10.5599	10.2847	9.85939	9.88135	9.82792	9.10777	8.81734	8.61432
AMY1A=1740220	azure3	255.307	174.346	61	60	-0.0182246	-1.94844	DN	9.83422	0.672942	9.83422	9.49195	9.16107	9.13718	9.25155	8.62792	8.12018	7.88578
LOC128192=2260053	azure3	231.51	162.782	60	60	-0.0181911	-1.96341	DN	11.3577	0.66695	11.3577	10.9711	10.6427	10.8724	10.6185	10.1343	9.70086	9.39429
PTMA=460386	azure3	227.019	156.419	46	66	-0.0175569	-1.96632	DN	11.9848	0.670543	11.9848	11.3658	11.1875	11.4646	11.4284	10.5616	10.3166	10.0185
RPLP1=2690561	azure3	127.939	97.7581	78	73	-0.0168091	-1.97519	DN	12.1339	0.711021	12.1339	11.3947	11.003	11.3922	11.3206	10.522	10.0489	10.1587
LOC651202=6020066	azure3	230.023	164.78	69	79	-0.0175617	-1.98041	DN	12.6965	0.679894	12.6965	12.1049	11.8104	12.0146	12.071	11.2909	10.8665	10.716
HMGB2=5900482	azure3	287.1	183.181	54	55	-0.0196371	-1.99427	DN	11.8466	0.683238	11.8466	11.6778	11.4228	11.353	11.2449	10.8983	10.3295	9.85229
LOC100130154=2370167	azure3	285.115	189.502	59	60	-0.0199468	-2.00586	DN	10.3802	0.751485	10.3802	10.0314	9.80427	9.92536	9.73773	8.91906	8.51327	8.3743
CORO1A=5390113	azure3	272.654	165.355	60	55	-0.0206168	-2.00653	DN	11.5672	0.714205	11.5672	11.4998	11.4597	11.0397	11.0171	10.6714	10.138	9.56066
KIAA0101=5090754	azure3	255.401	153.304	57	55	-0.0213593	-2.00883	DN	11.015	0.724427	10.9932	11.015	10.9721	10.959	10.4707	10.6543	9.85896	8.98442
RPS8P10=940653	azure3	181.84	134.095	82	82	-0.0168021	-2.01346	DN	12.0464	0.717607	12.0464	11.498	10.9286	11.2226	11.0019	10.2487	10.0978	10.0329
ANXA2P1=3370202	azure3	247.413	154.407	51	45	-0.019221	-2.08217	DN	11.3218	0.708974	11.3218	10.8285	10.816	10.8114	10.3758	9.90761	9.65093	9.23966
POTEF=4850138	azure3	281.814	162.79	53	41	-0.0222488	-2.10438	DN	13.5033	0.746587	13.446	13.3884	13.5033	13.257	13.1391	12.733	12.2991	11.3416
FAM65B=3450201	azure3	284.911	176.652	44	42	-0.0226193	-2.15669	DN	10.6499	0.795238	10.6499	10.5787	10.5683	10.0795	10.0358	9.59307	8.9839	8.49323
ACTG1=6510072	azure3	236.635	148.922	52	45	-0.025393	-2.22275	DN	12.2878	0.903675	12.2878	12.2878	11.9521	12.0934	12.1254	11.6207	10.269	10.065
RPS2P28=4150615	azure3	260.984	177.043	58	53	-0.0222132	-2.37272	DN	11.9848	0.846424	11.9848	11.7536	11.1376	11.3302	10.9231	10.2424	10.0161	9.61208
LOC402644=6130259	azure3	183.156	133.5	67	65	-0.0220068	-2.46543	DN	11.6631	0.844609	11.6631	11.1448	10.5684	10.7594	10.8018	9.92243	9.47035	9.19763
LTB=5310053	azure3	73.9837	42.3415	52	57	-0.0232905	-2.58271	DN	11.6666	0.944934	11.6666	11.5338	10.7354	10.4434	10.1644	9.74837	9.3707	9.08391
KLF2=3850692	azure3	187.858	115.071	50	43	-0.029698	-2.88303	DN	12.3039	0.997917	12.3039	12.1816	11.9253	12.1188	11.8358	11.3229	10.5829	9.42084
LOC728672=7330689	azure3	285.348	163.555	57	51	-0.0283801	-2.93776	DN	13.4505	0.988148	13.4505	13.0214	12.9273	12.6629	12.7961	11.8736	11.3781	10.5128
LOC440063=10441	azure3	224.355	159.064	65	57	-0.0276069	-3.0066	DN	12.7298	1.03143	12.7298	11.8101	11.6526	11.8716	11.7485	10.8157	9.96952	9.72321
LOC100131845=7560626	blue2	26.8149	0.893061	55	52	0.0214546	2.02687	UP	12.8585	0.760383	10.8316	10.4366	10.6903	10.7255	11.1051	11.4998	11.2266	12.8585
LOC100132330=2630039	blue2	9.27672	0.121879	62	61	0.00594131	0.602544	UP	8.48839	0.206127	7.88585	7.86718	7.99451	7.99488	7.97794	8.18263	8.192	8.48839
DUSP22=5080709	blue2	38.4883	1.80326	55	42	0.00804875	0.547224	UP	12.7928	0.336875	12.2456	12.3247	12.0475	11.7357	12.0842	12.3475	12.6475	12.7928
SAMSN1=1410181	blue2	4.36617	0.000130303	49	33	0.00388285	0.507048	UP	9.89659	0.21971	9.38954	9.3578	9.8962	9.63151	9.60387	9.86085	9.80338	9.89659
NDUFS8=1070538	blue2	15.0571	1.61506	64	59	0.00574272	0.430749	UP	12.1232	0.274525	11.5634	11.7208	11.6563	11.2214	11.6207	11.7799	12.1232	11.9942
DUSP22=3710626	blue2	27.2171	2.05833	58	52	0.00553553	0.377346	UP	10.8304	0.246444	10.453	10.5098	10.2831	10.0121	10.3303	10.5564	10.6278	10.8304
GSTP1=830047	blue2	9.71848	0.924363	46	50	0.00393413	0.373768	UP	13.079	0.161462	12.7053	12.8357	12.8208	12.6365	12.7242	12.7021	13.0329	13.079
CD86=4210465	blue2	5.87361	0.0722387	60	54	-0.00223196	0.0556221	UP	9.78327	0.204588	9.22325	9.26453	9.78327	9.64084	9.51274	9.33265	9.30478	9.27887
AIM2=1260270	blue2	12.5213	1.69372	36	12	-0.00194337	-0.14725	DN	10.1231	0.120304	9.95948	9.81126	9.93866	10.1231	9.93778	9.90256	9.72818	9.81223
CXCR3=4390202	blue2	13.0029	1.20999	45	50	-0.00838906	-0.905841	DN	9.73859	0.319116	9.70538	9.73859	9.35932	9.7313	9.72185	9.52403	9.47892	8.79954
TNFSF10=870202	brown2	16.8659	9.0004	11	2	-0.00532627	1.33901	UP	12.3825	1.18731	8.78636	9.64177	12.3825	11.8358	10.0664	9.94351	9.80955	10.1254
OASL=7650097	brown2	26.9569	9.47151	9	20	-0.00479722	1.18704	UP	11.1636	1.17428	7.71078	8.28453	11.1636	10.8626	9.62411	9.44473	9.34535	8.89782
OAS2=2230204	brown2	4.79917	1.6945	5	0	0.00154694	1.07293	UP	10.2637	0.458421	8.65709	9.60176	10.2637	9.83105	9.75996	9.38625	9.60344	9.73002
NT5C3A=7000398	brown2	28.233	6.61898	2	4	-0.00262422	0.75407	UP	12.4452	0.782452	10.3731	10.5014	12.3637	12.4452	11.9511	11.6631	11.3768	11.1272
IFIT3=1500280	brown2	24.1753	10.5979	11	23	-0.0142435	0.735461	UP	11.2962	1.3048	7.56917	8.80527	11.2962	10.9757	9.19868	8.78896	8.43126	8.30463
EHD4=6400647	brown2	25.503	10.0181	10	10	-0.00520108	0.642724	UP	11.1275	0.870667	8.69775	8.92379	11.1275	10.935	9.87264	9.63546	9.60387	9.34048
IFI16=3870594	brown2	25.0816	7.59059	12	6	-0.00217652	0.562864	UP	11.8947	0.556784	10.3344	10.4594	11.8947	11.7536	11.2607	11.1788	10.891	10.8972
ARHGEF3=6250435	brown2	9.48877	5.14292	8	11	-0.000242716	0.548513	UP	11.4857	0.575656	9.80223	9.65192	11.4857	10.7415	10.2183	10.0839	10.2759	10.3507
ZNFX1=3800487	brown2	19.0683	11.086	22	32	-0.00725481	0.512886	UP	10.7316	0.765741	8.29922	9.01262	10.7316	10.0845	9.40464	9.11418	9.03014	8.8121
TRIM21=6560075	brown2	23.9599	11.5242	1	36	-0.00430842	0.510008	UP	10.44	0.579274	8.63805	9.16204	10.44	10.1729	9.55691	9.49517	9.33072	9.14805
IFIT3=520408	brown2	21.5444	9.04288	3	21	-0.0119595	0.469966	UP	10.7086	0.981444	7.73937	8.75507	10.7086	9.97975	8.95891	8.97419	8.21701	8.20934
TRIM25=5260612	brown2	18.0188	6.76444	5	19	-0.0023202	0.405307	UP	10.1805	0.533433	8.5436	8.72516	10.1805	9.70801	9.33794	9.42976	9.39126	8.94891
FAM46A=3940133	brown2	9.23979	4.46456	10	15	-0.005319	0.40111	UP	10.1873	0.578544	8.2481	9.13022	10.1873	9.16275	8.76917	8.66768	8.75248	8.64921
SNORD3C=580161	brown2	3.34031	0.593712	27	30	0.00404058	0.354477	UP	9.39815	0.280216	9.04368	9.26176	9.17032	8.73025	8.54273	8.9642	9.12443	9.39815
ELF1=4010020	brown2	8.00039	4.77044	20	24	-0.00126756	0.350005	UP	11.7791	0.432681	10.3634	10.4243	11.7791	10.9169	10.8935	10.778	10.8405	10.7134
RGS1=4490176	brown2	4.53339	0.820161	49	46	-0.00602555	0.321883	UP	10.4003	0.480231	8.99133	10.4003	10.3329	9.86412	10.0476	9.89456	9.7119	9.31321
TRIM56=2510239	brown2	21.8744	9.33439	5	19	-0.00349636	0.30054	UP	9.49618	0.399686	8.30818	8.68484	9.49618	9.396	9.00593	8.77971	8.79133	8.60872
BIRC3=5080021	brown2	5.3766	1.38863	48	43	-0.00416563	0.284941	UP	9.78639	0.389985	8.64353	9.17626	9.61513	9.78639	9.53653	9.47572	9.05106	8.92847
IFIT1=2690435	brown2	15.3647	6.69256	1	9	-0.00486189	0.279062	UP	9.10427	0.46127	7.68879	8.17343	9.10427	8.71175	8.18209	8.0126	7.94915	7.96785
IFIT2=2600747	brown2	19.6198	4.83307	12	22	-0.0175657	0.265899	UP	11.7896	1.27191	7.89367	9.69226	11.7896	9.24996	9.14606	8.50435	8.08486	8.15957
TIPARP=6760546	brown2	4.21994	1.05445	60	49	-0.00278291	0.26347	UP	10.5489	0.343955	9.62659	10.4879	10.5489	9.94705	9.81982	9.7043	9.87418	9.89006
MYD88=4560576	brown2	19.3587	7.12478	2	3	-0.00377051	0.22749	UP	9.7414	0.388994	8.64475	8.9083	9.7414	9.67448	9.2167	9.23152	8.96874	8.87224
GBP4=1980524	brown2	14.2186	4.00367	12	8	-0.0041066	0.181183	UP	9.43709	0.46755	8.25063	8.25273	9.05904	9.43709	8.45968	8.34418	8.05689	8.43181
RARRES3=2650564	brown2	2.31475	0.225061	15	16	-0.000354061	0.176548	UP	11.4077	0.320393	10.5106	10.4523	10.4843	11.4077	10.8063	10.9456	10.5894	10.6871
SNORD3A=2510164	brown2	5.14082	0.861498	29	33	0.00247398	0.106402	UP	10.1859	0.341646	9.96505	10.1859	9.87591	9.32325	9.25954	9.55316	9.7646	10.0715
RGL1=3180039	brown2	12.5645	3.54664	25	32	-0.0064008	0.0953041	UP	10.3733	0.608841	8.6161	8.74899	10.3733	9.84242	9.45763	9.296	9.20696	8.71141
TGFBR2=5490070	brown2	6.48312	3.22236	38	40	-0.00328742	0.0817116	UP	10.4918	0.361988	9.55654	9.41019	10.4918	10.0013	10.0409	9.77882	9.4802	9.63825
IFIT3=6510170	brown2	14.9466	6.10074	5	9	-0.00639274	0.0794393	UP	9.12821	0.461079	7.74834	8.2144	9.12821	8.46022	8.18297	7.92557	7.81021	7.82778
MASTL=20521	brown2	17.4441	8.87548	19	11	-0.00710603	0.0146205	UP	9.83615	0.539413	8.20221	8.52932	9.83615	9.08377	8.60548	8.65221	8.42178	8.21683
BCL2L11=6110717	brown2	6.39439	1.82076	35	34	-0.00568809	-0.0332713	DN	9.92282	0.356777	9.02772	9.32532	9.92282	9.75496	9.51757	9.69798	9.11135	8.99445
RUNX3=1440564	brown2	25.1346	4.12526	33	31	-0.00752479	-0.0352373	DN	11.5082	0.48236	10.2609	10.5829	11.5082	10.8531	10.6345	10.3351	9.93678	10.2257
VAMP5=2630195	brown2	1.18957	0.140688	18	6	-4.95614e-05	-0.0464984	DN	10.3922	0.108554	10.2448	10.0997	10.051	10.3922	10.1461	10.2603	10.1254	10.1983
EXOSC9=6220142	brown2	22.5309	6.45104	7	6	-0.00867186	-0.0589614	DN	10.7415	0.644383	9.15454	9.29053	10.5925	10.7415	9.58181	9.62866	9.27211	9.09558
NOTCH1=5080167	brown2	37.7534	5.10291	35	34	-0.00541766	-0.117733	DN	9.42514	0.307212	8.59205	8.86677	9.42514	9.08324	8.74152	8.83007	8.60623	8.47432
SNORD3D=380685	brown2	7.31251	0.643836	18	22	0.00268159	-0.137822	DN	10.9501	0.410842	10.9501	10.8553	10.4479	9.95437	9.91468	10.1286	10.4796	10.8123
MASTL=580470	brown2	20.933	5.21777	21	14	-0.0070285	-0.144632	DN	9.42092	0.465803	8.05951	8.39244	9.42092	8.55524	8.2837	8.1844	8.18484	7.91488
SOCS1=1990300	brown2	28.6292	5.1146	38	27	-0.0121233	-0.17939	DN	10.1881	0.654005	8.39193	9.59986	10.1881	9.2245	9.00269	8.82211	8.61123	8.21254
SIGLEC14=1400593	brown2	21.3552	3.12788	9	8	-0.00873096	-0.212576	DN	9.52907	0.541777	8.31712	8.41769	9.48593	9.52907	8.7063	8.53131	8.31961	8.10455
NT5DC2=6840301	brown2	3.37649	0.134287	9	12	-0.00411179	-0.660628	DN	10.5975	0.409552	10.4076	10.5975	10.4787	9.43421	9.81542	10.1376	10.3002	9.74695
MIR1978=770743	brown2	3.0806	1.6888	14	28	0.00119875	-0.770797	DN	12.3529	0.430922	12.3529	11.3799	10.9143	11.0947	11.4284	11.6954	11.5278	11.5821
CHST15=7320041	coral3	80.0326	1.59671	39	54	0.00896886	0.666451	UP	10.9954	0.38575	10.1473	9.98835	9.89462	10.3751	10.4804	10.5426	10.9954	10.8138
ATXN2=1090400	coral3	62.1158	1.63536	52	50	0.00622893	0.521555	UP	9.85804	0.266883	9.33648	9.43794	9.03705	9.38843	9.64392	9.51881	9.80338	9.85804
KCNK6=6650278	coral3	22.9302	1.75125	51	51	0.00428534	0.384135	UP	10.0422	0.307319	9.47351	9.61017	9.13133	9.94752	9.80822	9.96531	10.0422	9.85765
ARID5B=1410408	coral3	2.96996	0.57529	62	57	-0.000874283	0.308285	UP	10.2148	0.279124	9.27389	9.68109	10.2148	9.39168	9.59018	9.62747	9.49804	9.58218
XKR8=7560435	coral3	4.99708	1.3354	25	7	-0.00215853	-0.0157242	DN	9.05697	0.248691	8.44574	8.53375	9.05697	8.36689	8.29867	8.39602	8.27777	8.43001
ANXA2R=7330523	coral3	19.1413	1.95487	11	8	-0.00834266	-0.221039	DN	9.6382	0.497699	8.39689	8.99626	9.6382	8.6871	8.36461	8.36092	8.20277	8.17585
STX11=60470	coral3	12.9119	1.01201	58	52	-0.00664881	-0.244259	DN	10.0468	0.36459	9.18778	10.0468	9.65401	9.25858	9.18235	9.14397	9.03863	8.94352
ETNK1=2600224	coral3	12.8229	1.50963	55	58	-0.00634835	-0.256905	DN	9.23252	0.432188	8.22815	8.7206	9.23252	8.13163	8.0588	8.1104	8.12846	7.97125
LOC649841=6580088	cornflowerblue	71.2384	49.2748	59	63	0.0192472	1.86673	UP	11.5414	0.714342	9.67468	9.55348	9.61336	9.31909	9.49958	9.47406	9.77357	11.5414
APOPT1=7160747	cornflowerblue	91.9738	77.2915	77	74	0.0140153	1.61608	UP	13.1733	0.509979	11.5572	11.8255	11.6252	11.7432	12.0122	11.9058	11.8979	13.1733
C5orf28=240576	cornflowerblue	34.2513	32.9186	76	70	0.0128046	1.61565	UP	13.1327	0.569378	11.517	11.8961	11.9805	11.517	12.1875	11.2896	11.8875	13.1327
LMOD3=1850561	cornflowerblue	102.085	91.3082	77	71	0.0130098	1.57476	UP	12.0666	0.510961	10.4918	10.8275	10.5539	10.7251	11.0139	10.5574	10.7615	12.0666
DDX51=4390661	cornflowerblue	104.172	98.045	80	80	0.0128735	1.57239	UP	13.2892	0.505244	11.7168	12.0077	11.8993	11.9614	12.1816	11.7263	11.992	13.2892
DUSP19=5260195	cornflowerblue	95.1379	82.7961	77	82	0.0123287	1.54785	UP	13.7842	0.466515	12.2363	12.6047	12.5305	12.5592	12.6418	12.4395	12.6047	13.7842
ARL16=990154	cornflowerblue	92.3904	78.6466	76	81	0.0132124	1.52716	UP	13.9667	0.47706	12.4395	12.6926	12.6467	12.6047	12.7791	12.6219	12.8232	13.9667
MCMDC2=4640132	cornflowerblue	96.8271	71.4183	77	75	0.0138937	1.52504	UP	14.1209	0.503951	12.5959	12.9354	12.5573	12.7512	13.0985	12.7453	13.1472	14.1209
AOC4=7380390	cornflowerblue	95.8971	70.1966	84	80	0.0139196	1.51692	UP	13.3095	0.529009	11.7926	11.8716	11.7312	11.8793	12.3854	11.8101	12.1072	13.3095
ZNF394=3310592	cornflowerblue	75.6506	70.2949	76	76	0.0117982	1.48958	UP	13.2613	0.454445	11.7717	12.1138	12.0488	12.0146	12.3692	11.9988	12.1386	13.2613
ZMAT3=6560601	cornflowerblue	67.7211	52.8946	76	76	0.0114228	1.4727	UP	14.4248	0.430555	12.9521	13.4277	13.3076	13.2062	13.5382	13.3422	13.4423	14.4248
LOC100129269=7570546	cornflowerblue	91.2408	87.7785	83	81	0.0102554	1.46218	UP	11.4379	0.466078	9.9757	10.5006	10.2019	10.2655	10.4384	10.1541	10.0273	11.4379
CFAP74=5570593	cornflowerblue	86.3777	83.0557	82	77	0.0119775	1.44151	UP	12.9859	0.466265	11.5444	11.8811	11.6875	11.6226	11.7586	11.6935	11.6868	12.9859
CREB1=7510470	cornflowerblue	84.2944	77.4163	76	73	0.0120247	1.41127	UP	12.8865	0.471191	11.4752	11.8296	11.543	11.5708	11.5821	11.4953	11.6371	12.8865
61E3.4=3780594	cornflowerblue	58.1871	51.5363	70	62	0.0107377	1.38962	UP	10.02	0.449689	8.63037	9.09322	9.07589	8.78948	8.70805	8.70776	8.90092	10.02
LOC255167=4670563	cornflowerblue	80.8985	69.0457	83	76	0.0126875	1.38931	UP	13.4559	0.504497	12.0666	12.1504	11.913	12.2108	12.4922	11.8851	12.2553	13.4559
SPDYE8P=2600113	cornflowerblue	142.566	36.0032	50	50	0.012422	1.38642	UP	14.5296	0.42643	13.1431	13.3973	13.4049	13.4148	13.4861	13.4277	13.8188	14.5296
AIRE=5820386	cornflowerblue	148.793	46.1052	62	64	0.0137629	1.3751	UP	14.1263	0.472996	12.7512	12.761	12.7315	12.804	12.9685	12.8268	13.2014	14.1263
LOC100128288=2630246	cornflowerblue	92.0179	88.3308	84	80	0.0107948	1.36738	UP	12.8068	0.466297	11.4394	11.7485	11.4374	11.6008	11.67	11.5599	11.3429	12.8068
LOC441087=7100307	cornflowerblue	41.6445	35.8452	76	68	0.00990109	1.36353	UP	14.0965	0.427874	12.733	13.5512	13.149	13.1099	13.061	12.9057	13.401	14.0965
ZNF682=3440431	cornflowerblue	98.4278	92.9658	77	71	0.0118697	1.35565	UP	13.3655	0.49978	12.0099	12.1412	11.9219	12.0193	12.4637	11.8084	12.0526	13.3655
CDAN1=5910445	cornflowerblue	113.646	43.8733	65	71	0.0122	1.35542	UP	14.4384	0.430259	13.083	13.3258	13.1935	13.3377	13.5421	13.2613	13.6849	14.4384
LOC100130445=2320382	cornflowerblue	106.321	36.3826	64	62	0.0117122	1.33792	UP	14.3164	0.414719	12.9785	13.2527	13.1819	13.4199	13.446	13.2407	13.725	14.3164
FAM175A=990332	cornflowerblue	94.3864	89.5196	82	79	0.00946501	1.32424	UP	12.7727	0.411546	11.4484	11.7717	11.7022	11.7799	12.0077	11.6568	11.569	12.7727
ZNF652=5900053	cornflowerblue	66.6281	60.8811	80	75	0.00803234	1.32413	UP	12.4068	0.39704	11.0827	11.7926	11.5908	11.5946	11.8776	11.298	11.5708	12.4068
VTRNA1-1=4220255	cornflowerblue	57.9207	37.1435	51	53	0.0120394	1.32407	UP	9.38778	0.428863	8.06371	8.03378	8.21372	8.25555	8.29809	8.34774	8.32942	9.38778
MAGT1=3190626	cornflowerblue	99.541	91.2817	65	67	0.0113518	1.31925	UP	12.5687	0.477816	11.2494	11.4542	11.1558	11.2318	11.5414	11.1309	11.1995	12.5687
LOC100129502=520192	cornflowerblue	63.9586	60.048	81	71	0.0109305	1.3172	UP	11.1593	0.465116	9.84214	9.97275	9.85916	10.0358	10.2557	9.6694	9.90256	11.1593
BMS1P5=1260646	cornflowerblue	104.005	89.5173	78	73	0.0120636	1.30301	UP	13.876	0.4514	12.573	12.7117	12.5063	12.5117	12.9222	12.6445	12.7547	13.876
LOC100130168=5960646	cornflowerblue	106.705	51.8426	82	79	0.011116	1.30038	UP	14.3753	0.407145	13.0749	13.4307	13.2627	13.306	13.6576	13.281	13.7077	14.3753
FLJ46309=7200519	cornflowerblue	102.054	77.6324	78	74	0.0122512	1.29766	UP	14.1209	0.445786	12.8232	12.9521	12.8955	12.7893	13.2014	12.8068	13.2256	14.1209
LOC100130229=2360390	cornflowerblue	31.5654	22.4816	68	59	0.0149737	1.29411	UP	10.5987	0.536073	9.30456	8.76286	9.149	9.19868	9.39168	9.23787	9.57294	10.5987
GRIPAP1=6370682	cornflowerblue	88.2795	85.0344	82	86	0.0086123	1.29303	UP	12.4843	0.451534	11.1912	11.6388	11.4156	11.4077	11.6511	11.1259	11.0933	12.4843
SHROOM4=5270064	cornflowerblue	71.5637	67.7329	85	85	0.00872466	1.28956	UP	11.9596	0.431095	10.67	11.0547	10.8569	10.991	11.2494	10.7282	10.6606	11.9596
C8orf37=5360390	cornflowerblue	79.8948	68.5873	79	81	0.0102048	1.28374	UP	13.8066	0.413747	12.5228	12.6715	12.8246	12.8198	13.1594	12.5788	12.8922	13.8066
METTL21A=1090646	cornflowerblue	103.039	91.8242	79	76	0.0109909	1.28303	UP	13.8283	0.421922	12.5452	12.8679	12.6638	12.5536	12.9455	12.5959	12.8495	13.8283
ZNF549=3450750	cornflowerblue	89.2995	73.9941	72	73	0.0112584	1.27886	UP	14.4302	0.431313	13.1514	13.401	13.2163	13.0985	13.635	13.257	13.4345	14.4302
LOC728903=3940521	cornflowerblue	91.5154	88.6305	80	73	0.0105469	1.2723	UP	12.5898	0.446549	11.3175	11.5955	11.2783	11.3896	11.6139	11.2214	11.3323	12.5898
PPA2=770356	cornflowerblue	94.6555	89.4202	82	73	0.0100319	1.27225	UP	13.2527	0.41937	11.9804	12.2781	12.2022	12.1412	12.4666	11.908	12.2287	13.2527
TNFSF15=3370128	cornflowerblue	86.8237	78.894	79	75	0.0102246	1.26768	UP	10.2697	0.405472	9.00203	9.36749	9.13093	9.13111	9.40361	9.07134	9.24418	10.2697
TDP1=2060110	cornflowerblue	81.5412	78.1619	84	83	0.00925517	1.26142	UP	12.3745	0.433715	11.1131	11.5215	11.2423	11.1826	11.4692	11.1471	11.0385	12.3745
LOC728809=4390053	cornflowerblue	93.7623	85.5215	71	65	0.0110558	1.2594	UP	14.3693	0.431252	13.1099	13.2256	13.1786	13.177	13.496	13.0214	13.306	14.3693
CEP19=1850040	cornflowerblue	88.2264	82.5675	83	79	0.00901924	1.25212	UP	13.3338	0.39731	12.0817	12.448	12.2651	12.3198	12.5203	12.261	12.1279	13.3338
LOC653086=3400521	cornflowerblue	91.7217	66.6506	82	75	0.0118729	1.25059	UP	12.9392	0.421238	11.6886	11.8177	11.7424	11.7778	11.9942	11.6886	12.1492	12.9392
FKBP14=4150753	cornflowerblue	75.031	73.6338	81	85	0.00883301	1.24319	UP	12.6365	0.466165	11.3933	11.7058	11.4497	11.5803	11.7943	11.1865	11.1955	12.6365
INIP=5090072	cornflowerblue	75.6817	58.9684	78	77	0.0100473	1.23749	UP	13.9032	0.386912	12.6657	13.0141	13.0902	12.8068	13.1249	12.764	13.2143	13.9032
AHR=4890672	cornflowerblue	81.2704	48.0792	76	72	0.01115	1.23741	UP	12.9859	0.419404	11.7485	11.9552	11.7956	11.8506	12.2225	11.7243	12.1748	12.9859
TMEM17=4670577	cornflowerblue	90.1461	86.8861	80	82	0.00955384	1.23432	UP	13.5246	0.416409	12.2902	12.6686	12.4186	12.3662	12.6866	12.2481	12.3882	13.5246
LOC100128510=460452	cornflowerblue	81.6558	77.0435	79	73	0.0105002	1.23234	UP	11.6798	0.453736	10.4474	10.6043	10.4401	10.3751	10.9069	10.3132	10.4537	11.6798
FAM73A=460564	cornflowerblue	99.0288	93.1696	79	69	0.0105866	1.22657	UP	11.3722	0.416224	10.1456	10.3089	10.2306	10.2087	10.4425	10.0534	10.3017	11.3722
EID2B=2350543	cornflowerblue	101.01	91.5863	72	75	0.0112158	1.22612	UP	13.8456	0.448507	12.6195	12.6994	12.5948	12.4719	12.8098	12.4983	12.6009	13.8456
HS.544637=2030020	cornflowerblue	81.1314	78.9422	77	78	0.0092502	1.22531	UP	12.089	0.506344	10.8637	11.1723	10.8302	10.8344	11.0933	10.4718	10.533	12.089
ERAP2=1010296	cornflowerblue	67.5882	59.9518	83	80	0.00904716	1.22395	UP	14.4533	0.377666	13.2294	13.5965	13.5186	13.3787	13.8416	13.5049	13.4778	14.4533
ZNF69=2630379	cornflowerblue	78.2569	75.301	79	79	0.00948942	1.2199	UP	12.9822	0.400701	11.7623	12.0666	11.9235	11.8441	12.1579	11.8062	11.8441	12.9822
CCBE1=3370300	cornflowerblue	69.5471	68.065	77	75	0.0093828	1.21499	UP	12.2687	0.472706	11.0537	11.3577	11.1077	11.0593	11.3104	10.6984	10.9051	12.2687
LOC100130516=6380037	cornflowerblue	82.986	80.7045	87	80	0.00953175	1.21242	UP	12.2108	0.440329	10.9984	11.136	11.0466	11.1471	11.3229	10.8166	10.8799	12.2108
TRIM13=1170523	cornflowerblue	82.1478	77.5339	83	80	0.00945335	1.20897	UP	10.9667	0.382569	9.75775	9.98249	9.94285	10.0314	10.0228	9.8179	9.88347	10.9667
SEMA3E=1580608	cornflowerblue	55.9409	51.7536	84	86	0.00700531	1.20881	UP	11.8526	0.417541	10.6438	11.2466	10.9396	10.9059	11.2664	10.7423	10.5991	11.8526
ZNF577=6660487	cornflowerblue	78.004	71.5094	71	70	0.00988731	1.20759	UP	10.9964	0.401793	9.78879	9.85918	9.89912	9.94249	10.0642	9.91643	9.76547	10.9964
ANKRD36C=6130458	cornflowerblue	38.8004	33.6561	69	67	0.00979262	1.20427	UP	10.0923	0.515681	8.888	8.98693	9.07808	8.8563	8.63634	8.42844	8.55416	10.0923
RPL7L1=6420010	cornflowerblue	130.601	49.3894	70	67	0.0108947	1.20363	UP	14.306	0.386969	13.1024	13.2444	13.263	13.2062	13.519	13.2368	13.5558	14.306
LOC100133840=5870437	cornflowerblue	54.8053	35.1574	73	73	0.0105481	1.19694	UP	9.53653	0.403514	8.33959	8.36623	8.41177	8.53743	8.41338	8.36529	8.42178	9.53653
CCDC125=650564	cornflowerblue	85.2636	78.1197	80	70	0.00978865	1.19687	UP	11.9573	0.401	10.7605	11.0162	10.8185	10.9623	11.2593	10.7152	11.0118	11.9573
XRCC2=4200605	cornflowerblue	93.5841	90.1938	80	77	0.00978081	1.18675	UP	12.0483	0.448301	10.8616	10.9782	10.7597	10.9535	11.0118	10.7034	10.6251	12.0483
LOC100129362=290095	cornflowerblue	90.3089	82.3483	81	73	0.010357	1.18639	UP	14.0513	0.410066	12.865	13.0568	12.889	12.7852	13.1472	12.8899	12.9289	14.0513
LOC644250=7160692	cornflowerblue	75.2703	68.602	83	71	0.0112983	1.18488	UP	11.6476	0.45486	10.4627	10.503	10.2938	10.3766	10.6602	10.1931	10.4829	11.6476
QRFPR=4010736	cornflowerblue	85.7654	79.3664	82	79	0.00999453	1.18397	UP	12.9083	0.394366	11.7243	11.9596	11.7854	11.7414	12.1458	11.8002	11.8896	12.9083
BLZF1=6130020	cornflowerblue	78.718	67.0877	77	75	0.0107534	1.18353	UP	13.1559	0.417247	11.9723	11.992	11.8825	12.0206	12.3268	11.9966	12.0417	13.1559
TMEM137=430605	cornflowerblue	71.848	58.0476	77	68	0.00999027	1.18255	UP	9.81738	0.365393	8.63483	8.96233	8.8211	8.83187	8.91166	8.74241	9.05788	9.81738
CATSPER2=2600273	cornflowerblue	89.8912	87.3082	82	80	0.0100135	1.18213	UP	12.8521	0.432403	11.67	11.9783	11.5636	11.7318	11.9697	11.4764	11.7485	12.8521
HIATL2=2070598	cornflowerblue	72.4516	68.8317	84	78	0.00895005	1.17872	UP	13.0107	0.407094	11.832	12.1854	11.9646	11.9158	12.4808	11.8358	12.0099	13.0107
IL18=4810474	cornflowerblue	105.005	30.2285	51	55	0.00982895	1.17583	UP	14.5688	0.360151	13.3929	13.6482	13.7073	13.6393	13.9902	13.6672	14.0159	14.5688
LOC100133772=450561	cornflowerblue	59.3476	51.8092	76	77	0.0095639	1.17138	UP	13.2852	0.39397	12.1138	12.3882	12.2608	12.2781	12.6831	12.0595	12.4693	13.2852
LILRB1=6840435	cornflowerblue	118.021	41.7366	67	65	0.0111134	1.17093	UP	14.0766	0.393343	12.9057	12.9965	13.0658	12.9289	13.2143	12.9392	13.368	14.0766
GOLGA6L6=3390397	cornflowerblue	91.8835	65.8046	84	77	0.0121773	1.17089	UP	12.7547	0.4453	11.5838	11.4616	11.3791	11.5311	11.7451	11.4364	11.75	12.7547
POFUT1=290348	cornflowerblue	98.872	79.2446	72	69	0.0105474	1.16825	UP	14.1168	0.404476	12.9486	13.1472	13.035	12.9253	13.2527	12.8357	13.2407	14.1168
YRDC=6450475	cornflowerblue	88.5763	85.0023	79	76	0.0099444	1.16319	UP	12.377	0.421041	11.2138	11.3229	11.1942	11.1941	11.4188	11.1108	11.1075	12.377
LOC399900=4490594	cornflowerblue	59.5296	51.5451	81	84	0.0078933	1.15615	UP	14.189	0.339606	13.0329	13.4907	13.4271	13.3136	13.6523	13.2892	13.3884	14.189
DAPP1=3460504	cornflowerblue	86.5619	39.0685	71	69	0.00985098	1.15416	UP	13.744	0.370092	12.5898	12.7053	12.8905	12.8521	13.1024	12.674	13.1141	13.744
TDRD1=7150184	cornflowerblue	81.0412	75.5309	76	73	0.00914181	1.15183	UP	10.3211	0.355923	9.16927	9.42715	9.30079	9.41397	9.44257	9.3333	9.33231	10.3211
LINC00114=6900279	cornflowerblue	64.5477	58.0729	79	73	0.0091429	1.14581	UP	13.9526	0.374837	12.8068	13.061	12.9834	12.9713	13.3293	12.7987	13.0872	13.9526
SLC35E1=2900307	cornflowerblue	67.2193	66.227	83	85	0.00846873	1.135	UP	11.7299	0.439482	10.5949	10.9295	10.6724	10.6822	10.8807	10.2404	10.5142	11.7299
LOC100129211=4210551	cornflowerblue	93.769	90.2428	74	72	0.0100552	1.12066	UP	12.0687	0.454955	10.948	11.0728	10.7507	10.8316	11.2111	10.6167	10.8264	12.0687
RPL7P22=60753	cornflowerblue	84.7065	73.0867	65	70	0.00868843	1.12014	UP	14.4709	0.363482	13.3508	13.6889	13.501	13.4817	13.6429	13.3541	13.4817	14.4709
SLC2A3P1=2900719	cornflowerblue	82.9262	75.6718	83	72	0.0107402	1.11291	UP	12.6801	0.433869	11.5672	11.523	11.4123	11.459	11.7338	11.3067	11.5245	12.6801
ZNF14=7610528	cornflowerblue	85.3784	83.2248	79	81	0.00911704	1.10996	UP	13.8369	0.394529	12.727	12.8994	12.7995	12.7088	12.9746	12.6195	12.674	13.8369
GM2A=4280273	cornflowerblue	43.7738	34.1959	60	62	0.00972627	1.10925	UP	9.42608	0.365406	8.31683	8.4449	8.46614	8.37937	8.35797	8.4076	8.44245	9.42608
PNPT1=4220551	cornflowerblue	79.6209	74.5657	77	73	0.00970727	1.1054	UP	12.6166	0.402667	11.5112	11.4827	11.6252	11.6901	11.8377	11.2652	11.6921	12.6166
ST8SIA6-AS1=3610427	cornflowerblue	65.7701	64.6149	82	84	0.00869872	1.1028	UP	12.1816	0.466895	11.0788	11.2788	11.0265	10.9877	11.3206	10.6668	10.7791	12.1816
LOC729120=2260161	cornflowerblue	83.615	80.687	86	77	0.00807854	1.10144	UP	11.1532	0.370648	10.0517	10.449	10.2565	10.1681	10.4715	9.97785	10.197	11.1532
EXO5=3870450	cornflowerblue	74.7957	72.8979	82	78	0.00896432	1.09695	UP	12.071	0.432499	10.974	11.1298	10.8906	10.8793	11.2196	10.8009	10.7055	12.071
HS.542993=6590082	cornflowerblue	73.076	70.6886	80	85	0.00692448	1.09407	UP	10.7664	0.366087	9.67233	10.1179	9.90637	9.90574	10.1716	9.73715	9.66276	10.7664
MCM8=2370017	cornflowerblue	67.8948	37.1426	84	81	0.0109261	1.09222	UP	14.4344	0.404658	13.3422	13.2892	13.2799	13.4737	13.7929	13.298	13.8025	14.4344
ZNF483=4040360	cornflowerblue	60.7777	59.6196	85	86	0.00631861	1.08642	UP	11.1153	0.415296	10.0289	10.4537	10.193	10.3372	10.3929	9.93078	9.75952	11.1153
ITPK1-AS1=360373	cornflowerblue	94.1445	77.4441	71	65	0.0103954	1.085	UP	14.4108	0.386399	13.3258	13.4345	13.3057	13.1935	13.5049	13.2775	13.5007	14.4108
LOC100132585=1240669	cornflowerblue	68.1996	66.918	82	85	0.00896086	1.08468	UP	12.103	0.455413	11.0184	11.0664	11.0228	10.8886	11.1397	10.6381	10.6758	12.103
RAMP2-AS1=5260132	cornflowerblue	145.213	27.055	32	44	0.00982441	1.0841	UP	14.6938	0.346698	13.6097	13.8103	13.7382	13.7886	14.0914	13.8563	14.189	14.6938
FKTN=1980301	cornflowerblue	103.3	47.169	75	76	0.0101106	1.07808	UP	14.5204	0.358617	13.4423	13.5246	13.5599	13.4345	13.8456	13.6311	13.8369	14.5204
SLC44A4=2510411	cornflowerblue	148.303	34.195	61	54	0.0113738	1.07368	UP	14.5296	0.392581	13.4559	13.4103	13.4198	13.5246	13.6269	13.4345	13.9626	14.5296
LOC100127975=3310349	cornflowerblue	74.5701	72.8768	81	78	0.0082239	1.06769	UP	10.6852	0.403031	9.61755	9.81715	9.65602	9.68579	9.83692	9.38528	9.45154	10.6852
HCG2P7=4780470	cornflowerblue	37.0264	30.0745	85	87	0.00433203	1.06328	UP	13.7398	0.375947	12.6766	13.3293	13.1707	13.2062	13.4052	12.8495	12.6715	13.7398
IL10=3990703	cornflowerblue	64.7438	60.39	74	64	0.00823985	1.06175	UP	13.1625	0.36157	12.1007	12.2244	12.3409	12.34	12.4094	11.952	12.2266	13.1625
LOC730313=6020743	cornflowerblue	98.3703	91.5879	73	60	0.00951987	1.05873	UP	14.4009	0.391384	13.3422	13.5421	13.2556	13.2407	13.6311	13.2109	13.4199	14.4009
SYAP1=4610414	cornflowerblue	63.4361	60.3524	72	75	0.00746312	1.05668	UP	10.7441	0.318004	9.68743	9.93265	10.0877	10.0378	10.1637	9.79897	9.99016	10.7441
PRO0628=5910746	cornflowerblue	92.6633	53.3766	73	70	0.00909231	1.05618	UP	9.33085	0.336349	8.27467	8.35829	8.35139	8.47015	8.5442	8.4059	8.45893	9.33085
CRCP=6480121	cornflowerblue	59.8769	57.4143	80	75	0.00648993	1.05327	UP	12.9785	0.354813	11.9252	12.3529	12.3519	12.3119	12.5452	11.8418	12.2182	12.9785
FAM213A=2120468	cornflowerblue	96.1688	54.5467	82	78	0.00946384	1.05271	UP	13.5874	0.357292	12.5347	12.733	12.5571	12.6715	12.8746	12.4719	12.9026	13.5874
LOC100130053=4890519	cornflowerblue	96.9479	83.0912	79	71	0.0103486	1.05079	UP	11.2332	0.417489	10.1824	10.02	10.0916	10.1014	10.5021	9.93895	10.237	11.2332
LOC100130835=4900273	cornflowerblue	78.7653	74.4543	87	76	0.00683893	1.04927	UP	10.6314	0.340658	9.58218	9.96637	9.95177	9.71919	9.97836	9.67489	9.61625	10.6314
ZNF430=1450685	cornflowerblue	87.0078	64.9484	83	82	0.00878627	1.04394	UP	14.445	0.316768	13.401	13.6849	13.6385	13.6051	13.8025	13.5785	13.9188	14.445
AKR1D1=5860347	cornflowerblue	107.458	32.8608	51	43	0.00896652	1.04211	UP	14.6997	0.323699	13.6576	13.8973	13.8901	13.9138	14.0813	13.8103	14.242	14.6997
CDKN2AIPNL=7400224	cornflowerblue	57.174	55.1106	84	85	0.00825879	1.0409	UP	14.5742	0.336977	13.5333	13.7122	13.6225	13.6624	13.8563	13.672	13.5733	14.5742
ZNF223=7150711	cornflowerblue	97.1445	76.7302	80	72	0.0100217	1.03987	UP	10.8212	0.370567	9.78135	9.82768	9.68253	9.75736	9.92937	9.72278	9.90938	10.8212
CD68=4570438	cornflowerblue	68.0969	57.7312	82	69	0.00915368	1.03701	UP	10.73	0.369443	9.69304	9.75064	9.64505	9.86184	9.98746	9.54794	9.81834	10.73
PPM1K=5870189	cornflowerblue	51.293	49.4143	71	73	0.00802428	1.03434	UP	10.1291	0.368395	9.09475	9.11566	9.15846	9.35571	9.34632	9.05997	8.97271	10.1291
PDCD4=2570433	cornflowerblue	75.1465	60.3651	78	73	0.0102717	1.03358	UP	11.86	0.434825	10.8264	10.7461	10.7192	10.5778	10.8841	10.4213	10.7228	11.86
N4BP2=5810367	cornflowerblue	79.4712	75.5409	68	70	0.00794121	1.03316	UP	11.2871	0.349462	10.2539	10.5548	10.3691	10.4044	10.4266	10.175	10.2968	11.2871
LOC338999=3290537	cornflowerblue	51.6946	50.6636	82	83	0.00763622	1.03309	UP	12.2182	0.443867	11.1851	11.4112	11.1258	11.1424	11.4092	10.8542	10.7971	12.2182
LOC401098=5490632	cornflowerblue	95.235	91.7156	73	74	0.00839426	1.02934	UP	11.8486	0.374592	10.8192	11.0312	10.8165	10.8202	11.1494	10.6822	10.8018	11.8486
PNPT1=6040609	cornflowerblue	96.7946	46.5958	71	69	0.00894709	1.01753	UP	14.4148	0.325868	13.3973	13.6672	13.5592	13.4699	13.7077	13.4737	13.8283	14.4148
LOC100134159=3930039	cornflowerblue	93.2335	70.916	83	79	0.00907826	1.00974	UP	13.3136	0.345741	12.3039	12.3692	12.3108	12.3247	12.5983	12.3039	12.4307	13.3136
LOC648852=3310259	cornflowerblue	65.6267	63.8726	79	78	0.00768951	1.00904	UP	10.7472	0.407415	9.73814	9.8971	9.76922	9.69188	10.1194	9.4802	9.52599	10.7472
PIP4K2B=1470373	cornflowerblue	92.7394	86.2952	79	71	0.00852114	1.00741	UP	11.9697	0.349177	10.9623	11.1051	11.0376	11.1038	11.2514	10.8001	11.136	11.9697
SHCBP1=4730086	cornflowerblue	131.665	32.5562	46	48	0.00892785	1.00373	UP	14.5635	0.31445	13.5598	13.725	13.7214	13.7579	13.9626	13.744	14.0627	14.5635
LOC389765=1190121	cornflowerblue	70.6108	68.8566	81	83	0.00725951	1.00199	UP	10.7061	0.410323	9.7041	9.90761	9.80931	9.72227	9.95637	9.35181	9.46598	10.7061
MYO3B=2940450	cornflowerblue	66.3053	63.8385	82	81	0.00653035	0.99812	UP	9.64897	0.328447	8.65085	9.0031	8.88979	8.87904	8.99781	8.68007	8.64018	9.64897
SDHAP1=5290576	cornflowerblue	105.415	79.7384	81	73	0.0105319	0.993458	UP	12.7756	0.389592	11.7821	11.7451	11.5844	11.6741	11.9687	11.5974	12.0077	12.7756
OCIAD1=4810739	cornflowerblue	83.5878	59.7194	85	83	0.00962278	0.988884	UP	13.725	0.3759	12.7361	12.833	12.5942	12.7298	13.1249	12.5983	13.0292	13.725
TDRD1=2470722	cornflowerblue	83.9572	80.3988	80	78	0.00720155	0.978591	UP	9.9506	0.326807	8.97201	9.15819	9.04254	9.21155	9.22555	9.08377	8.89696	9.9506
RAB42P1=5810735	cornflowerblue	91.4951	85.6243	76	54	0.00739683	0.974113	UP	11.6122	0.322537	10.6381	10.9402	10.7916	10.8212	11.1069	10.5932	10.8834	11.6122
MSL3=1740433	cornflowerblue	37.5604	26.9368	44	49	0.00681962	0.967416	UP	10.1408	0.302818	9.17341	9.54057	9.53333	9.35535	9.29408	9.29768	9.31997	10.1408
HAUS2=840551	cornflowerblue	86.8957	78.4096	73	66	0.00917338	0.961495	UP	10.7685	0.353919	9.80696	9.79803	9.75451	9.86543	10.0416	9.62072	9.98803	10.7685
PTPLAD2=2900328	cornflowerblue	80.2148	75.3501	82	63	0.00899821	0.959397	UP	10.9827	0.38428	10.0233	9.9648	9.80242	10.0039	10.1203	9.83307	9.8402	10.9827
BLZF1=2940541	cornflowerblue	86.9872	81.3644	77	74	0.00783336	0.958786	UP	10.9241	0.314137	9.96531	10.0309	10.0007	10.2087	10.2368	10.0951	10.02	10.9241
C7orf55=1240576	cornflowerblue	78.5068	75.4683	79	80	0.00666678	0.957942	UP	12.0333	0.387078	11.0754	11.3302	11.0087	11.1865	11.4764	10.9338	10.8174	12.0333
KLHL28=3610358	cornflowerblue	71.9965	69.32	78	76	0.0068087	0.957049	UP	10.2609	0.362161	9.30387	9.57705	9.39114	9.39534	9.44632	9.13907	9.10368	10.2609
LOC100133516=1190259	cornflowerblue	65.9856	64.0925	84	85	0.0061449	0.949004	UP	11.6042	0.402553	10.6552	10.926	10.7239	10.688	10.9763	10.419	10.2923	11.6042
LOC100132391=6130576	cornflowerblue	89.3037	87.0158	84	82	0.00836859	0.948789	UP	13.4778	0.397233	12.5291	12.6107	12.3679	12.428	12.6195	12.1969	12.2969	13.4778
LOC400446=580553	cornflowerblue	83.1663	65.9175	74	72	0.00889278	0.942078	UP	11.0053	0.36633	10.0632	10.1516	9.89226	10.0273	10.1808	9.8144	10.077	11.0053
FLJ25363=130162	cornflowerblue	94.437	65.3021	77	72	0.00901164	0.93839	UP	10.4036	0.334429	9.46519	9.34275	9.44404	9.56948	9.70273	9.45306	9.61669	10.4036
DTWD2=2940372	cornflowerblue	89.363	84.1135	78	65	0.00966705	0.938255	UP	12.0267	0.382161	11.0885	10.8695	10.933	11.0629	11.2252	10.8192	11.1038	12.0267
FLJ44124=4860196	cornflowerblue	38.7978	37.0996	85	81	0.00531709	0.937792	UP	12.9623	0.342948	12.0246	12.391	12.4127	12.2759	12.509	11.8851	12.031	12.9623
PLIN5=1940402	cornflowerblue	17.5701	16.4848	73	50	0.00661472	0.936626	UP	9.94046	0.362621	9.00383	9.30799	9.23388	8.92222	9.68943	9.01	9.08823	9.94046
DUXAP3=4640402	cornflowerblue	89.9206	86.2152	81	71	0.00824014	0.935863	UP	13.7972	0.371955	12.8613	12.9623	12.7428	12.7828	13.1625	12.6245	12.7987	13.7972
RHBDL2=6200286	cornflowerblue	75.4092	73.263	78	68	0.00675808	0.930928	UP	10.273	0.31356	9.34205	9.52213	9.51518	9.53068	9.63729	9.2936	9.33352	10.273
LOC202781=6280102	cornflowerblue	62.9189	60.2223	73	72	0.00754674	0.927074	UP	12.0355	0.311844	11.1085	11.1435	11.3311	11.3118	11.5429	11.0815	11.3486	12.0355
EVI5=4540176	cornflowerblue	99.4945	44.3215	73	66	0.0091149	0.921872	UP	9.76395	0.317042	8.84208	8.89459	8.88066	8.83747	8.95736	8.85051	9.15198	9.76395
CSF2RA=130674	cornflowerblue	73.4521	62.0447	76	68	0.00820622	0.921511	UP	10.9361	0.298163	10.0146	10.0807	10.0904	10.1964	10.3159	10.0717	10.305	10.9361
LRRC37BP1=60292	cornflowerblue	85.5256	80.8796	80	74	0.00824539	0.919188	UP	12.9902	0.366893	12.071	12.0842	11.9782	12.0417	12.412	11.8119	12.0549	12.9902
STRIP2=6060577	cornflowerblue	77.4493	72.4451	70	63	0.00835945	0.918029	UP	10.1587	0.324107	9.24068	9.22433	9.21265	9.33632	9.54969	9.19599	9.36608	10.1587
HSD17B7=3420328	cornflowerblue	90.2328	85.9312	77	76	0.00790991	0.908592	UP	12.6537	0.337588	11.7451	11.8563	11.7297	11.8084	11.9042	11.4998	11.7908	12.6537
ZNF786=780189	cornflowerblue	81.6497	78.7862	69	49	0.00690137	0.901233	UP	10.6101	0.329356	9.70885	9.91868	9.79357	9.91181	10.0655	9.48038	9.82908	10.6101
IL17RD=4060017	cornflowerblue	77.4315	75.1214	77	76	0.00758778	0.897325	UP	11.9848	0.360851	11.0875	11.1532	11.0259	11.0686	11.4659	10.8354	11.0274	11.9848
LOC647389=2900079	cornflowerblue	67.8953	63.8655	81	76	0.00731602	0.895602	UP	9.95994	0.303999	9.06434	9.181	9.09322	9.12364	9.28124	9.13591	9.02311	9.95994
CSF2RA=2900053	cornflowerblue	93.2085	85.6135	76	67	0.00691843	0.8914	UP	12.2089	0.301415	11.3175	11.5157	11.4488	11.4885	11.6023	11.2007	11.4421	12.2089
KCNH6=7000064	cornflowerblue	61.7152	47.3197	72	79	0.00877942	0.882638	UP	14.7151	0.30644	13.8325	13.8608	13.8589	13.8973	14.0419	13.8325	14.2152	14.7151
ALPP=2600133	cornflowerblue	72.4903	67.3885	82	79	0.00620035	0.874343	UP	12.4752	0.299687	11.6008	11.8831	11.8452	11.7208	12.0981	11.5414	11.7866	12.4752
LOC100128084=4280309	cornflowerblue	60.8186	57.7081	85	86	0.00615217	0.8728	UP	13.9902	0.340985	13.1174	13.3019	13.3239	13.1697	13.6624	12.9289	13.1431	13.9902
LRRFIP1=3400754	cornflowerblue	32.9045	30.447	85	88	0.00335412	0.872606	UP	11.5164	0.409746	10.6438	11.112	10.9964	10.8993	11.0455	10.4123	10.2442	11.5164
TCAF2=6900437	cornflowerblue	58.6419	54.5071	84	82	0.00779873	0.871892	UP	10.5642	0.351858	9.69226	9.62072	9.61445	9.63665	9.98986	9.49458	9.56632	10.5642
FLJ35390=1090377	cornflowerblue	75.2818	47.3186	82	75	0.00983327	0.870268	UP	12.0981	0.372925	11.2278	11.176	10.9586	11.0339	11.3735	10.9752	11.4394	12.0981
TNFSF14=1170673	cornflowerblue	85.9049	72.4541	75	72	0.00828963	0.865369	UP	10.8222	0.340883	9.95685	10.0507	9.75071	9.99127	10.1977	9.73881	10.0917	10.8222
ICA1=1410768	cornflowerblue	83.2402	75.6754	77	60	0.00798017	0.863231	UP	10.7578	0.325612	9.89456	9.92129	9.76601	9.90308	10.0728	9.73639	9.89006	10.7578
RGPD3=5870048	cornflowerblue	87.1211	74.5001	82	66	0.00860036	0.860678	UP	11.9942	0.329669	11.1335	11.0491	11.0371	11.112	11.2637	10.9412	11.2138	11.9942
FCAR=4250193	cornflowerblue	46.8883	41.2587	85	85	0.00356062	0.849253	UP	10.4302	0.33143	9.58097	10.1139	9.8655	9.9642	10.1151	9.56997	9.47497	10.4302
BIRC3=3060255	cornflowerblue	30.0916	29.2783	75	83	0.00459683	0.847841	UP	10.8386	0.262275	9.99078	10.3095	10.3651	10.3688	10.4498	10.2087	10.0545	10.8386
PTP4A2=7560242	cornflowerblue	65.8683	58.506	81	67	0.00763587	0.840979	UP	10.1173	0.30297	9.27633	9.39502	9.2375	9.29494	9.37308	9.13011	9.3586	10.1173
DMC1=5670435	cornflowerblue	66.9002	64.9235	76	74	0.00719696	0.837631	UP	13.7122	0.315493	12.8746	13.0214	12.8022	12.8776	12.9654	12.7021	12.8098	13.7122
C21orf58=7560612	cornflowerblue	38.9018	36.8242	77	78	0.00643521	0.832817	UP	11.4709	0.265395	10.6381	10.7218	10.8907	10.8665	10.9827	10.6594	10.8484	11.4709
HS.163752=5340719	cornflowerblue	70.5991	68.5339	82	83	0.00594756	0.828226	UP	10.8778	0.37567	10.0495	10.1941	9.94767	9.97975	10.2971	9.87032	9.60765	10.8778
VPS41=3710521	cornflowerblue	82.7648	77.6146	74	74	0.0079289	0.81602	UP	10.221	0.350781	9.40497	9.28904	9.21133	9.30912	9.50972	9.10172	9.22466	10.221
NLRP8=6770326	cornflowerblue	54.6674	52.8893	88	83	0.00528155	0.813172	UP	12.3503	0.348971	11.5371	11.7376	11.6794	11.6407	11.8811	11.1927	11.3632	12.3503
ANKRD30B=1770273	cornflowerblue	67.7481	59.3404	79	70	0.00848993	0.808728	UP	12.6766	0.344902	11.8678	11.7224	11.6776	11.8851	12.0549	11.5508	11.9871	12.6766
LOC100134868=3930746	cornflowerblue	98.8764	94.0823	81	58	0.00676323	0.808239	UP	10.396	0.279257	9.58773	9.75405	9.61666	9.63027	9.89613	9.52877	9.70964	10.396
ZNF160=6980474	cornflowerblue	71.6387	62.5635	65	46	0.00731068	0.805557	UP	9.08421	0.264359	8.27866	8.2828	8.34608	8.38999	8.48372	8.33013	8.46398	9.08421
TMEM191A=1340477	cornflowerblue	67.4468	52.1661	75	74	0.00832548	0.802767	UP	9.59184	0.302135	8.78907	8.68754	8.65654	8.79911	8.84712	8.70738	8.89377	9.59184
CHRNA5=6280731	cornflowerblue	27.7294	21.8329	80	83	0.00304782	0.802152	UP	11.5974	0.327958	10.7953	11.2034	11.0096	11.2551	11.4112	11.0317	10.5812	11.5974
RPL21P68=1230370	cornflowerblue	77.0964	74.5841	79	80	0.0060557	0.800643	UP	13.0072	0.32023	12.2065	12.3224	12.1832	12.2244	12.6445	12.1049	12.0774	13.0072
RPL21P68=3440482	cornflowerblue	73.1299	68.5279	74	70	0.0066274	0.790477	UP	13.9296	0.270657	13.1391	13.3136	13.1194	13.2143	13.4505	13.1288	13.2613	13.9296
ZNF93=3930484	cornflowerblue	61.1708	52.9504	78	60	0.00692826	0.775273	UP	9.20865	0.252341	8.43338	8.49835	8.53199	8.50108	8.53212	8.46504	8.58685	9.20865
SPTLC1=430669	cornflowerblue	45.1751	44.4205	85	86	0.00558817	0.767387	UP	12.6831	0.386619	11.9158	12.071	11.9147	11.8526	12.0503	11.3618	11.5902	12.6831
GPR1=3870386	cornflowerblue	26.6915	26.0691	77	80	0.00645168	0.761772	UP	11.1459	0.436725	10.3842	10.2368	10.1824	10.1675	10.2095	9.89819	9.63358	11.1459
C2orf69=6560356	cornflowerblue	51.7989	50.4031	81	78	0.00579867	0.753872	UP	12.8836	0.297314	12.1297	12.1949	12.2233	12.2878	12.5478	11.8979	12.2044	12.8836
CTSB=60121	cornflowerblue	63.5781	48.3357	49	42	0.00602976	0.748057	UP	9.8689	0.254205	9.12084	9.3173	9.2199	9.10157	9.31338	9.10409	9.17341	9.8689
LOC730990=2060170	cornflowerblue	43.6839	43.0638	82	87	0.00522748	0.721805	UP	10.2197	0.296488	9.49787	9.60783	9.60031	9.58062	9.85278	9.22498	9.44921	10.2197
RAX2=2120653	cornflowerblue	84.5894	68.3274	77	61	0.00626983	0.68223	UP	10.0748	0.270813	9.39261	9.31566	9.27859	9.4065	9.61714	9.28689	9.32012	10.0748
SULT1A1=1050612	cornflowerblue	35.325	34.281	83	82	0.00420011	0.66722	UP	12.1093	0.295773	11.4421	11.5753	11.614	11.5725	11.6494	11.1075	11.2718	12.1093
DCLRE1C=6860647	cornflowerblue	54.3889	49.7586	58	46	0.00480041	0.665209	UP	9.82623	0.214881	9.16102	9.34565	9.3851	9.28425	9.30024	9.14436	9.24068	9.82623
DOPEY2=5080328	cornflowerblue	65.8907	63.7172	62	43	0.00581609	0.661609	UP	9.68961	0.241487	9.028	9.08823	8.98744	9.00458	9.11323	8.97297	8.96772	9.68961
SLC25A51=6770286	cornflowerblue	59.0933	57.1656	85	86	0.00467021	0.660265	UP	13.3655	0.309698	12.7053	12.7961	12.735	12.7669	12.9186	12.306	12.4983	13.3655
HS.580797=4010014	cornflowerblue	40.1788	34.8632	83	87	0.00284179	0.653625	UP	9.65821	0.24562	9.00458	9.34275	9.2895	9.25809	9.27821	9.07974	8.84655	9.65821
LINC00476=5260075	cornflowerblue	76.8842	71.3408	64	43	0.00599425	0.642508	UP	9.44374	0.246558	8.80123	8.87382	8.74032	8.72651	8.9	8.64475	8.8192	9.44374
CYCSP55=6040670	cornflowerblue	53.2945	52.1812	83	90	0.00465535	0.624988	UP	9.57251	0.294677	8.94752	9.05713	8.87243	8.95326	9.02679	8.61013	8.6624	9.57251
SLC4A5=830356	cornflowerblue	76.5487	55.6572	82	76	0.00649745	0.603388	UP	10.4804	0.273105	9.87703	9.78536	9.65041	9.77532	9.94509	9.5893	9.8437	10.4804
LOC100131718=3780494	cornflowerblue	30.9497	29.6517	81	84	0.00464981	0.586038	UP	10.891	0.292309	10.305	10.3036	10.2346	10.2197	10.342	9.95844	9.94705	10.891
LOC100131096=6590136	cornflowerblue	40.128	34.4626	79	66	0.00511994	0.573878	UP	9.20756	0.223402	8.63368	8.62505	8.53088	8.6126	8.81163	8.61326	8.54005	9.20756
HNRNPU=1410400	cornflowerblue	38.6351	37.6968	83	84	0.00343756	0.56897	UP	10.7825	0.324075	10.2135	10.3295	10.1612	10.2606	10.2575	9.79597	9.74442	10.7825
LOC648921=2480286	cornflowerblue	69.9496	67.0143	69	64	0.00655085	0.565885	UP	10.6127	0.304426	10.0468	9.77759	9.76688	9.95115	10.1206	9.61208	9.93895	10.6127
ZNF738=290600	cornflowerblue	57.8272	55.9516	72	77	0.00456644	0.563	UP	12.2781	0.310081	11.7151	11.6511	11.6351	11.6226	11.8678	11.2494	11.3842	12.2781
SH3PXD2A=3460451	cornflowerblue	36.1618	20.1022	45	51	0.00618045	0.53639	UP	8.73079	0.222843	8.1944	8.03304	8.31004	8.19009	8.15819	8.22194	8.50406	8.73079
CTBP2P5=5490259	cornflowerblue	66.7277	47.7331	75	60	0.00475804	0.535406	UP	9.32448	0.171912	8.78907	8.84736	8.83971	8.87281	8.9089	8.81087	8.93625	9.32448
PPP2R3A=3420519	cornflowerblue	31.5619	29.519	53	39	0.00364136	0.507822	UP	8.65608	0.159069	8.14826	8.24833	8.30286	8.28176	8.24337	8.21789	8.17177	8.65608
LOC100131989=4890239	cornflowerblue	26.3993	25.8388	85	82	0.00391663	0.507541	UP	10.4998	0.313395	9.99227	10.0523	9.87189	9.95331	10.1236	9.4129	9.73002	10.4998
FAM153B=4780121	cornflowerblue	62.7831	57.2122	53	53	0.00466401	0.505747	UP	8.94505	0.195159	8.4393	8.42253	8.39224	8.44082	8.48388	8.30965	8.39561	8.94505
POM121L8P=3360273	cornflowerblue	55.6355	52.0632	70	43	0.004258	0.491307	UP	8.93422	0.185015	8.44292	8.47562	8.44077	8.44743	8.48992	8.32354	8.40021	8.93422
ICA1L=6940709	cornflowerblue	54.2302	49.3104	65	63	0.00472634	0.471727	UP	9.06118	0.195974	8.58945	8.59118	8.4922	8.52181	8.58534	8.4076	8.56784	9.06118
LEP=840309	cornflowerblue	23.1699	22.3232	82	85	0.00216619	0.454499	UP	9.94198	0.276575	9.48748	9.64376	9.50229	9.58818	9.73253	9.09848	9.18348	9.94198
USP49=5550603	cornflowerblue	28.3583	26.7042	86	83	0.00225169	0.447333	UP	11.1075	0.333681	10.6602	10.778	10.7078	10.6151	10.759	10.0456	10.2217	11.1075
TMEM106A=4830524	cornflowerblue	30.704	29.6616	80	88	0.00168758	0.443049	UP	9.83692	0.228027	9.39387	9.63151	9.47999	9.55525	9.54832	9.24284	9.10598	9.83692
SCARNA10=2760332	cornflowerblue	14.2196	12.2453	51	40	0.00274094	0.396049	UP	8.91342	0.180162	8.51737	8.6534	8.75936	8.52307	8.41237	8.38568	8.50535	8.91342
NUBPL=1580725	cornflowerblue	30.6003	28.2856	83	82	0.000584566	0.340007	UP	10.3945	0.229409	10.0545	10.3199	10.2795	10.1213	10.3233	9.78257	9.85229	10.3945
LLPH=3190274	cornflowerblue	22.0165	19.6022	59	41	0.00224052	0.314116	UP	10.0562	0.168745	9.74204	9.91236	9.84979	9.65774	9.63624	9.54712	9.66541	10.0562
PTGR2=6220202	cornflowerblue	31.998	31.1663	76	81	0.00253066	0.241473	UP	9.4451	0.249594	9.20363	9.09962	9.01961	8.93128	9.20709	8.63326	8.84859	9.4451
CLOCK=5690402	cornflowerblue	9.92267	6.01509	10	14	7.16183e-05	0.035964	UP	8.55458	0.070921	8.51354	8.55458	8.50487	8.49069	8.4096	8.37502	8.39477	8.5495
CTSZ=4220259	cornflowerblue	21.3858	18.5502	72	11	-0.00508667	-0.670677	DN	9.73754	0.316398	9.32077	9.42268	9.27121	9.22166	9.46598	9.50405	9.73754	8.65009
LOC90925=4670113	cornflowerblue	8.87816	5.93733	65	56	-0.00433833	-0.781574	DN	10.9889	0.31997	10.7578	10.3709	10.2795	10.416	10.7125	10.9889	10.649	9.97622
LOC652102=60674	darkorange3	275.1	102.031	48	45	0.0279637	2.3622	UP	14.4194	0.973765	12.0572	11.894	11.8349	12.2902	12.34	12.8957	13.9388	14.4194
LAX1=580411	darkorange3	208.583	51.7341	58	53	0.0217361	2.30687	UP	12.1748	0.789877	9.86789	9.75952	10.4106	10.8183	10.6194	10.9792	11.3735	12.1748
CECR1=6200064	darkorange3	296.363	105.029	57	50	0.0247261	2.26057	UP	13.9626	0.855528	11.7021	11.8546	11.8419	11.9552	12.1279	12.5875	13.5382	13.9626
LOC649210=6900291	darkorange3	201.812	75.7705	51	46	0.0256664	2.09513	UP	14.5934	0.926252	12.4983	12.2339	12.1184	12.5898	13.0107	13.5333	14.2152	14.5934
LOC652775=7610348	darkorange3	275.875	83.592	48	41	0.0215054	1.944	UP	14.3428	0.777294	12.3988	12.4179	12.3669	12.7117	13.1174	13.4505	14.0575	14.3428
ASB16=2320152	darkorange3	340.72	120.817	56	59	0.0237536	1.93123	UP	11.8358	0.838703	9.90454	9.6714	9.56843	9.94882	10.1604	10.7479	11.4064	11.8358
RASSF6=2320056	darkorange3	147.477	49.5274	61	58	0.0178235	1.91422	UP	10.3106	0.612766	8.39634	8.36804	8.71984	8.78	8.85565	8.94495	9.15454	10.3106
CDK12=5860048	darkorange3	314.175	117.116	51	54	0.02357	1.86912	UP	13.6576	0.827853	11.7885	11.5128	11.4084	11.6173	12.0911	12.4037	13.2062	13.6576
CAMK1G=940747	darkorange3	273.333	105.711	51	49	0.0241228	1.86583	UP	13.3215	0.853203	11.4557	11.2813	10.9537	11.2214	11.6059	12.0011	12.932	13.3215
PSORS1C1=2450270	darkorange3	315.652	114.896	46	52	0.0231666	1.82234	UP	11.8339	0.82706	10.0116	9.75175	9.59441	10.0572	10.087	10.8192	11.4692	11.8339
NRSN2=1940368	darkorange3	320.506	118.945	49	52	0.0223346	1.76174	UP	11.6921	0.791839	9.93032	9.68743	9.60145	9.83885	10.0206	10.7238	11.3003	11.6921
COL24A1=6840639	darkorange3	53.355	9.65346	50	46	0.0212331	1.75898	UP	10.6151	0.747043	8.8561	8.71736	8.44567	8.81602	9.15332	9.61416	10.0473	10.6151
FER1L4=4640039	darkorange3	314.208	98.0198	42	54	0.0201317	1.7292	UP	10.516	0.722862	8.78682	8.97544	8.80425	8.78959	9.06467	9.5101	10.4093	10.516
CD79A=1780440	darkorange3	240.752	97.4419	47	46	0.0207164	1.72624	UP	12.391	0.726016	10.6648	10.4682	10.4673	10.6668	10.8325	11.5029	11.8831	12.391
LOC401845=1400093	darkorange3	149.893	41.9687	55	45	0.0203081	1.71932	UP	14.6585	0.691214	12.9392	12.6766	12.5962	12.7397	13.0401	13.401	13.6849	14.6585
LOC651898=4010615	darkorange3	149.466	46.6619	45	46	0.0213829	1.71406	UP	12.4257	0.742943	10.7117	10.237	10.4488	10.6278	10.6295	11.3516	11.6812	12.4257
LOC649923=580445	darkorange3	47.1725	19.2331	63	60	0.0206615	1.70507	UP	15.1154	0.824682	13.4103	13.3716	13.0676	13.4817	14.0813	14.8183	14.9868	15.1154
WASH7P=2650376	darkorange3	259.623	75.1102	45	51	0.0160757	1.5877	UP	9.87418	0.577209	8.28648	8.54531	8.55305	8.64027	8.41744	9.23441	9.49284	9.87418
MCL1=610750	darkorange3	143.077	42.7765	55	47	0.0142618	1.54284	UP	11.8793	0.537631	10.3365	10.4084	10.8472	10.9118	11.1734	11.0253	11.6356	11.8793
CLK2=4200497	darkorange3	156.884	40.3325	43	47	0.0165538	1.53208	UP	10.4226	0.556076	8.89053	8.6916	8.86744	8.99037	9.06157	9.21123	9.57858	10.4226
FOXO3=6200692	darkorange3	204.339	58.4623	42	44	0.0174875	1.51014	UP	11.2494	0.618503	9.73927	9.93755	9.58899	9.57319	10.0289	10.2235	10.9169	11.2494
TRIM69=1030379	darkorange3	137.3	39.576	42	51	0.0145588	1.50942	UP	10.1322	0.610447	8.62281	8.53689	8.76485	9.49517	9.47781	9.74293	9.87477	10.1322
TXNIP=1240440	darkorange3	182.55	72.8767	35	45	0.0263914	1.50462	UP	13.6672	0.996652	12.1626	11.3722	10.8871	11.1372	11.3947	12.0376	13.1855	13.6672
HERPUD1=4570458	darkorange3	196.469	58.2836	50	58	0.0163428	1.49002	UP	13.3258	0.63189	11.8358	11.5429	12.0829	12.4208	12.2456	12.7791	13.189	13.3258
HS.545976=2120019	darkorange3	222.819	71.321	50	50	0.0165763	1.48475	UP	10.2404	0.614335	8.75566	8.86365	8.8443	8.80271	8.89009	9.83155	9.91132	10.2404
CPEB4=1500131	darkorange3	179.455	61.6197	48	44	0.0153997	1.48304	UP	10.8499	0.535019	9.36683	9.33196	9.23186	9.71168	9.65347	10.0039	10.1213	10.8499
SGK1=4390450	darkorange3	116.318	44.3057	33	38	0.0186607	1.41663	UP	12.7852	0.673792	11.3685	11.3992	10.8057	10.969	11.301	11.4936	12.3503	12.7852
SGK1=1410209	darkorange3	145.682	59.0744	24	30	0.0185403	1.41482	UP	11.8255	0.671042	10.4107	10.4778	9.8905	9.99331	10.3281	10.5743	11.4092	11.8255
ITM2C=2650762	darkorange3	190.883	61.994	49	53	0.0166289	1.38026	UP	13.5333	0.58611	12.153	12.1772	11.9087	12.1363	12.1748	12.758	13.177	13.5333
PDE9A=830563	darkorange3	71.376	16.985	52	54	0.0142527	1.37847	UP	9.11348	0.493689	7.73501	7.75833	7.83732	7.74547	7.69105	7.7426	8.29253	9.11348
SEL1L3=1470551	darkorange3	270.685	96.4168	36	44	0.017409	1.37037	UP	13.5558	0.643499	12.1854	12.1479	11.9965	11.8466	12.5347	12.8098	13.401	13.5558
HIST1H2BK=5050402	darkorange3	187.519	48.8294	42	50	0.0173454	1.35925	UP	10.8553	0.643905	9.496	9.04171	9.39986	9.39038	9.37902	10.3568	10.3551	10.8553
HS.542428=5860288	darkorange3	281.405	109.564	69	61	0.0160077	1.35611	UP	10.4295	0.557242	9.07336	9.08125	8.83146	8.86061	9.06756	9.61185	9.8007	10.4295
FBXW7=5560661	darkorange3	175.4	35.6405	46	41	0.0125156	1.34372	UP	10.959	0.47062	9.61527	9.50054	10.1273	10.1502	10.1109	10.1852	10.5801	10.959
DENND5B=1190047	darkorange3	296.949	100.779	47	42	0.0160793	1.34004	UP	11.3302	0.552081	9.99016	9.93399	9.71857	9.8542	10.1461	10.3108	10.8397	11.3302
LOC100130623=7150392	darkorange3	271.366	74.8145	51	54	0.0135459	1.31396	UP	9.77016	0.481124	8.4562	8.69654	8.68954	8.58153	8.59705	9.18129	9.46128	9.77016
HS.570229=7050201	darkorange3	182.95	52.7695	52	46	0.0182983	1.30267	UP	12.7791	0.664116	11.4764	10.8778	11.0487	11.1435	11.3685	12.0464	12.2315	12.7791
HIST1H1C=5570279	darkorange3	168.966	47.9259	35	34	0.0156644	1.28928	UP	13.061	0.553685	11.7717	11.7021	11.7837	11.7926	11.7003	12.0483	12.8746	13.061
ARSA=4920546	darkorange3	324.846	112.464	49	47	0.0146825	1.26577	UP	9.88347	0.50766	8.6177	8.52642	8.53955	8.71683	8.73224	9.16344	9.523	9.88347
HS.570988=4010100	darkorange3	134.964	33.9519	34	32	0.0107006	1.26242	UP	9.81692	0.38311	8.5545	8.78624	8.95575	9.07557	9.06603	9.11667	9.40764	9.81692
CCDC117=6940541	darkorange3	87.8481	14.279	32	36	0.010876	1.26201	UP	10.8018	0.396738	9.53983	9.52877	9.95181	9.8415	9.95144	9.82674	10.0256	10.8018
PRKCD=4230626	darkorange3	295.901	101.114	50	50	0.0151869	1.26008	UP	10.7675	0.546486	9.50744	9.39094	9.35795	9.6108	9.82039	10.1086	10.6053	10.7675
RGCC=160242	darkorange3	211.069	70.7154	37	39	0.0149927	1.25961	UP	10.5719	0.573841	9.31229	9.13551	9.08842	9.5434	9.71238	10.2026	10.3619	10.5719
ARHGEF2=4120411	darkorange3	177.476	50.4106	49	38	0.0148966	1.25376	UP	12.377	0.581814	11.1232	10.7472	10.9916	11.6059	11.5539	11.7738	12.2528	12.377
TRIM69=1470025	darkorange3	147.524	41.1909	40	49	0.0122076	1.24842	UP	9.38067	0.507375	8.13225	8.05999	8.24265	8.92291	8.77763	8.93615	9.23578	9.38067
HIST2H2AA3=1820592	darkorange3	41.1853	8.13423	38	32	0.00987624	1.24505	UP	10.5458	0.47153	9.00499	9.48629	9.76373	9.96204	9.6074	9.85715	10.5458	10.25
LCNL1=3520136	darkorange3	300.758	108.632	57	48	0.0144006	1.22926	UP	9.52813	0.491248	8.29887	8.28635	8.15808	8.24492	8.37312	8.66882	9.1131	9.52813
PTP4A3=4050047	darkorange3	102.262	32.9678	61	54	0.0113024	1.22765	UP	9.496	0.401742	8.26835	8.49076	8.39073	8.30776	8.36173	8.38121	8.62008	9.496
SCARB2=4810435	darkorange3	124.18	25.8731	38	36	0.0113825	1.21624	UP	11.6798	0.448875	10.4635	10.6043	11.0983	10.9098	10.5305	11.0397	11.517	11.6798
CLK1=3440138	darkorange3	52.4526	5.52178	45	38	0.00790794	1.20393	UP	10.7694	0.383242	9.56546	10.1213	10.3653	10.3299	10.453	10.5794	10.6984	10.7694
NXPE3=460487	darkorange3	44.1524	12.0224	41	42	0.0129313	1.20099	UP	9.49386	0.460126	8.29288	8.26768	8.10125	8.06432	8.2181	8.27049	8.46897	9.49386
GADD45A=670255	darkorange3	271.321	98.8811	48	41	0.0164587	1.19572	UP	10.2251	0.60304	9.0294	8.64225	8.62677	8.93562	9.13033	9.56831	10.0098	10.2251
ZBP1=4880010	darkorange3	131.225	18.7341	38	35	0.0111457	1.19	UP	12.6137	0.457236	11.4237	11.4011	11.8103	12.1626	11.9596	12.1626	12.5536	12.6137
TPST2=2630017	darkorange3	100.345	39.0951	63	61	0.0146209	1.15119	UP	11.8062	0.608175	10.5751	10.5681	10.0424	10.904	10.9954	11.3443	11.8062	11.7263
LOC645609=6420626	darkorange3	206.832	90.0599	74	67	0.0146887	1.14747	UP	10.431	0.522117	9.28353	9.15185	9.03487	9.12789	9.21386	9.81346	10.0839	10.431
NEO1=4260053	darkorange3	252.139	105.313	75	68	0.0145743	1.136	UP	10.534	0.506726	9.398	9.25515	9.05854	9.17478	9.28657	9.71619	10.0402	10.534
CLIC4=3890193	darkorange3	84.2094	24.7018	39	38	0.0112161	1.13139	UP	11.7432	0.405177	10.6118	10.3605	10.8652	10.8746	10.7415	10.7991	11.0707	11.7432
HS.537603=2370181	darkorange3	227.049	55.2101	54	56	0.0103901	1.1307	UP	9.14308	0.372701	8.01238	8.22214	8.32304	8.32288	8.2564	8.72817	8.77496	9.14308
HIST1H2AC=6590594	darkorange3	146.621	37.6654	38	42	0.0136937	1.12881	UP	9.99762	0.482656	8.86881	8.53644	8.75565	8.73825	8.85986	9.37862	9.38146	9.99762
FOXO3=2630546	darkorange3	156.389	36.7758	45	44	0.01316	1.128	UP	9.806	0.457399	8.67799	8.69455	8.59633	8.54758	8.91872	9.03327	9.49895	9.806
IRX1=5550270	darkorange3	264.017	96.4951	59	42	0.0126068	1.12656	UP	9.81542	0.427822	8.68886	8.70869	8.67227	8.66806	8.75724	9.09836	9.39168	9.81542
EIF4G3=3290551	darkorange3	196.996	54.251	44	45	0.0117564	1.10684	UP	11.1484	0.394656	10.0416	10.0842	9.9576	10.0997	10.1611	10.3583	10.5778	11.1484
MANEA=4610091	darkorange3	102.009	21.5151	33	31	0.0103852	1.09159	UP	10.2383	0.413859	9.14674	8.83995	9.50166	9.62453	9.53315	9.60822	9.77161	10.2383
LOC645284=6650681	darkorange3	305.177	101.231	40	44	0.0112964	1.09076	UP	9.05499	0.386078	7.96424	8.09812	8.03531	8.14236	8.12126	8.43117	8.72365	9.05499
ZNF473=3360735	darkorange3	278.187	102.007	53	50	0.0116094	1.09063	UP	9.86363	0.401583	8.773	8.85348	8.8028	8.87026	8.8995	9.34205	9.4727	9.86363
NCSTN=7210719	darkorange3	260.058	62.487	47	39	0.011605	1.08644	UP	11.3486	0.394463	10.2621	10.1146	10.3298	10.3612	10.5142	10.5608	10.8563	11.3486
C15orf39=870110	darkorange3	221.335	82.6569	44	41	0.0147911	1.08613	UP	10.7339	0.518934	9.64778	9.27241	9.44353	9.44808	9.5434	9.83155	10.4276	10.7339
FCHSD2=540440	darkorange3	35.9822	5.88901	17	16	0.0106593	1.08273	UP	10.6009	0.549879	9.19789	9.45345	9.05533	10.2414	9.89456	9.89659	10.6009	10.2806
SLAMF7=4280497	darkorange3	169.208	64.0577	52	30	0.0125492	1.07764	UP	10.2074	0.439199	9.12981	9.1781	8.94337	9.12789	9.37421	9.38843	9.94198	10.2074
HS.202577=240392	darkorange3	171.199	55.9594	35	39	0.0114809	1.06457	UP	9.44959	0.399115	8.38502	8.47038	8.49765	8.5519	8.40491	8.6525	9.19904	9.44959
ITM2C=1110669	darkorange3	163.19	58.9948	42	49	0.0147715	1.06439	UP	13.7665	0.56508	12.7021	12.7669	12.3693	12.4307	12.4983	13.1559	13.7398	13.7665
JPH2=1300088	darkorange3	192.707	86.7843	75	69	0.0139615	1.05207	UP	10.0562	0.49464	9.00408	8.82664	8.57841	8.58534	8.80057	9.19326	9.40725	10.0562
TMED4=5220682	darkorange3	293.795	80.3625	39	42	0.0121985	1.04434	UP	11.262	0.432323	10.2176	10.1206	10.2566	10.2176	10.4269	10.753	11.0547	11.262
ARSA=4150168	darkorange3	260.178	89.8154	42	42	0.0126163	1.04353	UP	10.1623	0.458888	9.11875	9.24371	8.98827	9.09448	9.28217	9.50324	10.117	10.1623
LOC653468=2640482	darkorange3	317.853	111.365	53	54	0.0120388	1.03608	UP	9.58525	0.416384	8.54917	8.56003	8.47828	8.58074	8.66281	8.94384	9.34503	9.58525
HPCAL1=520184	darkorange3	211.728	77.3284	46	38	0.0136897	1.03513	UP	11.6612	0.514281	10.6261	10.5928	10.4991	10.2239	10.738	11.1166	11.5453	11.6612
LOC100133478=3830577	darkorange3	237.954	96.613	71	59	0.0116413	1.03384	UP	9.82908	0.394663	8.79524	8.80183	8.64088	8.69738	8.8476	9.06643	9.27178	9.82908
CDKN2C=4920593	darkorange3	235.602	81.1883	54	45	0.0130305	1.03326	UP	9.42917	0.458297	8.3959	8.15172	8.17878	8.04377	8.33151	8.72991	8.78719	9.42917
FKBP2=1010068	darkorange3	208.503	55.2661	41	27	0.00991284	1.03122	UP	11.6759	0.365219	10.6447	10.8253	10.8723	10.8921	11.004	11.3904	11.4616	11.6759
FBXO18=2470259	darkorange3	272.508	87.5043	41	34	0.0130396	1.02156	UP	11.6059	0.468235	10.5843	10.4171	10.3061	10.5507	10.7836	11.003	11.3933	11.6059
HIPK2=10332	darkorange3	97.7474	15.2021	32	31	0.00989285	1.0183	UP	11.1141	0.339189	10.0958	10.1157	10.2863	10.3218	10.2878	10.27	10.6714	11.1141
SGK1=2030324	darkorange3	93.2396	38.7779	28	29	0.0154241	1.01471	UP	11.858	0.602891	10.8433	10.8531	10.1678	10.3405	10.5782	10.7265	11.7003	11.858
SSR4=7570243	darkorange3	246.118	79.9944	48	37	0.0113045	1.0128	UP	14.9454	0.447141	13.9032	13.9902	13.9214	14.1111	14.306	14.7412	14.9454	14.916
ACTRT1=2710368	darkorange3	165.923	42.2337	49	51	0.00940852	1.00835	UP	9.25908	0.348642	8.25073	8.50087	8.5505	8.48319	8.3015	8.88235	8.94184	9.25908
FBXW7=1850504	darkorange3	158.731	35.3863	41	33	0.00902165	1.00223	UP	10.1789	0.343425	9.17663	9.17135	9.56338	9.68407	9.48748	9.59362	9.92627	10.1789
MRPS31=630403	darkorange3	265.36	94.0348	48	43	0.0120701	0.9963	UP	11.0491	0.441355	10.0528	10.0534	9.66987	10.0883	10.2347	10.5106	10.7359	11.0491
ACSS2=4490524	darkorange3	182.814	68.3534	39	36	0.0132067	0.9766	UP	10.3427	0.507203	9.33295	9.40399	9.21807	9.00332	9.25679	9.74393	10.3427	10.3095
ACSS2=4670544	darkorange3	167.743	64.5532	41	41	0.0131397	0.975923	UP	10.5599	0.511967	9.58397	9.72603	9.42442	9.1632	9.47214	9.98619	10.5188	10.5599
SAMD15=3290593	darkorange3	189.207	79.194	70	59	0.0112756	0.975262	UP	9.55216	0.393535	8.5769	8.56768	8.48533	8.523	8.62767	9.0636	9.17882	9.55216
SEPT2=630601	darkorange3	213.02	68.4064	33	43	0.011211	0.972875	UP	12.34	0.409361	11.3671	11.4998	11.3829	11.1309	11.5785	11.8002	12.1254	12.34
CD79A=3940504	darkorange3	285.261	98.0396	55	44	0.0116469	0.97087	UP	14.7093	0.433921	13.7077	13.7579	13.6544	13.7579	13.972	14.2466	14.7093	14.6786
LOC647134=5690767	darkorange3	66.8491	22.7184	43	43	0.010916	0.968126	UP	10.1461	0.405232	9.17798	8.97818	8.7853	9.04429	9.34503	9.23248	9.25183	10.1461
ZNF331=510767	darkorange3	198.854	90.5497	78	71	0.0135852	0.962895	UP	10.0564	0.482378	9.09349	8.75369	8.61836	8.83049	8.89223	9.31441	9.56183	10.0564
RTEL1=3870703	darkorange3	208.423	61.597	51	41	0.0108569	0.953686	UP	9.17774	0.403208	8.22405	8.1777	8.26781	8.19699	8.29989	8.92525	8.86658	9.17774
ACADVL=1170647	darkorange3	216.898	67.8231	40	47	0.0114871	0.951151	UP	13.1249	0.439809	12.089	12.3039	12.1179	11.9573	12.216	12.4719	13.1249	13.0401
CCDC14=4390612	darkorange3	177.653	54.5245	46	47	0.0114146	0.944915	UP	10.8993	0.4219	9.95437	10.0601	9.83494	9.6884	10.1758	10.3702	10.7034	10.8993
TPST2=5690347	darkorange3	85.4742	31.4473	55	52	0.0137028	0.940342	UP	12.6166	0.639694	11.3053	11.197	10.6413	11.6356	11.6293	12.1386	12.6166	12.2456
TBXAS1=3940390	darkorange3	114.392	44.5762	39	46	0.0109005	0.933485	UP	9.65192	0.418422	8.71843	8.82543	8.6819	8.32437	8.36097	8.74564	9.03863	9.65192
MBTPS1=3390020	darkorange3	233.288	72.8628	32	31	0.0107922	0.933028	UP	11.2774	0.425086	10.2509	10.3835	10.3365	10.2069	10.639	10.8972	11.2774	11.1839
ZNF14=2510288	darkorange3	204.436	82.5955	61	56	0.00934224	0.925398	UP	9.41115	0.330092	8.48575	8.69307	8.50434	8.53507	8.72914	8.99157	9.08257	9.41115
SMAD5=7560367	darkorange3	227.265	59.9015	38	45	0.00996079	0.923602	UP	9.91444	0.357179	8.99083	9.05575	9.2354	8.8782	9.14077	9.36333	9.6886	9.91444
ATM=4250008	darkorange3	210.529	73.7243	55	56	0.0128269	0.922641	UP	10.745	0.515724	9.82234	9.53334	9.26331	9.85133	10.1593	10.3174	10.6151	10.745
SPATS2=2030441	darkorange3	160.159	39.148	36	39	0.00962189	0.922627	UP	10.3659	0.353355	9.44323	9.55126	9.4211	9.79243	9.75087	9.72734	10.2629	10.3659
P2RX1=10240	darkorange3	168.998	67.4791	50	44	0.0106332	0.916333	UP	9.92884	0.383195	9.01251	9.16594	9.02872	8.92334	8.90842	9.22245	9.73088	9.92884
KIAA1551=7510424	darkorange3	46.7705	14.0057	49	39	0.00880763	0.901269	UP	10.522	0.357296	9.62072	9.34854	10.0352	9.84995	10.0189	9.88041	10.2162	10.522
SPAG4=1190670	darkorange3	191.788	69.2482	43	49	0.0104783	0.897436	UP	8.96458	0.360473	8.06714	8.05324	8.02737	8.09277	8.00701	8.31045	8.69227	8.96458
ZNF91=2640619	darkorange3	111.254	30.0461	58	44	0.00940643	0.895783	UP	9.91592	0.319414	9.02014	8.91578	9.12021	9.02365	9.05748	9.23744	9.37271	9.91592
JADE1=6220411	darkorange3	202.102	87.4373	79	66	0.0130346	0.888497	UP	10.1529	0.475499	9.26439	9.00095	8.74125	8.89877	9.08899	9.51999	9.74552	10.1529
KAT2B=7200703	darkorange3	90.7037	17.1628	6	13	0.00808923	0.884303	UP	10.4964	0.346494	9.61208	9.61507	9.64683	10.3181	9.80479	9.96736	10.2095	10.4964
FNDC3A=7200358	darkorange3	135.727	32.6766	40	41	0.00977079	0.877755	UP	10.2341	0.352924	9.35637	9.12556	9.25412	9.31091	9.69884	9.56026	9.69983	10.2341
FGL1=5670736	darkorange3	224.519	91.1235	67	58	0.0103449	0.874682	UP	9.44564	0.359075	8.57096	8.55458	8.43028	8.53549	8.63574	8.9459	9.1469	9.44564
S100A13=5860148	darkorange3	194.282	81.7843	64	62	0.00955488	0.874428	UP	9.69263	0.35078	8.8182	9.01764	8.80071	8.86803	8.84055	9.34905	9.48979	9.69263
LOC100133600=730397	darkorange3	238.319	95.8733	70	62	0.010531	0.868279	UP	9.63105	0.377017	8.76277	8.67357	8.53613	8.67747	8.74428	9.22094	9.19789	9.63105
FAHD2B=5700309	darkorange3	160.027	40.7678	36	47	0.00742692	0.854666	UP	10.6451	0.281482	9.79045	10.1583	10.0887	10.0158	10.054	10.3485	10.5121	10.6451
STRN=5220138	darkorange3	137.939	62.1419	69	66	0.00979387	0.85406	UP	9.45886	0.335491	8.6048	8.52794	8.45787	8.66037	8.61075	8.91204	9.04228	9.45886
SNX22=5360338	darkorange3	186.222	81.5481	72	64	0.0105385	0.85237	UP	9.70086	0.369467	8.84849	8.87904	8.6695	8.73797	8.83615	9.04788	9.47371	9.70086
ICAM2=730156	darkorange3	214.86	78.3699	35	31	0.0101464	0.851646	UP	10.2719	0.405219	9.31303	9.40874	9.17064	9.48979	9.62817	9.92129	10.2719	10.1647
SNRNP70=3870010	darkorange3	226.843	76.1892	52	52	0.0108505	0.849059	UP	12.1949	0.401208	11.3458	11.3255	11.3753	11.1322	11.4267	11.5198	12.1816	12.1949
LINC00452=7610553	darkorange3	232.632	80.1105	43	44	0.00982985	0.8488	UP	8.92823	0.362362	8.07943	8.1691	8.10737	8.04728	8.04416	8.60335	8.76357	8.92823
WNT5B=4850370	darkorange3	121.748	42.4683	56	53	0.00969823	0.848529	UP	8.96805	0.373997	8.11952	8.00396	7.98189	8.47483	8.4417	8.46693	8.88668	8.96805
SLFN11=1990379	darkorange3	113.069	14.8925	49	38	0.00764367	0.846226	UP	11.141	0.320555	10.2947	10.2961	10.6965	10.7525	10.7724	10.8304	11.1298	11.141
MXD4=3710647	darkorange3	114.902	48.413	29	31	0.0102512	0.843511	UP	9.87365	0.386517	9.03014	9.21786	8.90454	8.67207	9.0489	9.1828	9.61714	9.87365
ITPR3=6180133	darkorange3	197.605	76.7393	52	53	0.0123923	0.842532	UP	11.3053	0.475478	10.4627	10.239	10.1091	10.0098	10.6768	10.6648	11.1826	11.3053
SIGIRR=5860373	darkorange3	285.761	82.1554	45	42	0.0087899	0.841304	UP	8.70111	0.310786	7.85981	7.92298	8.00146	8.00474	7.9623	8.33781	8.50219	8.70111
SRSF5=4730543	darkorange3	201.364	76.204	36	33	0.0101527	0.837581	UP	12.5117	0.367528	11.6741	11.7758	11.6148	11.4469	11.6316	11.9761	12.2878	12.5117
SPATA31C1=5290110	darkorange3	179.295	80.8691	68	64	0.0100318	0.836556	UP	9.30054	0.357857	8.46398	8.41611	8.27741	8.41147	8.45919	8.91317	8.93739	9.30054
FAM174A=2060220	darkorange3	158.622	67.9263	48	24	0.0121157	0.835035	UP	9.62411	0.458948	8.78907	8.60035	8.39976	8.48632	8.76606	9.2507	9.43727	9.62411
FNDC3A=1660113	darkorange3	174.559	43.3729	35	45	0.00984372	0.831064	UP	10.2305	0.34886	9.39949	9.13298	9.30304	9.40561	9.6463	9.62348	9.86812	10.2305
TMEM175=1090564	darkorange3	256.657	93.4302	53	45	0.0103204	0.827576	UP	10.1852	0.361146	9.35766	9.35082	9.23105	9.15806	9.32374	9.56831	9.92081	10.1852
CEBPB=20446	darkorange3	33.6426	10.2928	51	44	0.00919764	0.826873	UP	10.5188	0.349178	9.69188	9.60634	9.48765	9.60344	9.47005	9.44632	9.75198	10.5188
YIPF1=20164	darkorange3	171.263	59.4007	53	51	0.00787738	0.824704	UP	10.8854	0.271536	10.0607	10.1134	10.1316	10.2863	10.2697	10.197	10.5039	10.8854
NCF4=6480692	darkorange3	76.7906	29.2202	49	54	0.00822736	0.823105	UP	10.2115	0.28276	9.38843	9.53784	9.4151	9.46472	9.3971	9.68407	9.7934	10.2115
UBXN4=1450537	darkorange3	156.774	38.9759	49	45	0.0103146	0.822905	UP	12.1458	0.360935	11.3229	11.3053	11.1878	11.2196	11.2747	11.4394	11.9452	12.1458
TRAM2=940670	darkorange3	142.59	39.1654	42	50	0.011344	0.822814	UP	11.4364	0.473872	10.6136	10.228	10.0659	10.8147	10.9546	10.9221	11.2774	11.4364
FLVCR2=1510026	darkorange3	185.06	85.5515	73	74	0.012018	0.822533	UP	9.91287	0.433027	9.09033	8.82808	8.62165	8.74428	9.02582	9.2005	9.55938	9.91287
DGCR11=7570142	darkorange3	232.62	96.808	69	61	0.010738	0.821509	UP	9.70964	0.376643	8.88813	8.76286	8.58073	8.72997	8.85042	9.12629	9.36562	9.70964
LHFP=1010139	darkorange3	213.388	96.7286	74	61	0.0115817	0.818886	UP	9.59401	0.418625	8.77512	8.59588	8.44617	8.53674	8.65233	9.06895	9.36128	9.59401
GPC6=2370593	darkorange3	271.929	101.255	55	51	0.0107099	0.817889	UP	9.4431	0.374884	8.62521	8.44782	8.37495	8.50054	8.64817	8.88193	9.15819	9.4431
AATK=7400300	darkorange3	214.156	86.9791	63	53	0.0102824	0.816461	UP	9.47975	0.361908	8.66329	8.53067	8.30444	8.51694	8.48038	8.73233	8.89889	9.47975
NRIP3=2630044	darkorange3	203.836	87.665	74	62	0.0105962	0.809932	UP	9.46952	0.377529	8.65959	8.50811	8.33563	8.53791	8.53096	8.96788	9.06929	9.46952
ZNF75D=460132	darkorange3	179.5	70.2629	46	50	0.0109467	0.808667	UP	9.92433	0.416703	9.11566	8.90353	8.62031	9.1104	9.13011	9.52658	9.59141	9.92433
CNBP=5900600	darkorange3	62.4829	24.6653	47	43	0.00933361	0.803502	UP	11.5785	0.33378	10.775	10.8508	10.5783	10.5417	10.6852	10.7924	11.0615	11.5785
LY96=70167	darkorange3	69.6351	29.0028	46	43	0.00952232	0.799937	UP	11.7432	0.387902	10.9433	11.0843	10.8651	10.516	10.5531	11.0898	11.1746	11.7432
CALN1=4780113	darkorange3	305.461	109.504	53	54	0.0102363	0.799573	UP	9.63786	0.35806	8.83829	8.66826	8.62664	8.71374	8.83847	9.14781	9.3025	9.63786
LOC100133923=3060187	darkorange3	70.2229	14.4619	57	43	0.0114051	0.799123	UP	11.1335	0.411621	10.3344	9.99762	10.0414	9.83926	10.243	10.243	10.6371	11.1335
HAGH=4900333	darkorange3	225.256	87.8269	38	31	0.0106456	0.793178	UP	10.1755	0.392486	9.38236	9.27821	9.23584	9.12556	9.46569	9.75641	10.0572	10.1755
TBC1D9=1400070	darkorange3	56.2392	21.4575	56	52	0.0109497	0.790713	UP	10.1755	0.388558	9.38482	9.07858	9.00717	9.0153	9.28997	9.34928	9.61247	10.1755
TRIM9=2320398	darkorange3	215.972	90.2437	50	52	0.0113282	0.788729	UP	9.31426	0.409539	8.52554	8.30883	8.18908	8.15881	8.5265	8.67678	9.04623	9.31426
ENTPD3=4850504	darkorange3	189.106	84.0996	74	68	0.0112052	0.788102	UP	9.60552	0.39482	8.81742	8.5165	8.42624	8.5576	8.69968	8.88952	9.19626	9.60552
MCEE=5290408	darkorange3	215.624	72.2329	41	40	0.00977792	0.78275	UP	11.35	0.367697	10.5673	10.4846	10.2928	10.6158	10.8433	10.9397	11.2226	11.35
ST6GALNAC4=10379	darkorange3	155.691	54.6647	49	53	0.0104722	0.779896	UP	11.2585	0.401282	10.4319	10.2737	10.1919	10.4904	10.6543	10.7841	11.2585	11.2117
SLC44A1=4730541	darkorange3	181.716	57.9164	42	43	0.00937917	0.77522	UP	10.7143	0.37681	9.91838	9.89316	9.81979	10.1139	10.0646	10.5834	10.7143	10.6936
MFSD3=1510703	darkorange3	197.122	80.6909	48	45	0.0119247	0.767541	UP	9.85296	0.458084	9.08542	8.96625	8.62279	8.69675	8.97641	9.33989	9.77357	9.85296
GSTM1=6400392	darkorange3	160.367	68.5546	37	42	0.00841017	0.760298	UP	11.0362	0.304812	10.2759	10.4003	10.2359	10.3492	10.4879	10.6936	10.9412	11.0362
ARHGEF1=3180736	darkorange3	206.114	84.4664	66	54	0.00881722	0.756434	UP	9.63825	0.31455	8.88182	8.84608	8.65158	8.71594	9.01391	9.13675	9.16397	9.63825
JAGN1=2100441	darkorange3	186.691	81.646	71	63	0.00932447	0.752963	UP	9.47975	0.328057	8.72679	8.71365	8.51205	8.69532	8.59395	8.92709	9.18691	9.47975
SLC38A2=1740136	darkorange3	54.7898	13.5529	40	34	0.00769113	0.75247	UP	11.6139	0.367771	10.6438	10.8854	11.1761	10.7634	10.6	10.8364	11.6139	11.3962
MSMO1=1660719	darkorange3	253.074	98.8607	60	57	0.00952652	0.751313	UP	9.35032	0.335382	8.599	8.50329	8.37542	8.45587	8.67474	8.87131	9.06236	9.35032
EMX2OS=4810753	darkorange3	277.195	101.978	57	52	0.00934418	0.750111	UP	9.21568	0.321211	8.46557	8.33302	8.31643	8.3576	8.53286	8.66436	8.92561	9.21568
ROM1=1470608	darkorange3	226.77	90.4526	63	49	0.00937878	0.749963	UP	9.37219	0.329606	8.62222	8.40455	8.43538	8.52236	8.63199	8.92722	8.95863	9.37219
FRG1B=2810044	darkorange3	29.0109	8.56241	56	46	0.00740626	0.742301	UP	10.0431	0.260361	9.30083	9.28353	9.2351	9.31997	9.39632	9.33231	9.45084	10.0431
GCSAM=3840403	darkorange3	156.13	72.9938	71	66	0.010312	0.739995	UP	9.28412	0.36911	8.54412	8.39657	8.26144	8.28285	8.36851	8.75507	8.98615	9.28412
UBB=4860286	darkorange3	170.284	45.8879	41	40	0.00756227	0.737479	UP	14.0013	0.307364	13.2487	13.5512	13.4373	13.233	13.4505	13.8066	14.0013	13.9861
HS.188979=110523	darkorange3	204.921	91.5038	69	66	0.0113343	0.732258	UP	9.8074	0.417573	9.07515	8.74624	8.5706	8.75106	8.80226	9.25025	9.41522	9.8074
TRIM66=3840110	darkorange3	120.947	51.2479	52	39	0.00900325	0.729961	UP	9.69031	0.325209	8.96035	9.01908	8.65108	8.81859	9.00872	9.12996	9.37996	9.69031
PLD3=6380093	darkorange3	197.97	77.4574	45	32	0.00970285	0.727274	UP	10.73	0.346274	10.0028	9.94398	9.81986	9.71281	9.87881	10.149	10.4608	10.73
TM7SF3=2070474	darkorange3	173.16	74.9951	66	60	0.00989496	0.724615	UP	9.91287	0.367954	9.18825	8.9237	8.85181	8.92648	9.29033	9.49895	9.51983	9.91287
RAB9A=2940451	darkorange3	89.2685	35.3704	54	50	0.00815548	0.722834	UP	10.325	0.299892	9.59307	9.64778	9.67858	9.67572	9.77961	9.99394	10.325	10.3159
INSIG2=2070039	darkorange3	163.196	59.8736	45	34	0.00979068	0.716103	UP	10.0447	0.394933	9.32856	9.0096	8.96482	9.49629	9.40464	9.7962	9.87782	10.0447
HS.539367=1110500	darkorange3	222.058	93.1945	65	58	0.00897104	0.713219	UP	9.08467	0.316218	8.37145	8.33461	8.2004	8.2878	8.30382	8.65208	8.84442	9.08467
FBXO46=2360328	darkorange3	187.286	60.4018	43	53	0.00944416	0.710042	UP	9.71942	0.358554	9.00938	8.79513	8.60123	9.07557	9.17974	9.19254	9.50016	9.71942
CASP1=7050382	darkorange3	25.9241	8.80416	33	54	0.00547976	0.708193	UP	10.1449	0.232431	9.43674	9.56448	9.61492	9.86412	9.47649	9.79063	9.68407	10.1449
SPCS2P4=6130189	darkorange3	195.05	69.907	58	49	0.00849186	0.706594	UP	13.672	0.314448	12.9654	12.912	12.9339	13.0516	13.1391	13.3884	13.6482	13.672
ATP6AP1=6590201	darkorange3	110.627	32.9739	34	35	0.00785147	0.704656	UP	11.9848	0.323606	11.2252	11.5198	11.3938	11.0697	11.3053	11.5548	11.9848	11.9299
MIR939=5390142	darkorange3	133.691	35.3191	40	34	0.00796012	0.704075	UP	8.60931	0.276128	7.90523	7.91288	7.93109	7.98864	7.88206	8.09728	8.43632	8.60931
LRP10=4760349	darkorange3	206.338	78.9679	49	34	0.00863118	0.70119	UP	11.9278	0.309555	11.2266	11.162	11.1381	11.2034	11.3799	11.5615	11.8217	11.9278
PLP1=2650288	darkorange3	213.698	91.7956	75	70	0.00943987	0.699428	UP	9.31409	0.331134	8.61466	8.49055	8.335	8.40072	8.50054	8.72306	8.98806	9.31409
BTN3A1=3130600	darkorange3	136.23	42.9905	51	50	0.00867039	0.698616	UP	9.42679	0.338083	8.72817	8.55223	8.54896	8.99972	8.886	9.06643	9.37943	9.42679
TTLL3=380563	darkorange3	174.744	76.5169	70	61	0.00905767	0.695408	UP	9.26309	0.324961	8.56768	8.44019	8.29395	8.48538	8.50016	8.87448	8.94934	9.26309
PPP4R1=5560020	darkorange3	191.217	88.7904	75	70	0.0106289	0.694567	UP	10.3952	0.392482	9.70064	9.50476	9.30713	9.24707	9.48392	9.78587	10.0801	10.3952
MIR1185-1=990370	darkorange3	239.98	95.3352	73	64	0.0091839	0.693168	UP	9.25011	0.328054	8.55694	8.33296	8.37105	8.33283	8.53261	8.84089	8.88775	9.25011
ASS1=2640544	darkorange3	138.132	66.3319	75	66	0.00924498	0.691418	UP	9.9167	0.341177	9.22529	9.11946	8.8845	8.85081	9.08482	9.3707	9.39429	9.9167
LOC648390=2650091	darkorange3	133.182	48.1433	48	39	0.00787002	0.68875	UP	12.306	0.31473	11.6173	11.7586	11.5791	11.4918	11.7075	12.1969	12.1339	12.306
CDK14=6400553	darkorange3	200.185	80.5924	42	28	0.00916246	0.686293	UP	9.41251	0.349491	8.71819	8.74694	8.5939	8.52118	8.77842	9.07222	9.41251	9.40448
LOC100130701=5870161	darkorange3	249.699	77.8209	42	38	0.0079659	0.684666	UP	8.70479	0.283653	8.02012	7.9931	8.04618	7.99587	8.0414	8.40702	8.51928	8.70479
CDK5RAP3=6620075	darkorange3	217.576	80.2349	46	50	0.00955036	0.680966	UP	11.0861	0.377601	10.189	10.1633	10.0823	10.1286	10.2452	10.4879	11.0861	10.87
SAR1B=5290484	darkorange3	122.593	43.8951	61	60	0.0103634	0.679389	UP	12.4037	0.462363	11.7243	11.3331	11.1646	11.7846	12.0146	12.2456	12.3556	12.4037
LOC730176=270326	darkorange3	217.952	63.3064	38	46	0.0071883	0.673408	UP	8.63624	0.267052	7.96283	8.08636	8.01674	8.02089	8.05079	8.44915	8.50286	8.63624
SPCS2=1430010	darkorange3	125.478	46.0267	37	37	0.00788621	0.673124	UP	13.6576	0.313807	12.932	12.9486	13.0463	13.0401	12.9654	13.4778	13.6576	13.6051
TMEM179B=1780678	darkorange3	208.582	74.4203	44	38	0.00864755	0.669748	UP	12.7053	0.337944	12.0355	11.8776	11.9185	12.0464	12.2948	12.4922	12.6926	12.7053
KIAA0125=380390	darkorange3	116.765	49.3493	43	45	0.0097985	0.667231	UP	10.8157	0.402228	10.1484	10.239	9.77604	9.88296	9.68226	10.0864	10.6483	10.8157
MET=4200504	darkorange3	210.984	90.1835	55	61	0.00889767	0.667146	UP	9.25563	0.315009	8.58848	8.49417	8.36284	8.35068	8.54267	8.7681	8.97334	9.25563
LOC646135=2340091	darkorange3	221.089	94.414	74	65	0.00895763	0.665339	UP	9.34793	0.322443	8.68259	8.65959	8.43202	8.50355	8.57096	8.84514	9.14893	9.34793
EAF2=6770600	darkorange3	104.889	39.2882	44	52	0.00883987	0.662741	UP	11.7846	0.373985	11.1218	11.0264	10.6684	11.2062	11.3604	11.5918	11.6759	11.7846
VPS36=1510091	darkorange3	203.57	77.4239	45	41	0.0092746	0.655783	UP	10.065	0.344196	9.40924	9.25359	9.2238	9.14847	9.51163	9.4089	9.98249	10.065
EIF4A2=4640689	darkorange3	144.865	41.1709	41	30	0.00982362	0.65559	UP	12.9253	0.422558	12.0774	11.8397	11.7548	12.1049	12.3581	12.5674	12.9253	12.733
TBC1D3=4050403	darkorange3	208.626	84.4923	70	52	0.00916337	0.654811	UP	9.31552	0.330122	8.66071	8.43938	8.43014	8.59669	8.63769	8.87626	9.18199	9.31552
SPRR1A=7330184	darkorange3	227.247	93.5122	69	62	0.00854655	0.654033	UP	9.3429	0.30367	8.68886	8.52592	8.42686	8.49867	8.6394	8.90878	8.93739	9.3429
MAGED1=3800600	darkorange3	106.483	25.1195	61	61	0.00827931	0.650996	UP	10.6705	0.34106	9.99277	9.99016	10.0164	9.80047	10.1828	10.5507	10.6705	10.6438
SPCS1=1300497	darkorange3	152.243	59.816	48	49	0.00919241	0.641342	UP	13.9432	0.35939	13.3019	13.1099	13.2323	13.0646	13.2892	13.744	13.9138	13.9432
SLC19A2=1450020	darkorange3	214.768	92.3347	74	64	0.00880734	0.635376	UP	9.49303	0.326322	8.85766	8.69414	8.55782	8.73797	8.86803	9.18454	9.29196	9.49303
LAMA5=4040176	darkorange3	76.0294	30.9419	14	36	0.0104473	0.632744	UP	10.8605	0.421417	10.2277	10.0551	9.79741	9.60048	9.72663	9.90551	10.4627	10.8605
FAM89B=2000224	darkorange3	147.799	63.6423	45	48	0.00836343	0.629479	UP	10.3299	0.300369	9.70042	9.60131	9.44539	9.5131	9.58397	9.93373	9.99878	10.3299
LOC654161=3420427	darkorange3	126.693	59.1495	70	62	0.00817128	0.626941	UP	9.25155	0.296053	8.62461	8.52101	8.3244	8.46235	8.67228	8.85248	8.92399	9.25155
HSBP1=5130139	darkorange3	85.9767	26.986	50	31	0.00751541	0.622962	UP	10.7962	0.2656	10.1733	10.1482	10.1127	10.0039	10.0092	10.1801	10.4474	10.7962
TRIM64B=6480497	darkorange3	216.892	91.2841	69	66	0.00827924	0.622342	UP	9.13662	0.29488	8.51428	8.3687	8.25845	8.48417	8.4741	8.7245	8.9149	9.13662
HS.149244=1710273	darkorange3	192.863	50.0249	42	47	0.00629531	0.620469	UP	8.66959	0.223628	8.04912	8.13884	8.17686	8.17457	8.08771	8.37707	8.51913	8.66959
ST6GALNAC4=7000132	darkorange3	119.123	41.1929	48	42	0.00866174	0.614844	UP	11.1865	0.400459	10.1989	10.0639	10.0313	10.4096	10.5374	10.7075	11.1865	10.8138
FUT8=3870497	darkorange3	142.404	54.635	25	43	0.0106454	0.614625	UP	10.2494	0.409905	9.63481	9.29584	9.02317	9.1592	9.51881	9.64133	9.9703	10.2494
SEC13=1580017	darkorange3	79.1818	29.368	40	36	0.00553836	0.607802	UP	10.2655	0.230829	9.65774	9.86085	9.71069	10.0008	9.83207	10.1748	10.1883	10.2655
AKAP17A=5570538	darkorange3	117.381	39.8894	55	53	0.0107948	0.607138	UP	11.5753	0.480378	10.904	10.3673	10.2272	10.9577	11.0397	11.1484	11.5753	11.5112
SEPT2=5960703	darkorange3	207.444	84.2222	46	40	0.00884917	0.605306	UP	11.9804	0.343577	11.3751	11.3039	11.1363	11.0434	11.4498	11.6337	11.9278	11.9804
PABPC4=5310278	darkorange3	81.1433	29.243	39	40	0.00763273	0.603072	UP	11.3191	0.280619	10.716	10.6724	10.5803	10.4614	10.4474	10.7275	10.8921	11.3191
CHD9=1710474	darkorange3	97.0435	26.2742	47	48	0.00712009	0.601951	UP	10.5228	0.270947	9.92081	10.0055	9.77141	9.98956	10.1261	10.2264	10.508	10.5228
AARS=290603	darkorange3	109.169	39.2571	48	28	0.00839072	0.601598	UP	12.7088	0.310674	12.1072	12.0774	11.8456	11.8736	12.0817	12.0595	12.5699	12.7088
MYPOP=3140202	darkorange3	200.295	68.2199	55	49	0.00950209	0.601017	UP	10.3002	0.370154	9.69916	9.38826	9.15579	9.53692	9.73557	9.85869	10.0951	10.3002
HS.128393=510706	darkorange3	168.104	80.7295	73	68	0.00948581	0.599894	UP	9.26806	0.362125	8.66816	8.46557	8.16178	8.31133	8.39561	8.80944	8.90353	9.26806
KIAA0125=3780647	darkorange3	123.828	43.8091	56	56	0.0102957	0.598624	UP	10.9391	0.42643	10.3405	9.85471	9.54883	10.2582	10.1662	10.4178	10.5787	10.9391
ZNF557=3420019	darkorange3	181.158	76.2258	69	60	0.00780917	0.593562	UP	9.28437	0.273203	8.69081	8.52504	8.42727	8.56223	8.68728	8.78636	8.94781	9.28437
ADAM15=3990626	darkorange3	200.53	91.2579	66	72	0.00813591	0.593354	UP	9.23095	0.30722	8.63759	8.61594	8.30638	8.39712	8.53781	8.88436	8.94716	9.23095
TVP23B=5690762	darkorange3	59.2611	12.6599	53	47	0.00564824	0.587563	UP	10.0615	0.286551	9.47391	9.40432	9.34156	9.92384	9.87525	9.98334	9.87392	10.0615
LOC642333=5390148	darkorange3	98.0849	31.6455	42	36	0.00914803	0.581777	UP	11.1259	0.376637	10.5441	10.3634	9.90819	10.3688	10.6648	10.6131	10.959	11.1259
FAM3A=3440091	darkorange3	71.3384	27.3305	48	43	0.00857363	0.579971	UP	11.0184	0.316315	10.4384	10.2309	10.3403	10.1352	10.3024	10.5747	10.891	11.0184
KRT10=5560682	darkorange3	82.0603	29.0016	43	38	0.00685951	0.571643	UP	10.5014	0.260152	9.92978	9.96531	9.93601	9.72321	9.79133	10.2102	10.243	10.5014
AKR1A1=6130424	darkorange3	139.248	53.6355	53	44	0.00707427	0.571444	UP	12.3349	0.295269	11.7554	11.86	11.6266	11.6476	11.9828	12.2339	12.3349	12.3268
DEF8=5820768	darkorange3	119.084	51.1045	57	53	0.0101099	0.57007	UP	10.7605	0.454958	9.87935	9.68407	9.4689	9.64755	9.97878	10.3952	10.7605	10.4494
CDK5RAP3=5550465	darkorange3	121.189	41.55	41	44	0.00749864	0.54594	UP	10.4514	0.33381	9.55598	9.71501	9.5691	9.47875	9.59038	9.78061	10.4514	10.1019
LRBA=4040059	darkorange3	182.057	83.0377	72	58	0.00820537	0.542926	UP	9.40924	0.306917	8.86632	8.71274	8.48085	8.55867	8.62042	8.95891	9.05983	9.40924
EIF2B4=5960546	darkorange3	133.26	47.3891	52	43	0.00691735	0.540468	UP	11.0353	0.295513	10.389	10.4523	10.2189	10.3643	10.6936	10.7953	11.0353	10.9295
FRZB=3370113	darkorange3	64.2046	22.6702	59	47	0.00512184	0.524083	UP	8.35633	0.172954	7.83224	7.89269	7.8564	7.87786	7.91828	7.92034	8.06418	8.35633
GAS6=4280632	darkorange3	94.6304	39.0182	29	39	0.00721799	0.522719	UP	11.3685	0.298563	10.8044	10.8886	10.8021	10.5928	10.5702	10.8854	11.3685	11.3272
GSTM2=6130168	darkorange3	109.713	49.1451	47	36	0.00712437	0.52105	UP	10.7634	0.274829	10.2424	10.3188	10.0193	10.1206	10.2102	10.425	10.7479	10.7634
PNOC=2350278	darkorange3	125.235	37.8516	49	49	0.00768592	0.51793	UP	10.5702	0.319416	9.89659	9.82184	9.8708	9.71323	9.86231	10.2833	10.5702	10.4145
GNPNAT1=6330739	darkorange3	124.374	62.2973	71	53	0.00814411	0.503576	UP	9.67755	0.306919	9.17398	8.95863	8.8415	8.96573	9.02531	9.34371	9.57155	9.67755
LOC88523=1440452	darkorange3	31.318	7.8986	43	49	0.00691828	0.494921	UP	9.91592	0.362053	9.35448	9.06895	8.9752	9.81587	9.51274	9.71323	9.91592	9.8494
SLC22A23=7550450	darkorange3	140.784	65.6545	70	65	0.00718132	0.491157	UP	9.10504	0.280537	8.61388	8.3441	8.28337	8.45386	8.51384	8.88621	8.74824	9.10504
CLRN1=6620142	darkorange3	142.088	67.05	73	73	0.00805325	0.490909	UP	9.09488	0.299029	8.60397	8.36261	8.32693	8.33573	8.40351	8.69178	8.96503	9.09488
EVI2B=7050152	darkorange3	113.234	48.0551	33	42	0.00951942	0.487462	UP	11.6173	0.39837	11.1298	10.8157	10.6422	10.426	10.9059	11.2509	11.3922	11.6173
CCR2=580706	darkorange3	40.9653	17.8779	40	38	0.00948038	0.487089	UP	9.20182	0.398478	8.71473	8.54749	8.15107	8.08541	8.33535	8.74785	9.01851	9.20182
NAGK=3450326	darkorange3	79.678	29.0824	57	44	0.0064838	0.484936	UP	10.8316	0.340036	10.1029	9.97342	9.92305	10.3281	10.5393	10.67	10.8316	10.5878
RPL39P10=6450010	darkorange3	186.893	65.1436	36	32	0.00584546	0.484413	UP	8.60077	0.223442	8.11636	8.11897	8.11958	8.12286	8.11756	8.48538	8.55366	8.60077
AKAP17A=4260750	darkorange3	138.904	51.3409	47	45	0.00849342	0.476514	UP	10.1761	0.354287	9.69961	9.43809	9.12158	9.57953	9.68698	9.83059	10.1672	10.1761
RRBP1=3890408	darkorange3	75.426	27.8702	46	40	0.00700515	0.442358	UP	13.1174	0.324173	12.2503	12.22	12.2079	12.216	12.317	12.5373	13.1174	12.6926
ITM2B=6380315	darkorange3	63.3286	24.2672	52	53	0.0057531	0.43582	UP	12.4504	0.225722	12.0146	12.0246	11.7306	12.0246	11.9471	12.2287	12.2991	12.4504
ZDHHC8=4590154	darkorange3	101.68	40.0495	47	43	0.00786419	0.433487	UP	10.9835	0.335194	10.55	10.4137	10.0516	10.0801	10.5848	10.5194	10.8983	10.9835
PNISR=2120376	darkorange3	79.8929	27.6893	41	32	0.00695842	0.414602	UP	10.1242	0.271328	9.70964	9.53429	9.29384	9.32178	9.48748	9.55033	9.79476	10.1242
PTOV1=1400025	darkorange3	77.4941	31.705	28	25	0.00690715	0.412524	UP	10.5441	0.302387	10.0987	10.065	9.9662	9.59762	10.0422	10.1535	10.5441	10.5112
RABEPK=460519	darkorange3	90.3373	34.597	54	36	0.0059448	0.383947	UP	10.6	0.28266	10.0939	9.95994	9.95419	9.92829	10.3318	10.5337	10.6	10.4778
BTN3A2=4610674	darkorange3	126.736	37.8846	53	44	0.00554999	0.378003	UP	10.7075	0.232737	10.3295	10.1516	9.91666	10.3002	10.4093	10.4012	10.4786	10.7075
PLOD1=60437	darkorange3	47.1994	19.3516	33	28	0.00606324	0.367338	UP	10.6586	0.319489	10.0607	10.229	9.90844	9.60714	10.1745	10.2629	10.6586	10.428
JMJD7-PLA2G4B=2350722	darkorange3	113.42	41.393	34	33	0.00645037	0.360819	UP	9.83579	0.275451	9.47497	9.45192	9.14031	9.0305	9.316	9.43263	9.75775	9.83579
CCR2=6040711	darkorange3	26.757	11.324	46	45	0.00837088	0.359331	UP	9.0986	0.371753	8.73927	8.55366	8.17976	8.06814	8.34425	8.51762	9.01877	9.0986
IDH2=4880433	darkorange3	77.1595	28.3626	47	37	0.00470408	0.353811	UP	11.0675	0.208096	10.6535	10.6871	10.7448	10.5608	10.4904	10.8951	11.0675	11.0073
MANBAL=1570110	darkorange3	41.5625	14.7406	60	50	0.00459439	0.351734	UP	10.0034	0.18165	9.65169	9.46221	9.71098	9.63825	9.72075	9.85278	9.97102	10.0034
LSM10=160255	darkorange3	52.1975	21.6592	48	44	0.00449774	0.345026	UP	10.0556	0.195822	9.71059	9.65325	9.43571	9.806	9.68542	9.9574	9.89051	10.0556
CCL25=1110075	darkorange3	49.5846	12.8815	40	22	0.00354391	0.344076	UP	8.24865	0.121428	7.90458	7.92971	7.97105	7.89595	7.92445	7.97562	8.09851	8.24865
EPB41L4A=780433	darkorange3	77.7353	41.4388	77	62	0.00705496	0.329873	UP	8.98008	0.293844	8.6502	8.35406	8.20593	8.29493	8.44414	8.7802	8.90969	8.98008
GLCCI1=5290079	darkorange3	37.3408	10.3843	44	43	0.00595168	0.30494	UP	10.1165	0.276983	9.81152	9.5262	9.31812	9.69537	9.64109	10.0813	9.9506	10.1165
SAR1B=6620537	darkorange3	31.9158	10.7984	54	50	0.00533832	0.240632	UP	10.4804	0.396584	10.0595	9.65702	9.34113	10.1897	10.397	10.4804	10.3159	10.3002
DYNLL1=4230520	darkorange3	16.4728	5.80645	51	48	0.00523974	0.202291	UP	13.4052	0.37311	12.9785	12.8394	12.3516	12.758	13.3464	13.4052	13.401	13.1808
MAPK8IP3=5270575	darkorange3	26.4526	10.3893	54	43	0.0056652	0.159178	UP	10.453	0.332458	9.80178	9.68067	9.6533	9.42511	9.44528	9.93942	10.453	9.96096
TMEM147=2600324	darkorange3	26.9743	8.87208	49	41	0.00301373	0.145064	UP	11.1826	0.164934	10.904	10.7742	10.8927	10.8828	10.6846	11.0837	11.1826	11.0491
UFSP2=4250288	darkorange3	28.9925	8.79904	53	55	0.00491079	0.0749801	UP	10.2015	0.323362	9.87676	9.53031	9.19961	9.63825	9.98895	10.0163	10.2015	9.95174
NINJ1=7380706	darkorange3	33.7121	10.4246	55	53	-0.00612916	-0.198104	DN	9.53137	0.379979	8.73637	9.05079	9.53137	8.86333	8.56587	8.50464	8.34978	8.53827
WARS=4860224	darkorange3	22.4902	8.9532	8	7	-0.00929169	-0.209052	DN	12.932	0.57618	11.7058	12.1875	12.8136	12.932	11.609	11.6741	11.6008	11.4968
RBM38=3420372	darkorange3	48.5898	20.1377	49	45	-0.00479655	-0.226194	DN	8.76554	0.236304	8.29158	8.34339	8.69906	8.76554	8.35411	8.40384	8.20127	8.06539
HSP90AB1=4830100	darkorange3	48.5897	21.2714	58	41	-0.00435379	-0.235984	DN	10.7465	0.21352	10.4665	10.5121	10.7465	10.4964	10.4514	10.2135	10.0734	10.2305
MAST4=4260309	darkorange3	42.1641	9.56756	57	52	-0.00593013	-0.298603	DN	9.07324	0.286211	8.72072	8.88283	8.98746	9.07324	8.54934	8.5149	8.26687	8.42212
ITPA=6350086	darkorange3	31.0671	12.6796	49	40	-0.00594493	-0.320538	DN	9.38124	0.267763	9.00144	9.19242	9.38124	9.24192	8.88519	8.78941	8.67678	8.6809
WARS=3710068	darkorange3	27.7223	11.5012	8	7	-0.0112966	-0.382562	DN	12.2503	0.670224	10.7724	11.1484	11.8799	12.2503	10.649	10.6733	10.6143	10.3898
MRPL27=2060612	darkorange3	94.7396	37.6225	57	57	-0.00777493	-0.470676	DN	8.93646	0.2993	8.45863	8.62919	8.93646	8.77909	8.61269	8.44953	8.24683	7.98795
CKAP2L=6380324	darkorange3	156.085	60.9273	53	46	-0.0068362	-0.482449	DN	9.12943	0.262565	8.77093	8.93153	9.12943	8.91604	8.68522	8.61377	8.54067	8.28848
TUBB=3610259	darkorange3	71.3532	27.3099	55	40	-0.00651382	-0.500107	DN	10.5041	0.259687	10.3784	10.3358	10.5041	10.3583	10.2069	10.1977	9.75198	9.87829
MED30=1230292	darkorange3	96.0701	32.6172	42	50	-0.00749472	-0.521956	DN	9.58074	0.287348	9.26721	9.26583	9.58074	9.38691	9.36844	9.32276	8.8229	8.74526
RBM38=3140750	darkorange3	55.8578	22.8858	53	41	-0.00747141	-0.522624	DN	9.79174	0.326857	9.24833	9.29768	9.79174	9.63339	9.44826	9.09295	9.30201	8.7257
SKA1=2030630	darkorange3	172.919	72.127	43	40	-0.00784249	-0.52411	DN	8.9543	0.306699	8.51856	8.73897	8.9543	8.67559	8.41178	8.36269	8.21055	7.99445
C19orf10=1030458	darkorange3	53.9301	17.9002	5	11	-0.0084224	-0.527509	DN	12.22	0.342305	11.6759	11.9697	12.1949	12.22	11.8776	11.9871	11.7602	11.1484
NHP2=4570136	darkorange3	146.557	42.0319	54	39	-0.00750316	-0.550953	DN	9.36173	0.278748	9.11297	9.34205	9.36173	9.07281	9.05603	9.14876	8.7197	8.56201
DBNL=2140671	darkorange3	52.804	18.3329	58	53	-0.00599752	-0.573137	DN	11.4003	0.224021	11.2733	11.3416	11.4003	11.1605	11.0064	11.1218	11.0207	10.7002
S1PR1=160754	darkorange3	168.144	63.7335	53	49	-0.00835459	-0.578057	DN	9.08257	0.326432	8.71819	8.81954	9.08257	8.84841	8.60213	8.43592	8.21119	8.14013
CCL3L1=4250053	darkorange3	46.1504	18.5779	43	43	-0.014185	-0.599864	DN	10.4434	0.708505	8.84431	9.11903	10.4434	9.93424	9.06249	9.0257	8.61206	8.24444
HS.572649=6280750	darkorange3	39.9745	17.0811	34	40	-0.00790568	-0.610204	DN	8.95464	0.353663	8.48746	8.24396	8.69043	8.95464	8.80345	8.34934	8.21299	7.87726
MCOLN2=5490068	darkorange3	70.0274	22.3139	38	25	-0.0100727	-0.614863	DN	9.43496	0.442536	8.77007	8.67976	9.20808	9.43496	9.08674	8.58345	8.3052	8.1552
C3orf14=6650079	darkorange3	99.3243	34.8122	41	46	-0.00839124	-0.63048	DN	8.87742	0.352609	8.45899	8.36173	8.6339	8.87742	8.22894	8.1875	7.90359	7.82851
LYAR=5310369	darkorange3	89.7321	30.115	61	53	-0.00641275	-0.63829	DN	9.46715	0.224564	9.46715	9.33763	9.43464	9.2917	9.33746	9.18184	8.97555	8.82886
CHD8=1170564	darkorange3	26.0534	11.3987	54	29	-0.00875882	-0.645889	DN	10.2141	0.336209	9.67026	9.8542	10.2141	9.80785	9.87829	9.68579	9.62615	9.02437
TUBBP1=2140400	darkorange3	50.1536	15.5193	52	40	-0.00632693	-0.650417	DN	9.89589	0.241096	9.86412	9.76143	9.87214	9.65112	9.65093	9.89589	9.4248	9.21371
ATL3=1240243	darkorange3	144.006	58.9634	30	30	-0.0101258	-0.650581	DN	10.1852	0.401781	9.61416	9.76143	10.1475	10.1852	9.65959	9.52252	9.34205	8.96358
STIL=6220050	darkorange3	198.676	85.5219	54	59	-0.00972781	-0.651705	DN	9.72171	0.363165	9.26402	9.42957	9.72171	9.65169	9.39965	9.13704	8.98512	8.61231
SPC24=5910349	darkorange3	136.056	48.5537	35	44	-0.00850338	-0.653916	DN	9.51807	0.36209	9.29214	9.51807	9.47348	9.14155	9.00887	8.71353	8.64018	8.63823
HMGA1=7400286	darkorange3	64.0468	12.9211	50	55	-0.00614323	-0.661861	DN	10.6601	0.302126	10.4349	10.3043	10.6601	10.0034	9.89862	10.1062	9.9355	9.77299
MRPL54=3710039	darkorange3	39.425	15.3138	58	53	-0.0082893	-0.678362	DN	10.7924	0.309965	10.6101	10.5862	10.7689	10.7924	10.4568	10.7117	10.1456	9.93172
RANBP1=7000735	darkorange3	83.211	28.9881	60	49	-0.00823104	-0.689474	DN	10.142	0.295668	10.0294	9.93424	10.142	10.059	10.1146	9.9642	9.51585	9.33989
EHD1=1780619	darkorange3	122.76	41.2575	38	43	-0.0073925	-0.698257	DN	10.737	0.251899	10.737	10.6724	10.6592	10.7339	10.7134	10.499	10.3092	10.0387
MTHFD2=1300706	darkorange3	115.173	34.2542	41	25	-0.00733841	-0.704672	DN	10.1148	0.282235	10.0987	10.1148	9.76008	10.0309	9.93373	9.71542	9.44564	9.39401
LOC146880=3420400	darkorange3	107.76	35.7861	52	52	-0.00725885	-0.708883	DN	9.59628	0.26135	9.53068	9.42715	9.53032	9.59628	9.37014	9.56809	9.18825	8.8218
SYT11=5910500	darkorange3	126.948	42.4577	45	36	-0.00969927	-0.719756	DN	9.17579	0.396814	9.04712	9.17579	9.16323	8.89318	8.86749	8.55291	8.10782	8.32737
PLK4=3190470	darkorange3	234.427	90.0776	59	53	-0.00886259	-0.728173	DN	9.50029	0.311524	9.29033	9.33456	9.50029	9.3683	9.16429	9.03147	8.83869	8.56216
DCK=5290703	darkorange3	116.918	45.4852	33	38	-0.00981421	-0.753647	DN	9.69207	0.384189	9.31909	9.22043	9.39016	9.69207	9.20079	9.22166	8.60344	8.56544
TUBB4B=2070368	darkorange3	86.4719	34.8523	54	45	-0.0095099	-0.762859	DN	10.6304	0.32931	10.3883	10.507	10.463	10.6304	10.4954	10.3095	10.0179	9.62547
EMP1=3940435	darkorange3	173.414	59.4382	44	45	-0.0100451	-0.763248	DN	8.81255	0.418056	8.53267	8.60872	8.81255	8.53615	8.13773	7.95533	7.71462	7.76942
SNHG6=5720520	darkorange3	219.77	68.549	53	40	-0.00923894	-0.766469	DN	11.1593	0.329334	11.0754	11.0421	11.0493	11.1593	11.0801	10.8386	10.41	10.3089
RAD21=2260551	darkorange3	81.5112	25.3767	32	43	-0.00707681	-0.768585	DN	10.4057	0.310432	10.4057	10.3828	10.1557	9.94855	9.99181	9.69392	9.66391	9.63707
S1PR1=4810768	darkorange3	140.803	40.7217	54	39	-0.00859252	-0.77515	DN	8.99066	0.34852	8.78979	8.53791	8.99066	8.55978	8.57143	8.27913	8.01156	8.01464
CTLA4=6400333	darkorange3	134.752	59.0592	51	44	-0.0138911	-0.778041	DN	9.3934	0.530094	8.64298	9.06685	9.3934	9.16249	9.13298	8.71473	8.16489	7.86494
TTK=5870725	darkorange3	206.173	86.135	44	37	-0.0109193	-0.798145	DN	9.63949	0.401213	9.25262	9.43217	9.63949	9.35794	9.46748	8.9076	8.81458	8.45448
APOBEC3B=3170068	darkorange3	86.4245	33.1899	36	38	-0.0104738	-0.799398	DN	9.60111	0.388562	9.11875	9.24723	9.33311	9.60111	9.02092	8.96393	8.75424	8.31935
PVRIG=6400603	darkorange3	50.0382	11.4113	24	39	-0.00858871	-0.820188	DN	9.20212	0.305407	9.06157	8.95162	8.91973	9.20212	9.10204	8.85018	8.65221	8.24138
RPS10P14=4290669	darkorange3	149.54	39.2804	47	37	-0.0101083	-0.826584	DN	12.5478	0.35514	12.2808	12.5478	12.4449	12.2948	12.1902	12.3377	11.86	11.4542
DCPS=1500129	darkorange3	61.1083	13.4158	47	44	-0.00957677	-0.829129	DN	9.75814	0.337461	9.63258	9.6709	9.72067	9.74786	9.61823	9.75814	9.22043	8.80345
HIST1H4K=610014	darkorange3	153.082	53.4468	52	44	-0.00946434	-0.840927	DN	9.19851	0.351653	9.13184	9.06133	9.11578	9.19851	8.75209	8.70488	8.39275	8.29091
RPL29=2350465	darkorange3	150.153	48.7222	57	57	-0.00806338	-0.84149	DN	9.02557	0.314128	9.02557	8.71916	8.86954	8.91886	8.52642	8.60405	8.21133	8.18408
MYC=6270646	darkorange3	154.341	34.9001	33	23	-0.00888153	-0.857486	DN	9.264	0.311823	9.16524	9.18333	9.264	8.92399	8.98615	8.81305	8.71473	8.30776
GINS2=6020735	darkorange3	178.329	61.3354	49	57	-0.0102706	-0.860976	DN	8.80986	0.387725	8.50854	8.63208	8.80986	8.3618	8.14655	8.19105	7.87559	7.64756
POC1A=6660446	darkorange3	174.466	55.4977	39	38	-0.00858669	-0.863839	DN	9.26092	0.289538	9.24951	9.26092	9.15442	9.09166	9.04712	8.97979	8.7892	8.38568
LRR1=10253	darkorange3	174.595	44.0313	56	39	-0.00868204	-0.878513	DN	10.3247	0.295347	10.3247	10.2539	10.3124	10.2309	10.2655	10.2146	9.98593	9.44615
NT5C=6220070	darkorange3	218.78	74.6436	44	39	-0.0117444	-0.879483	DN	10.7932	0.405744	10.5213	10.7704	10.7932	10.7836	10.6218	10.4533	10.0848	9.64177
PLEKHO1=3450280	darkorange3	232.458	72.8502	38	33	-0.011142	-0.88733	DN	9.55195	0.406063	9.44257	9.47875	9.55195	9.51955	9.28827	8.99002	8.6284	8.55524
LOC100132528=4760754	darkorange3	79.5484	17.7642	32	44	-0.00904724	-0.897513	DN	11.3591	0.380895	11.3591	11.3243	11.1689	11.0286	10.6889	10.738	10.3773	10.4616
PTTG1=1510291	darkorange3	153.663	34.1905	53	27	-0.00963966	-0.900496	DN	11.7554	0.337291	11.5599	11.7554	11.5588	11.5414	11.3658	11.5414	11.2278	10.6594
LOC649049=4570475	darkorange3	123.514	20.5715	12	8	-0.00899239	-0.902118	DN	12.6994	0.3216	12.6994	12.5959	12.5681	12.5478	12.2878	12.2212	11.9896	11.7973
RPSAP49=520603	darkorange3	206.664	62.0007	46	44	-0.00987693	-0.902857	DN	12.3501	0.343198	12.2687	12.3039	12.3501	12.2456	11.9552	12.1116	11.7281	11.3658
RPL12P14=6250537	darkorange3	180.225	48.1278	44	48	-0.00959774	-0.904395	DN	10.1768	0.348874	10.0404	9.8415	9.87668	10.1768	9.83468	9.67188	9.33552	9.13603
MYH9=6620136	darkorange3	215.911	85.0961	55	42	-0.0119241	-0.908373	DN	11.8852	0.424062	11.6443	11.8626	11.8852	11.6316	11.6356	11.3358	10.9289	10.7359
HAVCR2=5220093	darkorange3	34.6712	10.9683	57	52	-0.0101923	-0.909457	DN	10.5916	0.360114	10.396	10.2641	10.4769	10.5916	10.4904	10.2866	9.97396	9.48651
ZFP36L1=830164	darkorange3	125.023	19.172	49	48	-0.0105172	-0.924166	DN	9.45941	0.396296	9.38904	9.45941	9.20895	9.32563	9.31074	8.72048	8.60559	8.46487
CNN2=5550037	darkorange3	53.2182	17.338	42	53	-0.00863606	-0.928278	DN	11.0604	0.377006	11.0118	11.0604	10.8757	10.2907	10.5983	10.4115	10.2162	10.0836
LMNB1=3420593	darkorange3	235.607	85.1589	46	44	-0.0108487	-0.934122	DN	8.9625	0.373532	8.89171	8.85494	8.9625	8.88356	8.86892	8.59939	8.20929	7.95759
ORC6=4830343	darkorange3	146.39	53.1403	47	49	-0.00985207	-0.93492	DN	9.27806	0.348945	9.16153	8.99107	9.27806	9.06767	9.12269	9.14019	8.64137	8.22661
ABCB9=5290598	darkorange3	50.4509	16.1233	46	56	-0.01067	-0.9386	DN	9.49398	0.477873	8.95974	9.30387	9.49398	8.51209	8.48764	8.70018	8.56209	8.02114
CLIC1=3450072	darkorange3	181.002	54.6405	31	24	-0.0108763	-0.972227	DN	12.834	0.380675	12.5592	12.5536	12.834	12.674	12.3939	12.4556	12.2044	11.587
RNFT2=4860086	darkorange3	165.699	51.6431	45	42	-0.0100188	-0.974704	DN	9.6513	0.335055	9.6513	9.5816	9.62182	9.61208	9.50951	9.35336	9.15876	8.6766
MTFP1=7400025	darkorange3	51.5812	8.02057	31	36	-0.00884741	-0.97604	DN	10.4408	0.343309	10.4408	10.4067	9.95161	10.3775	10.4123	10.315	10.0034	9.46472
SHISA2=7650523	darkorange3	98.1747	38.1658	59	33	-0.0128043	-0.985953	DN	9.5425	0.550996	8.74312	8.90399	9.5425	8.57428	8.35836	8.2027	8.10663	7.75716
RAB31=6590341	darkorange3	193.957	76.4427	35	25	-0.0120728	-0.992554	DN	9.95994	0.448673	9.69342	9.63546	9.90615	9.95994	9.34075	9.34535	8.93606	8.70087
GBP2=1940162	darkorange3	158.42	63.798	27	0	-0.0144544	-1.00589	DN	11.78	0.524859	11.202	11.4011	11.78	11.7272	11.4124	11.1424	10.7339	10.1961
COTL1=1070678	darkorange3	225.051	50.6906	37	26	-0.0107699	-1.00759	DN	9.07761	0.375458	9.07761	8.9933	8.96113	9.01076	8.82535	8.59066	8.28234	8.07002
LOC731314=4120538	darkorange3	153.83	40.6827	52	51	-0.0104716	-1.01423	DN	10.1808	0.35274	10.1808	10.1789	10.1373	10.1334	9.98367	10.0444	9.67804	9.16657
RPL4P5=3890747	darkorange3	137.196	36.3775	39	34	-0.0108943	-1.03393	DN	12.089	0.401157	11.9452	12.089	11.9175	11.6921	11.5785	11.3039	11.2883	10.9112
CDCA7=2070520	darkorange3	174.434	60.2969	57	58	-0.0117925	-1.04546	DN	9.58653	0.426847	9.42572	9.58653	9.41244	9.19972	9.03408	9.07049	8.54835	8.38026
RPS2P9=4890358	darkorange3	234.095	69.4636	51	48	-0.0116872	-1.05637	DN	9.24891	0.427488	9.24891	9.23026	9.11311	9.21309	8.90457	8.58783	8.32988	8.19254
LOC727803=5290546	darkorange3	195.727	70.2767	61	59	-0.0110532	-1.06867	DN	9.97836	0.38184	9.97836	9.86862	9.91733	9.75496	9.66695	9.62526	9.1532	8.90969
RPS12P22=3460553	darkorange3	279.875	83.9891	49	56	-0.0124146	-1.07528	DN	12.4866	0.429607	12.4611	12.4866	12.3989	12.448	12.3692	12.2212	11.6042	11.3858
ACOT7=4290050	darkorange3	206.679	64.5508	47	53	-0.0124788	-1.08855	DN	9.67185	0.472401	9.37862	9.40793	9.67185	9.21411	8.93562	8.73758	8.5716	8.29007
TMEM106C=1430537	darkorange3	145.53	46.7182	50	48	-0.0106477	-1.09434	DN	10.2887	0.382222	10.2333	10.142	10.2887	9.91181	9.7673	9.73927	9.5863	9.13897
CKS1B=4210088	darkorange3	170.338	55.2848	49	47	-0.0125498	-1.1131	DN	11.2551	0.459038	11.0207	11.0329	11.1686	11.2551	10.5548	10.9195	10.3989	9.90761
CYFIP2=6100768	darkorange3	39.4232	9.18002	32	46	-0.00847209	-1.13141	DN	12.0483	0.362349	12.0483	11.9511	11.7821	11.4025	11.4314	11.4154	11.6192	10.9169
SIVA1=1450477	darkorange3	74.7873	26.625	65	57	-0.0106258	-1.13586	DN	10.8055	0.384987	10.8055	10.6202	10.7619	10.434	10.2677	10.5213	10.0428	9.66959
RPL21P119=6450524	darkorange3	35.0182	13.1271	56	50	-0.0101121	-1.14104	DN	9.09065	0.388838	9.09065	8.90158	8.73881	9.08248	8.39109	8.64108	8.43001	7.94961
STMN1=3460707	darkorange3	205.095	63.7349	39	50	-0.0135298	-1.14263	DN	9.84978	0.499647	9.56922	9.77161	9.84978	9.60048	9.11205	9.00938	8.87358	8.42659
TUBBP2=3310288	darkorange3	222.721	61.6372	42	42	-0.0114979	-1.15753	DN	10.5063	0.407093	10.4295	10.5063	10.463	10.0911	10.02	10.1213	9.85025	9.27194
MTSS1=3170300	darkorange3	13.4054	2.86792	43	46	-0.0103357	-1.15827	DN	9.76589	0.399227	9.63843	9.37381	9.25217	9.58836	9.76589	9.49177	9.22404	8.48016
LITAF=3180672	darkorange3	99.1078	29.7944	53	50	-0.0124851	-1.1632	DN	12.1598	0.426691	11.9896	11.9116	12.1598	11.8998	11.8616	11.8636	11.3992	10.8264
SCARNA18=2750670	darkorange3	27.7879	10.0828	45	47	-0.00995234	-1.21512	DN	9.53353	0.365399	9.53353	9.24527	8.9996	9.07625	9.06808	9.11297	8.68035	8.31841
RPS13P2=2320709	darkorange3	103.442	20.1695	64	59	-0.0112403	-1.24082	DN	13.3136	0.393897	13.3136	13.2219	12.9569	13.0872	12.8776	13.0474	12.6418	12.0728
LILRB4=1820114	darkorange3	238.143	94.7955	36	42	-0.0152263	-1.25726	DN	9.8041	0.529908	9.51739	9.58653	9.8041	9.65576	9.40957	9.02518	8.74665	8.26013
SNHG5=1050475	darkorange3	148.767	35.5416	54	57	-0.0155035	-1.29497	DN	12.5699	0.590509	12.5117	12.2637	12.3772	12.5699	12.5179	12.0728	11.1025	11.2167
ANXA2=4780615	darkorange3	209.667	75.0619	51	49	-0.0144891	-1.30506	DN	12.5219	0.52164	12.2878	12.3449	12.5219	12.285	11.7643	11.7111	11.5357	10.9827
LOC648249=2650400	darkorange3	312.789	104.162	47	49	-0.0167834	-1.32363	DN	11.6935	0.586167	11.353	11.6935	11.5561	11.5753	11.1506	10.959	10.4786	10.0294
TUBBP2=3170286	darkorange3	137.039	41.3604	56	42	-0.0127646	-1.33546	DN	12.448	0.434391	12.448	12.4012	12.4035	12.1816	12.1835	12.0638	11.9339	11.1125
RPL21P28=5690369	darkorange3	144.483	29.7739	48	47	-0.0121457	-1.34637	DN	12.2339	0.424965	12.2339	12.1116	11.7614	11.936	11.8101	11.6511	11.4154	10.8875
FXYD5=1470332	darkorange3	277.514	90.5847	58	42	-0.0151632	-1.3493	DN	11.2733	0.511928	11.1912	11.2733	11.2062	11.1063	11.0479	10.8001	10.3129	9.84192
CCDC34=7040184	darkorange3	202.402	72.93	54	46	-0.0152166	-1.3638	DN	9.28564	0.524794	9.19851	9.28564	9.17506	8.94169	9.01557	8.75653	8.17362	7.83471
RPS3AP25=1440121	darkorange3	165.733	44.9678	52	53	-0.012143	-1.42085	DN	9.63644	0.46715	9.63644	9.22807	9.02056	9.12967	8.89988	8.70457	8.34884	8.2156
RPL10P9=5090484	darkorange3	24.1352	9.32989	49	59	-0.011778	-1.43349	DN	11.8119	0.436944	11.8119	11.451	11.2407	11.6337	11.1108	11.2027	11.0162	10.3784
RPLP2P3=4290349	darkorange3	248.293	60.6163	47	51	-0.0152498	-1.4425	DN	10.5801	0.551227	10.5483	10.5801	10.1788	10.1945	10.2448	9.82134	9.27273	9.10583
S100A4=5290270	darkorange3	218.369	76.8807	41	26	-0.0173386	-1.51148	DN	11.8896	0.598751	11.7111	11.6243	11.7681	11.8896	11.4936	11.4314	10.6518	10.1996
RPL21P53=4010180	darkorange3	146.779	43.2139	46	51	-0.0138107	-1.54773	DN	11.4077	0.491956	11.4077	11.1206	10.949	11.2494	10.716	10.7009	10.4864	9.85994
RPL21P125=7560215	darkorange3	95.8639	27.9414	53	49	-0.0136078	-1.54872	DN	11.9214	0.477469	11.9214	11.6612	11.5462	11.7224	11.2718	11.4124	11.1532	10.3727
ABCB9=6900241	darkorange3	56.636	19.8447	54	60	-0.0154888	-1.6294	DN	10.2836	0.664106	9.89266	9.86363	10.2836	9.14385	8.87166	8.96954	9.05617	8.26326
SNORA79=1090196	darkorange3	110.454	35.059	27	39	-0.0169967	-2.04033	DN	10.0116	0.606045	10.0116	9.4982	9.38465	9.26939	9.10531	9.15738	8.65048	7.97125
GZMH=2370010	darkorange3	95.5429	27.6795	54	31	-0.0273238	-2.63034	DN	11.6778	0.92728	11.4827	11.6778	11.5666	11.3163	11.1385	11.2393	10.5295	8.85234
LOC728059=4040519	darkseagreen3	4.51034	1.76544	58	54	0.00160818	0.199845	UP	9.51585	0.146916	9.316	9.31704	9.14324	9.21324	9.40725	9.35017	9.05788	9.51585
TCEA1=110427	darkseagreen3	3.63472	0.646809	50	45	0.00318358	0.150018	UP	10.0817	0.18403	9.93172	9.69841	9.51291	9.66452	9.72859	9.87703	9.63459	10.0817
LOC648695=4860703	darkseagreen3	7.47692	2.1243	66	60	4.84712e-05	0.110587	UP	9.86668	0.127841	9.56583	9.50441	9.65072	9.86668	9.60111	9.77117	9.50209	9.67642
CCNC=2370204	darkseagreen3	3.94982	1.38029	57	35	-0.000104165	-0.0716847	DN	10.3181	0.149352	10.1662	10.1134	9.82699	10.165	10.0437	10.3181	9.9448	10.0945
CCNC=1770397	darkseagreen3	5.01224	2.65025	68	52	-0.000333826	-0.156355	DN	9.52283	0.130578	9.52283	9.25515	9.24521	9.39949	9.21944	9.4742	9.15621	9.36647
OSTCP2=7160324	darkseagreen3	7.33304	2.20623	68	71	7.63174e-05	-0.214452	DN	11.5615	0.156934	11.3904	11.1696	11.1174	11.1567	11.136	11.5615	11.3169	11.176
HNRNPKP4=1770470	darkseagreen3	5.36587	1.37565	65	42	-0.00251586	-0.234241	DN	10.0801	0.203513	10.0551	10.0082	9.66837	10.0329	10.0299	10.0801	9.54297	9.82082
OSTC=3450608	darkseagreen3	8.85159	2.1512	60	68	-0.0013486	-0.246308	DN	12.4257	0.0823383	12.4257	12.2528	12.3249	12.3296	12.2315	12.3939	12.3147	12.1794
LOC643357=290326	darkseagreen3	7.52447	2.11905	72	65	-0.00174234	-0.266108	DN	11.3781	0.167941	11.3781	11.2514	11.2281	10.904	11.1484	11.2435	10.9083	11.112
RNF126P1=6590048	darkturquoise	86.0611	4.60361	64	55	0.0328037	3.02434	UP	11.8563	1.11004	8.83196	8.99843	8.56671	9.13156	9.27915	9.63806	10.6936	11.8563
CD27=1240450	darkturquoise	5.52483	0.370831	41	42	0.00560745	0.821074	UP	11.8696	0.34506	10.8082	11.3543	11.1211	11.4998	11.7003	11.6257	11.8696	11.6293
PTP4A2=2320189	darkturquoise	22.7124	1.57971	36	54	0.00820029	0.725783	UP	12.1116	0.397791	11.3858	11.549	11.7257	10.9763	11.0385	11.2272	11.8296	12.1116
SLC25A23=6280092	darkturquoise	30.3752	1.65968	53	70	0.00638054	0.578403	UP	9.88296	0.286277	9.30456	9.34905	9.36903	9.04951	8.95464	9.10033	9.36939	9.88296
ITGB1=610452	darkturquoise	15.2959	3.5237	73	65	0.00513992	0.575443	UP	11.75	0.252057	11.1696	11.2774	11.2348	11.75	11.2909	11.5278	11.7396	11.7451
CIRBP=7560047	darkturquoise	5.01537	0.976617	53	48	0.00462137	0.532237	UP	11.9005	0.393448	11.2563	11.4237	11.9005	11.1063	10.6908	11.0966	11.4781	11.7885
VAMP2=4200575	darkturquoise	38.8179	1.55163	51	56	0.00551757	0.485676	UP	9.42084	0.287688	8.93516	9.18968	9.13409	8.64719	8.67375	8.89377	9.32881	9.42084
UBE2J1=5080020	darkturquoise	14.5789	1.00759	27	25	0.00674898	0.481854	UP	12.8268	0.343369	12.3449	12.2709	12.4657	11.908	11.7717	12.0863	12.5117	12.8268
HLA-H=1980592	darkturquoise	10.6303	3.24828	27	46	0.00373898	0.480299	UP	11.0444	0.245693	10.3802	10.5608	10.4048	10.7715	11.0444	10.7932	10.9423	10.8605
LOC253039=5390553	darkturquoise	20.8091	4.55184	73	70	0.00599512	0.477805	UP	8.94076	0.287484	8.44844	8.31519	8.26649	8.50239	8.94076	8.76277	8.94076	8.92624
ZNF215=1980619	darkturquoise	19.0251	2.47764	63	59	0.00392938	0.397606	UP	9.31704	0.317829	8.49497	8.52902	8.65146	8.88825	9.11652	9.25086	9.31704	8.89257
PPP1R16B=5490333	darkturquoise	4.21409	0.846796	47	27	-9.96572e-05	0.318998	UP	10.5475	0.194761	9.88392	10.3499	10.3648	10.5475	10.1883	10.2404	10.3797	10.2029
HLA-G=2070088	darkturquoise	15.3205	4.19544	49	69	0.00456663	0.24329	UP	9.98771	0.234658	9.74442	9.36333	9.38949	9.66695	9.94968	9.74204	9.86499	9.98771
CCND2=1570348	darkturquoise	6.32462	1.06319	51	56	0.00319676	0.153341	UP	11.0966	0.470684	10.9433	11.0837	10.8181	10.2162	9.92511	10.054	10.5194	11.0966
HCP5=780600	darkturquoise	12.1995	3.01527	19	50	0.00185468	0.151292	UP	11.2827	0.304751	10.6278	10.5285	10.5508	10.9492	11.2827	11.1955	11.1593	10.7791
STAMBPL1=7150059	darkturquoise	7.62801	1.94352	69	40	0.00146176	0.145567	UP	10.3835	0.209136	9.90205	9.70344	10.0546	9.97929	10.3835	10.2366	10.1675	10.0476
CCND2=3460520	darkturquoise	8.33171	1.55664	53	57	0.00291067	0.121898	UP	12.5452	0.423095	12.4233	12.4922	12.5256	11.7021	11.67	11.5838	12.261	12.5452
HNRNPL=2360608	darkturquoise	18.4553	4.26033	75	72	-0.00402387	-0.152711	DN	10.361	0.226143	9.74737	9.99938	10.361	9.92319	9.90869	9.76547	9.88065	9.59466
PPP3R1=6200768	darkturquoise	14.3546	2.56471	62	51	-0.00605678	-0.206185	DN	10.1206	0.28087	9.49558	9.95948	10.1206	9.80458	9.7313	9.49195	9.47875	9.2894
SNCA=5360273	darkturquoise	18.7163	4.35703	72	68	-0.00371066	-0.278877	DN	8.40402	0.174187	8.15315	8.13727	8.40402	8.01526	8.06486	8.08754	7.85129	7.87427
TBL1X=2470070	darkturquoise	32.4284	5.4749	66	56	-0.00602776	-0.491656	DN	8.84955	0.208045	8.73362	8.84955	8.84359	8.76084	8.65304	8.62749	8.45104	8.24196
WDR75=6620670	darkturquoise	37.8079	3.20477	53	55	-0.00858037	-0.588543	DN	9.51988	0.311443	9.17512	9.32547	9.51988	9.50113	9.28305	9.21469	8.90468	8.58658
YBX3=2320129	darkturquoise	49.5081	5.1135	51	59	-0.00867961	-0.919072	DN	11.2301	0.349139	11.1471	11.0885	11.2301	10.5778	10.896	10.6176	10.5862	10.228
CHCHD2P6=5270086	darkturquoise	32.4323	4.84148	66	62	-0.00682781	-0.921066	DN	10.6167	0.284776	10.6167	10.1057	10.347	10.1611	10.0163	10.1297	9.84269	9.6956
ADAM19=6900209	darkturquoise	55.8451	4.47711	55	56	-0.0137527	-1.06223	DN	11.6145	0.476446	11.2494	11.4616	11.6145	11.5599	11.2925	11.229	10.7655	10.1872
HYPK=6660332	gray30	22.3558	7.85971	75	75	-0.0013382	0.633176	UP	12.0376	0.390472	11.1025	11.9019	11.7468	11.7396	12.0376	11.2305	11.0064	11.7357
ERAP2=2260731	gray30	19.6668	13.0213	70	72	0.00311768	0.561461	UP	9.82134	0.173421	9.25988	9.44104	9.70532	9.67732	9.52754	9.51389	9.5702	9.82134
ITGB1=650066	gray30	10.5868	5.23494	74	74	0.00559555	0.501063	UP	10.1897	0.255348	9.6886	9.52072	9.45381	10.067	9.70389	9.83105	9.91391	10.1897
ITGB1=110440	gray30	9.14991	4.73241	67	68	0.00468765	0.431414	UP	9.33163	0.220102	8.90021	8.70926	8.78015	9.25183	8.8944	9.06291	9.08853	9.33163
ZP3=630474	gray30	11.2099	7.70962	71	73	0.0017941	0.288217	UP	8.43789	0.113996	8.14967	8.36914	8.42296	8.29247	8.16054	8.31406	8.41391	8.43789
HS.508682=6550386	gray30	14.212	10.3463	76	70	0.000342899	0.274752	UP	13.972	0.165372	13.5965	13.972	13.9562	13.8608	13.547	13.6482	13.7169	13.8712
GSTT1=7400537	gray30	15.4933	10.9761	73	72	0.00353335	0.274003	UP	8.99729	0.177626	8.72329	8.84278	8.71212	8.46327	8.59213	8.90878	8.88631	8.99729
AGO2=290468	gray30	5.79505	2.4245	64	61	0.000620459	0.210806	UP	9.50888	0.223212	9.00346	9.31481	9.50888	8.83944	8.886	9.05943	9.12129	9.21427
DSTYK=5560360	gray30	16.6548	11.9091	75	71	0.00128682	0.180246	UP	8.92696	0.119662	8.6394	8.61189	8.87384	8.7664	8.92696	8.75125	8.92082	8.81964
CHURC1=6370612	gray30	16.8359	12.2308	72	74	0.00224388	0.173685	UP	9.8537	0.111119	9.654	9.50405	9.71398	9.75336	9.68663	9.78111	9.8537	9.82768
CABLES1=4050411	gray30	7.66229	2.61381	46	55	0.00152121	0.157904	UP	9.45783	0.22874	8.80454	8.87755	9.04377	9.07438	9.15806	9.37494	9.45783	8.96245
HIST1H2BJ=6290685	gray30	5.75658	1.74839	54	54	0.00202069	0.147947	UP	9.33027	0.246388	8.73287	8.4449	8.81585	8.76928	8.73287	9.33027	8.76116	8.88081
GOLGB1=3130768	gray30	17.9632	9.26048	78	72	0.00068388	0.140902	UP	9.5763	0.0975324	9.33442	9.40858	9.5061	9.39354	9.5763	9.28798	9.51126	9.47533
TNPO1=5080482	gray30	7.64323	3.24903	43	43	-0.00252831	0.131461	UP	9.65576	0.234357	9.09949	9.57818	9.59203	9.49935	9.65576	9.05351	9.33057	9.23095
FAM63A=2760156	gray30	17.0913	5.62346	56	69	-0.00263331	0.0972517	UP	10.3103	0.251835	9.90938	10.1688	10.0615	10.106	10.3103	9.80909	9.48823	10.0066
CERS6=5690064	gray30	3.77288	1.67497	36	54	-0.000206988	0.0878798	UP	10.2756	0.15786	9.84863	9.83862	9.93919	10.2756	9.75606	9.99331	9.85471	9.93651
RPS23=380070	gray30	11.1146	4.98437	61	64	-0.000775096	0.0354735	UP	9.6728	0.246137	9.46894	9.59379	9.6728	9.3602	9.13467	8.97017	9.16993	9.50441
HS.550193=3890414	gray30	12.0069	7.73767	50	50	0.000363191	0.0296792	UP	8.6418	0.152849	8.30207	8.36154	8.2642	8.16652	8.18895	8.6418	8.19592	8.33175
NME4=2320079	gray30	9.81144	4.61554	62	66	-0.000604921	0.00486026	UP	9.14082	0.165954	8.97167	9.11996	9.14082	8.81954	8.70364	8.74851	8.80823	8.97653
MYADM=2970730	gray30	5.32653	2.3842	54	53	-0.000297035	-0.0252397	DN	10.6267	0.107062	10.535	10.5334	10.6267	10.387	10.3066	10.4076	10.3742	10.5098
CD70=4220068	gray30	13.0117	8.06606	69	68	-0.000764733	-0.0336319	DN	9.0551	0.169265	8.86073	8.77971	8.80998	9.0551	8.64217	8.50132	8.63644	8.8271
BHLHE40=2640735	gray30	11.235	7.09707	58	64	0.000530755	-0.0389631	DN	10.2971	0.275059	10.2398	10.2971	9.86934	9.7243	9.82961	9.59307	9.69342	10.2008
STIP1=620711	gray30	10.9231	4.07522	70	68	-0.00237941	-0.0939664	DN	9.75775	0.111689	9.61507	9.75775	9.67154	9.73331	9.71323	9.72405	9.44745	9.5211
USMG5=2320253	gray30	20.0057	13.7775	78	78	-0.000761068	-0.114511	DN	7.91138	0.0464915	7.88898	7.85933	7.80187	7.91138	7.82524	7.87742	7.86947	7.77447
BLM=2450717	gray30	11.0418	6.73474	67	70	-0.00148633	-0.129799	DN	8.85997	0.0585358	8.8311	8.85997	8.79234	8.85986	8.77739	8.758	8.73107	8.7013
CD79B=6450594	gray30	13.7819	5.88401	65	70	0.00232341	-0.131325	DN	10.5228	0.200284	10.5228	10.1996	9.86612	10.2283	10.2115	10.3295	10.4295	10.3914
TUBG1=5670180	gray30	4.66134	2.46939	58	59	-0.00195109	-0.319174	DN	10.5581	0.248521	10.1231	10.1224	10.0533	10.2596	10.2761	10.526	10.5581	9.80391
ITGB7=3990379	gray30	6.93596	3.16949	60	56	-0.00210776	-0.327903	DN	12.6074	0.265444	12.1363	12.3604	12.2709	12.089	11.8831	11.9654	12.6074	11.8084
MFF=2100068	gray30	14.125	9.32613	70	62	-0.000489742	-0.36735	DN	9.18968	0.167887	9.18968	8.89318	8.63735	8.70094	8.95842	8.89053	8.90969	8.82233
OSBPL10=6760593	gray30	10.4522	3.78962	56	61	-0.00162397	-0.388067	DN	9.26279	0.152287	9.26279	9.01475	8.78712	8.92735	8.93128	8.80475	8.85727	8.87473
TUBB6=1570092	gray30	21.0331	5.97884	59	53	-0.0040062	-0.497669	DN	8.61277	0.179664	8.61277	8.6068	8.31214	8.31253	8.33521	8.24991	8.19794	8.1151
LOC649143=1010546	gray30	10.4167	4.64013	65	51	-0.00651856	-0.534231	DN	10.6758	0.263004	10.4691	10.6758	10.3466	10.5088	10.6675	10.6465	10.1837	9.93486
CCZ1B=50689	gray30	18.9949	13.3616	73	73	-0.0028626	-0.540066	DN	8.29158	0.151253	8.29158	7.98651	7.92773	7.9636	7.93312	7.89481	7.97581	7.75152
SLC39A8=2320358	gray30	16.5793	11.2099	72	75	-0.00423706	-0.550162	DN	8.74536	0.199739	8.74536	8.59205	8.45027	8.44981	8.39038	8.1697	8.24757	8.1952
HLA-DRB6=620544	gray30	14.381	9.41706	70	75	-0.00512294	-0.623605	DN	8.92673	0.254518	8.92673	8.83036	8.35724	8.72274	8.886	8.49246	8.40021	8.30313
LOC100134364=2630347	gray30	19.2794	8.1117	74	50	-0.00332722	-0.735872	DN	10.8433	0.559998	10.4057	9.88538	9.69101	10.8433	9.33505	10.8419	10.229	9.66979
RNA28S5=6280504	gray30	19.077	8.86652	73	48	-0.00368173	-0.802457	DN	11.3543	0.722451	10.7189	9.97214	9.90962	11.3543	9.32388	11.3146	10.3195	9.91643
SLC16A3=110719	gray30	11.5128	3.52642	50	49	-0.0070043	-0.820905	DN	10.163	0.326249	9.95174	10.163	9.59981	9.42679	9.64216	9.38482	9.5209	9.13083
LOC441763=5870678	gray30	20.7151	9.62959	77	65	0.000313687	-0.912063	DN	10.5853	0.740353	9.69983	8.88403	8.52446	9.3987	8.57383	10.5853	9.97157	8.78776
LOC100132394=4670634	gray30	18.6771	8.43924	72	48	-0.00621353	-0.981358	DN	11.5803	0.745568	10.8192	10.2987	9.97273	11.5803	9.51061	11.4409	10.4552	9.83787
RNA18S5=3180609	gray30	20.7929	10.2492	77	68	-0.00746271	-1.10068	DN	9.86595	0.518611	9.5763	9.47479	8.97277	9.47035	8.44276	9.86595	9.22199	8.47562
LOC100133565=5340279	gray30	20.6597	9.48207	79	68	-0.00562208	-2.5426	DN	11.4795	1.28518	10.6992	8.7346	8.3528	9.49303	8.3623	11.4795	10.5983	8.15664
RNA28S5=6290142	gray30	17.6747	8.04149	66	63	-0.0200793	-2.64589	DN	12.3296	1.43168	11.3887	10.3195	9.39072	12.3296	8.94485	12.1772	9.61898	8.74285
HS.137971=6020692	green	128.434	11.0246	58	52	0.0110576	0.890462	UP	10.545	0.388323	9.65452	9.57497	9.41929	9.66239	9.76612	9.90914	10.3274	10.545
GNS=6110392	green	133.756	12.4494	50	56	0.00940349	0.769033	UP	11.6356	0.326164	10.8665	10.7319	10.7037	10.8799	10.7836	11.1322	11.2909	11.6356
PAM=4210670	green	43.4144	8.46303	57	53	0.00940507	0.72617	UP	10.022	0.33963	9.29584	9.20154	8.92258	9.2265	9.3928	9.38288	9.73464	10.022
DUSP5=5390161	green	9.7951	1.24754	24	38	0.00446271	0.709334	UP	12.2585	0.321267	11.3658	11.6812	12.1511	12.089	11.54	11.9511	12.2585	12.0751
ADM=5670465	green	17.0771	0.200708	63	49	0.00481396	0.6998	UP	8.88952	0.287819	8.15172	8.33037	8.44111	8.88032	8.84464	8.60136	8.88952	8.85152
GOLGA8B=5690671	green	47.9286	12.9301	64	58	0.00760521	0.568934	UP	10.9984	0.281757	10.4295	10.29	10.1505	10.3821	10.3634	10.2398	10.738	10.9984
HLA-C=7200398	green	24.393	10.2776	73	61	0.00410879	0.553738	UP	9.64897	0.184564	9.09523	9.22216	9.27313	9.45381	9.37308	9.58305	9.4259	9.64897
SDHAP2=5130379	green	26.1614	12.8075	72	74	0.00297667	0.432309	UP	10.065	0.203214	9.5434	9.56026	9.74659	10.065	9.98249	9.79111	9.99127	9.9757
WAC=6660673	green	24.9904	12.4009	81	77	0.00427849	0.421261	UP	11.5215	0.179964	11.1003	11.1075	11.0025	11.3039	11.3632	11.3486	11.4138	11.5215
LINC00324=5810167	green	51.5502	1.72516	62	59	0.00524787	0.413772	UP	9.01064	0.242583	8.59687	8.38676	8.39347	8.68365	8.83036	8.97478	8.84793	9.01064
CBX7=1500747	green	48.5633	0.255547	36	47	0.00566081	0.362978	UP	8.7813	0.248364	8.41832	8.35823	8.23156	7.95454	8.11449	8.23485	8.4505	8.7813
RPS26P25=2850592	green	15.5012	8.54896	77	74	0.00169887	0.265429	UP	14.6031	0.11776	14.2152	14.4806	14.4206	14.3536	14.445	14.5338	14.6031	14.4806
ARF4=1430136	green	9.11916	2.5319	62	65	0.00299371	0.249077	UP	10.8474	0.256369	10.2615	10.0578	10.1799	10.6	10.2603	10.8474	10.4594	10.5106
LOC728734=1940470	green	21.562	8.09607	51	45	0.00371821	0.227211	UP	10.3155	0.187507	10.0883	10.1182	9.73232	10.0992	9.92243	9.9574	10.2557	10.3155
BCL6=6280458	green	8.10182	0.825594	48	39	-0.00307948	0.17055	UP	9.65605	0.248711	8.94805	9.65605	9.48891	9.24683	9.33231	9.08526	8.98323	9.1186
BNIP3=6770608	green	11.5708	0.146034	18	22	0.00529474	0.129986	UP	10.0304	0.280403	9.90043	9.63997	9.37176	9.17774	9.56546	9.57232	9.82578	10.0304
NLRP2=1510170	green	19.1711	9.8237	82	75	0.000440601	0.0737726	UP	8.23485	0.0426378	8.10123	8.15876	8.20601	8.17988	8.12498	8.15243	8.23485	8.175
AZIN1=4070661	green	19.4235	8.91812	80	72	-0.000501288	-0.0909256	DN	8.57404	0.122947	8.57404	8.51461	8.32526	8.40231	8.50735	8.25543	8.26088	8.48311
TIMM10=3310376	green	31.2472	8.52102	72	64	-0.00358953	-0.142578	DN	9.66056	0.163112	9.44025	9.66056	9.61608	9.53576	9.48442	9.43636	9.16287	9.29768
RPS26P2=6250292	green	18.3084	10.9403	77	78	-0.00127334	-0.149188	DN	10.2239	0.112878	10.0267	10.1194	9.96866	9.90114	10.0034	10.2239	9.99497	9.87756
CXCR5=3890400	green	9.85532	2.00719	64	50	-0.00739655	-0.149315	DN	10.2637	0.367669	9.44323	10.1872	10.2637	10.0245	9.93801	9.51041	9.5816	9.29392
RPS26P8=6960373	green	19.4192	12.4731	79	83	-0.0014062	-0.170213	DN	12.6166	0.11196	12.5822	12.5258	12.4739	12.317	12.6166	12.4363	12.317	12.412
RPS26P50=6270307	green	18.4699	12.3774	76	80	-0.000824992	-0.172142	DN	12.5117	0.140881	12.3556	12.1724	12.2745	12.0549	12.5117	12.3556	12.2182	12.1835
RPS26P55=2850142	green	25.9452	14.7196	82	81	-0.00267586	-0.24113	DN	10.9469	0.130758	10.7942	10.8875	10.9338	10.6945	10.7866	10.9469	10.7836	10.5531
HLA-DQB1=7160474	green	43.7977	20.1141	79	66	-0.00427848	-0.242227	DN	9.24545	0.18328	9.05659	9.24545	9.14241	9.23759	9.01837	8.888	8.77309	8.81436
RPS26P11=6560376	green	29.0912	16.2501	76	78	-0.00250997	-0.251592	DN	13.6672	0.139263	13.496	13.6181	13.4014	13.3884	13.6672	13.5874	13.4778	13.2444
LOC650298=670010	green	32.7996	15.0964	72	72	-0.00284135	-0.259398	DN	9.09406	0.143093	8.86871	8.92921	8.96404	8.77842	8.9213	9.09406	8.82614	8.60931
PFKFB3=4120053	green	12.1058	4.73357	47	48	-0.00899078	-0.264849	DN	11.4968	0.473587	10.4355	10.8334	10.9296	11.3591	11.4968	10.7846	10.3254	10.1707
LOC650646=6960195	green	26.0733	15.5444	80	79	-0.00283523	-0.301622	DN	13.8456	0.128103	13.7215	13.7842	13.6007	13.6576	13.8456	13.703	13.6802	13.4199
RPS26P47=4670048	green	27.9962	16.6579	81	78	-0.0016505	-0.336583	DN	12.4208	0.110505	12.4208	12.2902	12.177	12.1651	12.3224	12.317	12.3296	12.0842
BIK=6280440	green	5.72659	2.95855	69	59	-0.00327586	-0.336946	DN	9.24468	0.229574	8.87438	8.71991	8.68764	9.0552	9.24468	9.0331	8.83362	8.53743
RPS26=6590377	green	11.4325	7.75583	77	77	-0.00178714	-0.346436	DN	12.306	0.119493	12.306	12.2089	12.0236	11.9942	12.1363	12.1995	12.1232	11.9596
EIF1AX=3930296	green	30.2076	5.16937	59	54	-0.00551697	-0.352252	DN	9.79995	0.256918	9.59307	9.75015	9.67176	9.53531	9.79995	9.21525	9.15062	9.24082
RPS26P47=4230121	green	23.8095	13.298	79	75	-0.000670981	-0.364632	DN	13.7886	0.154417	13.7886	13.4559	13.4233	13.3176	13.6097	13.6523	13.6051	13.424
LAMTOR4=4590615	green	37.1455	4.0611	63	51	-0.00585319	-0.399078	DN	10.0889	0.260918	9.67666	9.94559	10.0889	9.888	9.61714	10.0003	9.71696	9.27758
RPS4X=6040563	green	61.6912	17.5059	45	61	-0.00629256	-0.428145	DN	12.4814	0.244085	12.2225	12.3718	12.4814	12.3718	12.071	12.1479	11.8793	11.7943
RNU4ATAC=1660021	green	12.2581	2.54181	60	57	-0.00259276	-0.449909	DN	9.46535	0.236691	9.46535	9.13358	9.17006	8.93285	8.79633	9.03063	8.7013	9.01544
LOC648024=2000025	green	16.583	0.351439	51	49	-0.00486689	-0.450948	DN	10.4537	0.181451	10.3727	10.4537	10.2448	10.2615	10.2737	10.3089	9.99394	9.92177
SPINT2=1240730	green	52.926	7.47202	36	57	-0.00651052	-0.470082	DN	9.88721	0.249197	9.60091	9.80366	9.88721	9.60387	9.48922	9.64084	9.29729	9.13083
CCL3L1=610524	green	43.4246	0.671946	47	42	-0.0121859	-0.475811	DN	9.66784	0.625254	8.38233	8.74805	9.66784	9.2167	8.32288	8.21349	7.92042	7.90652
RPS26P15=4480356	green	35.3542	18.6669	79	82	-0.00303244	-0.509217	DN	11.7485	0.153284	11.7485	11.4885	11.3915	11.3671	11.5444	11.5142	11.3685	11.2393
HRK=2260747	green	118.625	11.8509	45	43	-0.00580783	-0.515227	DN	8.49417	0.200287	8.4255	8.49417	8.42934	8.34018	8.32973	8.27871	8.05919	7.91027
CDK2AP1=5260541	green	22.069	7.63877	68	68	-0.00524754	-0.548242	DN	10.3467	0.347503	10.3254	10.2162	10.3467	9.888	9.69798	9.44671	9.57748	9.77711
EBI3=2810767	green	69.912	18.2319	62	66	-0.00704259	-0.61112	DN	8.55486	0.248827	8.46938	8.4974	8.55486	8.37096	8.3743	8.17403	8.01695	7.85826
PDIA3P1=780632	green	16.4633	0.460756	51	54	-0.00630969	-0.620277	DN	10.4601	0.257851	10.4601	10.3469	10.1643	10.3499	10.2002	10.0465	9.72405	9.83978
HS.66187=870632	green	35.6637	8.86956	68	62	-0.0067483	-0.63186	DN	8.51915	0.281161	8.36857	8.46183	8.51915	8.05609	8.10228	7.92322	7.95109	7.73671
RPS26P47=5890730	green	43.6359	17.2304	81	75	-0.00674784	-0.659636	DN	13.2487	0.276946	13.166	13.2487	12.8767	12.8865	13.2109	12.7791	12.6195	12.5063
LFNG=6620392	green	32.9379	13.4747	41	64	-0.00628189	-0.678605	DN	8.59737	0.243581	8.56544	8.36623	8.32468	8.59737	8.25143	8.14396	8.05624	7.88683
LYL1=3190288	green	24.0023	9.73789	72	65	-0.00326879	-0.683581	DN	9.69763	0.220637	9.69763	9.10976	9.19004	9.16837	9.14019	9.03234	9.04998	9.01405
BIN1=650553	green	41.5142	13.3549	65	59	-0.00703074	-0.699147	DN	8.60472	0.25367	8.59126	8.60472	8.49313	8.33024	8.33044	8.35888	8.03416	7.89211
FES=4120689	green	35.0862	9.68323	59	61	-0.00730474	-0.707165	DN	8.93701	0.276135	8.93701	8.86478	8.83154	8.90331	8.58026	8.4549	8.35177	8.22985
LOC731682=10333	green	26.0965	13.8446	82	85	-0.00657039	-0.7204	DN	8.91119	0.27799	8.91119	8.64298	8.73421	8.53938	8.58554	8.27322	8.12494	8.19079
BCL11A=6580450	green	47.0366	9.51428	51	48	-0.00880451	-0.74124	DN	9.6056	0.425632	9.16429	8.70842	9.6056	9.01314	9.05724	8.58257	8.34381	8.42305
RPS26P53=6840746	green	46.2458	17.9804	78	75	-0.00617787	-0.760912	DN	11.3092	0.272392	11.3092	11.1218	10.735	11.0339	11.0118	10.738	10.589	10.5483
RPL28P5=20435	green	52.7752	6.16576	60	51	-0.00762023	-0.808867	DN	11.8486	0.275034	11.8217	11.7696	11.7891	11.8486	11.5885	11.7778	11.6192	11.0128
UTP3=5490102	green	6.60682	0.0621993	51	58	-0.00543804	-0.821445	DN	9.76872	0.320098	9.76872	9.39815	8.88916	9.41435	9.62723	9.18013	9.05079	8.94727
CD24=610437	green	70.2687	15.0677	31	37	-0.0108241	-0.834749	DN	9.41082	0.386852	9.1006	9.41082	9.36935	9.1136	8.97373	8.84079	8.58961	8.26585
CKLF=2760519	green	28.3892	0.0657479	30	27	-0.00601109	-0.835243	DN	11.9427	0.328903	11.9427	11.6972	11.4487	11.1494	11.2514	11.3947	10.9412	11.1075
IL4R=5910609	green	104.903	15.2226	61	60	-0.00929748	-0.838484	DN	8.86938	0.31508	8.84505	8.85894	8.8657	8.86938	8.68273	8.55667	8.33567	8.00657
BCL11A=3170440	green	57.6298	11.0307	46	47	-0.0108575	-0.841065	DN	9.48159	0.463427	8.99945	8.60213	9.48159	9.21513	8.99756	8.72527	8.22447	8.15838
RASGRP2=6560722	green	148.995	8.59605	39	44	-0.00866453	-0.862212	DN	8.67815	0.304625	8.63675	8.67815	8.5373	8.51335	8.31706	8.20154	8.14115	7.77453
HCK=6270022	green	60.8106	7.08645	47	54	-0.00959302	-0.932931	DN	9.47857	0.342436	9.34019	9.47857	9.23948	9.04834	9.10345	8.90457	8.76445	8.40726
HCST=2260113	green	88.0113	9.53107	58	57	-0.00935193	-0.966255	DN	9.35504	0.343004	9.25515	9.1702	9.35504	9.08081	9.05142	9.32516	8.9149	8.28889
LOC642073=3060520	green	81.5454	16.9374	71	66	-0.0117917	-0.989925	DN	9.01379	0.422298	8.76047	9.01379	8.99259	8.62988	8.48118	8.46163	8.13834	7.77055
LOC731049=4610608	green	165.658	6.04949	54	48	-0.0113272	-1.0656	DN	10.497	0.392528	10.324	10.3387	10.497	10.4067	10.2461	10.2847	10.0528	9.25841
SNRNP25=4760450	green	152.36	10.3774	61	47	-0.0104777	-1.09166	DN	10.959	0.368874	10.8921	10.959	10.8377	10.5309	10.6805	10.6695	10.4374	9.80047
RPS26P35=830484	green	47.6717	15.3168	74	70	-0.00896664	-1.10495	DN	12.4892	0.409516	12.4892	12.1748	11.6805	12.1116	12.3039	11.5587	11.5634	11.3842
LMO2=3850059	green	66.5624	17.8977	67	68	-0.0157289	-1.10888	DN	9.69188	0.563052	9.21208	9.5029	9.64768	9.69188	9.37054	8.92585	8.55035	8.1032
RPS26P31=5420301	green	58.5468	13.2879	71	64	-0.0102558	-1.24048	DN	12.3147	0.423926	12.3147	12.1479	11.5198	11.9452	11.8563	11.4112	11.4031	11.0742
TCL1A=70110	green	66.7532	10.8783	54	33	-0.0115091	-1.24773	DN	9.36997	0.404998	9.36997	9.27049	9.32679	9.1781	8.87119	8.97989	8.88974	8.12224
LOC100132564=3780767	green	13.7991	0.848565	20	5	-0.0225928	-1.25527	DN	12.3117	0.984293	10.6474	11.9723	12.3117	11.0097	10.2855	10.775	9.90062	9.39213
SPIB=6620161	green	35.0321	16.5138	78	77	-0.0123993	-1.29198	DN	9.38386	0.47026	9.32951	8.93625	8.81389	9.38386	9.05422	8.655	8.30737	8.03752
LOC641768=4540441	green	57.4392	17.6072	72	60	-0.0107877	-1.34852	DN	12.674	0.440723	12.674	12.4329	11.9814	12.0728	12.2244	11.6075	11.7679	11.3255
RPS4XP16=6200747	green	134.379	10.7556	59	54	-0.0139466	-1.41167	DN	12.3529	0.508827	12.3529	12.2018	12.0615	11.8377	11.8441	11.5725	11.0815	10.9412
PTPN6=6400465	green	72.6834	8.79624	57	48	-0.0132009	-1.46781	DN	10.3108	0.491119	10.269	10.0933	10.1937	10.3108	9.74905	10.0862	9.96177	8.80123
HLA-DMB=4900731	green	83.6855	13.1783	61	56	-0.0168852	-1.61325	DN	11.1581	0.614185	11.0339	11.1581	10.4307	10.92	10.6927	10.3036	9.78685	9.42067
NAPSB=3290259	green	102.224	13.0913	56	52	-0.0219603	-1.7555	DN	11.1372	0.758375	10.8094	11.0444	10.9813	11.1372	10.8695	10.3132	9.64197	9.05388
HCST=1580088	green	147.174	7.85509	65	49	-0.018013	-1.83674	DN	11.8486	0.617585	11.8486	11.7338	11.8195	11.7414	11.7318	11.6463	11.2813	10.0118
GNLY=5360064	lightcoral	34.8987	1.99031	50	26	0.012655	1.17437	UP	9.07858	0.427157	7.90421	7.90639	7.75824	7.92781	8.03811	8.24418	8.41777	9.07858
HS.193767=3830070	lightcoral	3.68388	0.612992	55	49	0.00287881	0.847008	UP	9.66391	0.326389	8.73627	9.66391	9.34918	9.12736	9.0563	8.93285	8.96954	9.58328
HS.143018=5290433	lightcoral	1.57006	0.536436	41	32	0.002701	0.633966	UP	10.5434	0.346714	9.60197	10.5434	10.0206	9.59018	9.7351	9.60407	9.87621	10.2359
GNLY=6580041	lightcoral	24.4749	2.30432	45	27	0.00552528	0.491086	UP	8.25023	0.192641	7.75914	7.70685	7.80784	7.67684	7.81781	7.96143	8.02589	8.25023
GZMA=3420612	lightcoral	16.2092	1.97595	47	40	0.00328909	0.391464	UP	8.19079	0.122388	7.79932	7.8686	7.94485	7.95011	7.91292	8.05695	8.03961	8.19079
PIK3CG=3130136	lightcoral	3.07441	0.106373	14	12	-0.000957623	0.250011	UP	10.1831	0.254931	9.74393	9.97459	10.1831	10.0364	9.75736	9.47875	9.50762	9.99394
RNU4-2=3850189	lightcoral	4.54481	0.421875	46	44	-0.00226821	0.235715	UP	11.4961	0.499398	10.9469	11.4961	11.4913	11.1605	10.3938	10.2826	10.3938	11.1826
CCL5=620717	lightcoral	14.1331	2.04614	42	43	0.00178124	0.194561	UP	7.9687	0.0652077	7.77414	7.79779	7.75178	7.8172	7.80231	7.82651	7.81314	7.9687
SNHG9=1300608	lightcoral	2.99958	0.211124	20	39	-0.00243118	0.0506372	UP	10.2964	0.258893	9.94141	10.1516	10.2964	10.2299	9.65304	9.86044	9.58442	9.99204
S100A6=2810315	lightcoral	3.13959	0.137041	41	33	-0.00684972	-0.300178	DN	11.2406	0.400206	10.5151	10.7466	10.4512	11.2406	11.229	10.8232	10.25	10.2149
MIR1974=2260349	lightcoral	1.49172	0.0178872	39	45	-0.00492112	-1.07891	DN	10.6695	0.351482	10.6695	10.0213	10.0161	10.2309	10.2971	10.259	10.642	9.59059
SP140=3140041	mediumpurple4	27.5082	0.144699	7	21	0.00443455	0.446192	UP	10.7101	0.287897	10.1781	10.1726	10.0126	10.6335	10.6724	10.7101	10.6908	10.6243
HS.579631=3520168	mediumpurple4	4.87356	0.846874	38	16	-0.00231996	0.152189	UP	8.88033	0.25496	8.15772	8.30409	8.88033	8.50123	8.32404	8.21349	8.04768	8.30991
SNORA6=6980653	mediumpurple4	13.0196	1.29746	23	37	-0.00234882	0.0860873	UP	8.74872	0.169903	8.39253	8.63919	8.74872	8.68504	8.5953	8.47569	8.23079	8.47862
ZC3HAV1=6620750	mediumpurple4	4.03273	0.136032	29	44	-0.00129688	-0.0725347	DN	10.9805	0.494276	10.1281	10.2008	10.9805	9.39429	9.59505	9.6059	9.93596	10.0556
SNORA2B=5390767	mediumpurple4	43.3112	1.22705	31	48	-0.00626661	-0.0819922	DN	9.01033	0.348798	8.26569	8.84849	9.01033	8.75769	8.34425	8.25875	8.08336	8.1837
SNORA67=1240577	mediumpurple4	18.9373	1.80459	59	60	-0.00519438	-0.175981	DN	9.28874	0.258112	8.72651	8.88786	9.28874	9.05761	8.89771	9.02323	8.54044	8.55053
SNORA62=5870475	mediumpurple4	24.9522	1.79738	43	59	-0.00489817	-0.22975	DN	8.7027	0.217172	8.30679	8.38134	8.7027	8.56282	8.47324	8.27713	8.09824	8.07704
SNORA28=1780008	mediumpurple4	5.33541	1.23759	57	63	-0.0037333	-0.26894	DN	9.01679	0.139228	8.89285	8.88356	9.01679	8.98463	8.91166	8.86578	8.67129	8.62391
RNASET2=2850100	midnightblue	17.3195	5.34875	74	77	0.00950265	0.733468	UP	12.1297	0.399897	11.3962	11.6008	10.8234	11.3697	11.4437	11.683	11.9596	12.1297
SCPEP1=2690598	midnightblue	12.2657	2.6553	29	22	0.00402612	0.53494	UP	10.2411	0.235489	9.62492	9.66695	9.95621	10.2257	9.95685	10.0267	10.2411	10.1599
SPP1=3840154	midnightblue	30.5586	5.86687	31	63	0.00395604	0.416988	UP	8.264	0.155277	7.84701	7.84633	8.08888	7.87077	7.94156	8.07107	8.14	8.264
LOC649853=5080692	midnightblue	16.8329	5.61902	81	71	0.00769369	0.396763	UP	11.1723	0.63505	10.4918	10.2863	9.22778	10.9295	10.9513	11.1723	11.0375	10.8886
SPP1=3460070	midnightblue	26.9944	5.58518	34	64	0.00470234	0.392191	UP	8.49649	0.182819	8.1043	7.9261	8.23012	8.01946	8.06094	8.0634	8.30097	8.49649
TXNDC5=4850398	midnightblue	12.6119	1.04562	45	45	0.00477324	0.380199	UP	13.3338	0.404849	12.3745	12.2734	12.3935	12.8394	12.9057	13.3338	13.281	12.7547
MANEA=3060767	midnightblue	11.7845	2.35702	58	46	0.00203254	0.371735	UP	8.93223	0.145751	8.5031	8.57985	8.93223	8.8009	8.73947	8.80788	8.81567	8.87483
KIR2DL4=2900360	midnightblue	8.92446	2.71619	15	17	0.000648098	0.230864	UP	8.27583	0.152567	7.78418	7.7948	8.01361	8.27583	7.9863	7.99405	7.96602	8.01504
PLD6=1340707	midnightblue	18.5225	4.70243	52	53	0.000964718	0.226614	UP	8.53267	0.128597	8.17242	8.35482	8.52138	8.29113	8.52624	8.35427	8.53267	8.39903
SLC2A5=7560541	midnightblue	2.12825	0.158741	40	30	-0.00179479	0.225736	UP	11.7532	0.444094	10.5778	10.5047	11.7532	11.4629	10.688	10.7339	10.9667	10.8035
CDH1=1300113	midnightblue	11.9265	4.04499	56	45	-0.000169112	0.222465	UP	8.59963	0.190059	8.01191	8.0308	8.59963	8.37928	8.33573	8.31325	8.2382	8.23438
KIR2DL3=3140242	midnightblue	10.3558	3.06634	14	7	0.000253473	0.192313	UP	8.23553	0.163624	7.74542	7.71047	8.03152	8.23553	7.97309	7.93288	7.93284	7.93773
SLC15A3=4220044	midnightblue	10.6361	3.03775	60	70	0.00197939	0.130901	UP	9.16681	0.177153	9.03591	9.11986	8.93647	8.8793	8.68173	8.70834	8.9912	9.16681
ENTPD1=5550279	midnightblue	4.42661	1.12547	57	56	-0.00146385	0.048912	UP	11.6886	0.444287	10.4836	10.5581	10.7186	10.9954	11.4409	11.6886	10.9655	10.5326
TXNDC5=7330341	midnightblue	6.57559	1.10829	55	52	-0.00201688	0	DN	11.4314	0.355917	10.6268	10.8724	10.5735	11.301	11.4314	11.3671	11.0408	10.6268
TSC22D3=6350632	midnightblue	5.49147	1.4395	30	54	-6.79006e-07	-0.0179609	DN	9.39534	0.169368	9.32196	9.39534	9.20952	8.98452	9.13249	8.95276	9.0129	9.304
VNN2=2690239	midnightblue	10.5499	3.03602	32	52	0.000958602	-0.0470651	DN	8.80695	0.122474	8.80695	8.78584	8.48051	8.52956	8.72924	8.60813	8.71669	8.75989
LOC653071=6760343	midnightblue	15.7387	5.87101	68	68	0.000260043	-0.0636622	DN	8.43842	0.091894	8.39484	8.24846	8.43842	8.14076	8.32404	8.27951	8.34875	8.33117
LOC100134393=4060086	midnightblue	8.81847	3.17846	71	70	-0.00169326	-0.0852942	DN	8.92068	0.0939893	8.74908	8.92068	8.6989	8.83915	8.74105	8.80404	8.63994	8.66379
EBPL=5490477	midnightblue	11.5577	3.02257	66	62	2.2427e-05	-0.0987397	DN	9.7065	0.162148	9.51235	9.53845	9.29271	9.31147	9.20363	9.7065	9.35165	9.41361
LOC729217=6380259	midnightblue	12.116	3.21255	58	56	-0.000423278	-0.159894	DN	9.96952	0.16404	9.66563	9.63151	9.56111	9.44598	9.48823	9.96952	9.63502	9.50574
HLA-DMA=540563	midnightblue	16.1023	5.3466	70	57	-0.000886374	-0.161615	DN	12.285	0.145974	12.0774	12.1794	11.8976	12.0798	12.2182	12.2413	12.285	11.9158
PRKAR1A=7050021	midnightblue	13.3855	4.63406	65	60	0.00183826	-0.218823	DN	11.5198	0.275783	11.5198	11.2563	10.6318	11.1459	11.4172	11.301	11.4328	11.301
CD74=7040008	midnightblue	13.7086	3.70551	73	41	-0.00176863	-0.320746	DN	12.3475	0.140924	12.3475	12.3424	12.0071	12.3147	12.1297	12.2182	12.3119	12.0267
RSL24D1=3420451	midnightblue	25.8615	2.93628	67	67	-0.00218025	-0.339415	DN	11.6954	0.23628	11.6954	11.6582	11.4473	11.2085	11.1095	11.1519	11.1259	11.356
LOC100133583=3450736	midnightblue	26.6317	5.43303	76	76	-0.00525249	-0.601905	DN	10.0378	0.302201	9.95844	9.81982	9.31103	10.0378	10.0028	9.88584	9.46435	9.35654
HLA-DRB3=1770504	midnightblue	38.2086	2.85179	62	57	-0.00502761	-0.627649	DN	9.90551	0.194664	9.90551	9.79243	9.63975	9.86231	9.62793	9.73305	9.66604	9.27787
RHOG=4010753	midnightblue	37.9369	4.20634	78	80	-0.00542735	-0.652789	DN	10.9412	0.200663	10.9412	10.8616	10.6519	10.8563	10.7251	10.7255	10.6594	10.2884
ALOX5=1780273	midnightblue	11.0319	2.41155	40	48	-0.00439256	-0.779184	DN	11.1494	0.271203	11.1494	10.904	10.5597	10.486	10.4643	10.4302	10.5179	10.3702
CD19=7210136	midnightblue	26.171	5.7859	75	65	-0.00663133	-0.927373	DN	11.936	0.281433	11.936	11.8217	11.4498	11.5326	11.6443	11.7185	11.6155	11.0087
CRACR2B=10592	orangered4	126.524	10.0816	47	51	0.0145859	1.03331	UP	9.97515	0.527168	8.94184	8.78053	8.49	8.71302	8.60607	9.06745	9.6694	9.97515
CNTNAP2=1400520	orangered4	40.1775	6.99704	58	61	0.0117879	1.02492	UP	9.17701	0.413479	8.15208	8.22078	8.15696	7.88437	8.21763	8.44007	8.77861	9.17701
MARCKS=6060484	orangered4	39.7376	7.55779	65	62	0.0129182	0.925181	UP	11.2099	0.530138	10.2847	10.2737	10.0978	9.44473	9.92668	10.0189	10.7134	11.2099
PCED1B=4200541	orangered4	94.0495	9.50504	46	37	0.0102716	0.881352	UP	11.6612	0.370185	10.7798	10.9763	10.5895	10.6648	10.7488	10.9402	11.3671	11.6612
IGLL3P=450609	orangered4	58.5771	6.00125	64	55	0.0147603	0.873577	UP	14.8124	0.621622	13.9388	13.5826	13.044	13.4666	14.2152	14.2358	14.7529	14.8124
IRAK1=4040564	orangered4	99.099	7.42652	42	47	0.00886114	0.72582	UP	11.8655	0.313963	11.1397	11.1448	11.0874	11.0162	11.0898	11.136	11.6631	11.8655
HLA-DOB=3450338	orangered4	11.8589	2.13185	37	56	0.00616737	0.642804	UP	9.31552	0.265202	8.67272	8.75323	8.76568	8.44631	8.49578	8.6995	8.6379	9.31552
RPL13AP20=1940296	orangered4	45.1282	10.5028	46	25	0.00814022	0.62187	UP	11.8811	0.318329	11.2593	11.3781	11.096	10.9706	11.0717	11.4968	11.683	11.8811
C9orf142=4180445	orangered4	52.6626	5.46749	65	51	0.00501888	0.465931	UP	9.33794	0.192179	8.87201	8.83578	8.9532	8.99582	9.00555	9.23026	9.27977	9.33794
CD151=6330474	orangered4	20.5086	6.97287	50	60	0.00608299	0.407738	UP	10.4439	0.249471	10.0361	9.91783	9.87148	9.67448	9.66604	9.88223	10.077	10.4439
BSG=20673	orangered4	19.0382	4.8572	56	61	0.00358857	0.340578	UP	10.9763	0.173122	10.4929	10.6447	10.5109	10.73	10.5326	10.7791	10.9763	10.8334
SYTL1=2760437	orangered4	44.6542	6.34267	36	50	0.00646179	0.317519	UP	9.2957	0.288892	8.97818	8.89082	8.58636	8.46406	8.56956	8.88531	9.11297	9.2957
RALY=7200333	orangered4	10.3456	4.40578	60	52	0.00317641	0.310196	UP	10.745	0.193751	10.3973	10.592	10.5726	10.4494	10.1616	10.6714	10.745	10.7075
C2orf88=4900309	orangered4	10.8289	3.81365	36	54	0.00267334	0.114517	UP	9.12952	0.229025	9.01501	9.00629	8.89355	8.44819	8.5893	8.7707	8.80003	9.12952
CHCHD10=940010	orangered4	18.2766	6.54385	50	53	0.00364548	0.112568	UP	10.8983	0.247701	10.7858	10.8104	10.5059	10.2641	10.2935	10.7534	10.7825	10.8983
ARHGAP9=110180	orangered4	7.45997	2.4068	57	60	0.00257896	0.0874481	UP	10.566	0.173341	10.4786	10.4707	10.0813	10.1849	10.4896	10.2995	10.4896	10.566
GYPC=7000577	orangered4	6.37415	2.62605	43	49	0.00265831	0.0135515	UP	10.5932	0.238935	10.2923	10.3108	10.2027	9.78061	10.1365	10.4459	10.5932	10.3058
GYPC=7210398	orangered4	9.48082	3.96403	67	59	0.001958	-0.00329685	DN	11.1851	0.243818	10.8397	10.891	10.7548	10.3643	10.646	11.1851	11.0073	10.8364
MT1X=6620528	orangered4	15.696	8.83633	68	67	-0.00532881	-0.0391175	DN	10.8512	0.397922	9.83251	9.99593	10.5922	10.5878	10.8512	10.4643	10.0842	9.7934
GPX1=60647	orangered4	10.3527	4.06631	26	38	-0.000479645	-0.148489	DN	11.6886	0.23436	11.5769	11.6886	11.3177	11.3577	10.904	11.2788	11.2652	11.4284
STAT4=7320370	orangered4	10.5344	4.71362	62	59	-0.00500781	-0.176476	DN	9.6386	0.335087	8.95133	8.91788	9.63855	9.35463	9.6386	9.38709	9.0522	8.77486
VOPP1=870692	orangered4	26.5794	6.2489	43	54	-0.00366429	-0.201805	DN	9.61751	0.198766	9.35828	9.20079	9.61751	9.50209	9.50405	9.33763	9.03509	9.15648
ALYREF=460286	orangered4	18.4997	5.14632	71	55	-0.00292116	-0.233523	DN	10.1574	0.14587	9.97929	9.92536	10.1574	9.81495	9.9355	9.95637	9.69916	9.74577
RRM2=510731	orangered4	30.791	8.21037	62	55	-0.00357562	-0.257565	DN	8.60704	0.155399	8.33918	8.28545	8.60704	8.46283	8.44853	8.36914	8.28234	8.08161
MT2A=450615	orangered4	17.4494	8.29301	51	39	-0.0121277	-0.331061	DN	12.1116	0.78315	10.237	10.6758	11.3454	12.1116	11.8851	11.5357	10.8531	9.90596
ALYREF=1660309	orangered4	34.1459	7.60872	65	60	-0.00436276	-0.341077	DN	9.11678	0.168651	8.90704	8.89866	9.11678	8.87224	8.92932	8.93898	8.68134	8.56596
PDIA6=10463	orangered4	18.7056	5.16575	48	40	-0.00564401	-0.381915	DN	9.90777	0.233246	9.60344	9.71619	9.90777	9.83015	9.4982	9.78491	9.41134	9.22153
HLA-DRB4=510079	orangered4	10.9216	3.43046	58	19	-0.00512892	-0.414355	DN	11.4437	0.270463	10.9721	11.3473	11.0069	11.2007	11.0581	11.4437	11.1484	10.5578
MT1P3=4480600	orangered4	36.0467	10.7046	39	57	-0.0078589	-0.499219	DN	9.00741	0.33213	8.49649	8.55622	8.66312	8.86964	9.00741	8.45157	8.1844	7.99727
LBR=5080524	orangered4	52.3085	7.35197	52	61	-0.00534504	-0.537446	DN	8.82914	0.200943	8.77564	8.64288	8.82914	8.63335	8.50389	8.52358	8.35151	8.2382
MT1IP=2760537	orangered4	27.0735	8.94383	48	56	-0.00834448	-0.539384	DN	9.26939	0.389434	8.51658	8.49061	8.73807	9.26939	8.86677	8.82377	8.33143	7.9772
HPGD=4250364	orangered4	39.9938	11.8323	64	64	-0.00769004	-0.578951	DN	8.93736	0.27771	8.60307	8.66338	8.93736	8.68982	8.65085	8.5924	8.29226	8.02412
MT1A=6200402	orangered4	19.0404	9.81618	60	59	-0.0125987	-0.585722	DN	11.8397	0.650695	10.587	10.8778	11.3435	11.8397	11.802	11.54	10.7094	10.0013
VRK1=2600739	orangered4	67.2482	6.96061	56	40	-0.00567272	-0.587349	DN	9.5078	0.206842	9.5025	9.36128	9.49675	9.31566	9.5078	9.42753	9.1632	8.91515
MT1H=130093	orangered4	21.075	10.4129	63	65	-0.0111669	-0.652372	DN	9.58305	0.470323	8.81154	8.94986	9.3213	9.27434	9.58305	9.05775	8.45157	8.15917
GLDC=4210397	orangered4	17.1314	6.80069	60	70	-0.0079707	-0.730099	DN	10.2224	0.377159	9.71522	9.69862	9.87432	9.90596	10.2224	10.1432	9.83692	8.98512
CLEC2D=5490341	orangered4	17.5281	6.10149	49	47	-0.00619348	-0.755036	DN	10.3441	0.332338	10.0618	9.50151	9.98691	10.3441	9.90829	10.0813	9.86835	9.30675
FAM72B=3440424	orangered4	83.0007	7.41652	63	61	-0.00758126	-0.787435	DN	8.95079	0.263793	8.95079	8.77981	8.7478	8.9083	8.83578	8.74686	8.44782	8.16335
MT1E=2070288	orangered4	30.9248	12.3728	53	63	-0.0153129	-0.837245	DN	11.4827	0.701154	10.2257	10.4302	10.9248	11.2952	11.4827	10.8574	9.98697	9.38843
MT1G=1170300	orangered4	28.4727	12.2003	56	64	-0.0179561	-1.12864	DN	10.6053	0.783059	9.38236	9.38546	10.1091	10.0905	10.6053	9.9355	8.71906	8.25372
MT1F=4220672	orangered4	29.5004	9.39951	53	61	-0.0138396	-1.15348	DN	11.3206	0.515752	10.8292	10.8001	10.8891	11.0849	11.3206	10.9079	10.2779	9.67572
S100A4=3990458	orangered4	161.933	6.90281	56	33	-0.0168591	-1.47752	DN	12.4866	0.573188	12.4208	12.4866	12.4845	12.2969	12.317	12.0615	11.3975	10.9433
ISG15=2100196	seagreen1	49.8945	34.8104	2	28	0.0217294	4.6298	UP	14.6328	2.03305	9.08707	10.7319	13.6091	14.6328	14.2837	14.38	14.1937	13.7169
MX1=1690066	seagreen1	54.4224	37.5394	7	5	0.0231103	4.26162	UP	14.9214	1.90449	10.0548	10.7825	14.1865	14.9214	14.4148	14.4533	14.6134	14.3164
IFITM1=5360156	seagreen1	65.1522	24.2397	2	5	0.0267295	3.96466	UP	13.5007	1.61619	9.37308	10.2878	11.6305	13.083	13.3095	13.3508	13.5007	13.3377
IFI44L=3870338	seagreen1	66.7506	29.8374	3	27	0.0280088	3.81654	UP	11.974	1.8456	7.72061	7.68176	9.83469	11.8896	11.5652	11.6921	11.974	11.5371
IFI6=5090215	seagreen1	85.1	17.5523	4	12	0.0308938	3.77449	UP	14.9106	1.69354	10.8493	11.1646	12.2665	13.7972	14.5204	14.8498	14.9106	14.6238
IFI44=2570300	seagreen1	63.4815	38.1333	4	7	0.0224719	3.70776	UP	12.2709	1.74307	7.97007	8.22664	11.0226	12.2709	11.7758	12.0056	11.9299	11.6778
IFIT1=2000148	seagreen1	28.761	22.0664	2	0	0.00444025	3.65612	UP	13.4165	1.75265	7.81312	10.7055	13.4165	13.2698	11.9198	11.9761	11.7926	11.4692
STAT1=4810187	seagreen1	68.7209	33.9471	16	39	0.0200523	2.89614	UP	12.6895	1.211	9.7934	9.83839	12.056	12.5674	12.0417	12.216	12.6657	12.6895
HERC5=5720482	seagreen1	31.4935	24.8364	5	5	0.0098341	2.8855	UP	13.3753	1.33253	9.34839	10.3267	12.9205	13.3753	12.1748	12.0267	12.1676	12.2339
EPSTI1=5700725	seagreen1	55.6107	36.6462	4	39	0.0181878	2.8607	UP	12.4504	1.44447	8.96283	8.74163	11.3464	12.4504	11.8377	11.9339	12.0171	11.8235
STAT1=2570079	seagreen1	46.9538	33.424	12	34	0.0110103	2.85606	UP	13.6984	1.13493	10.3695	11.8655	13.4569	13.6984	13.4307	13.1808	13.3258	13.2256
BTG2=1010487	seagreen1	116.705	18.9847	36	50	0.0245807	2.79737	UP	13.4907	1.22899	10.4763	10.3002	11.6898	12.6994	12.5291	12.9486	13.4907	13.2737
STAT1=1820750	seagreen1	58.1818	40.4716	13	31	0.0140151	2.68509	UP	12.285	1.15507	9.08452	9.76829	11.6036	12.285	11.7396	11.7208	11.9761	11.7696
EIF2AK2=2120079	seagreen1	55.0443	40.1119	7	14	0.0128414	2.65967	UP	12.5641	1.20095	9.21582	9.59818	11.8922	12.5641	11.7799	11.7075	11.7243	11.8755
IRF7=1470382	seagreen1	61.0769	35.5505	2	5	0.0151152	2.44001	UP	11.7058	1.06082	9.06685	9.41785	11.0618	11.6972	11.3933	11.5338	11.7058	11.5069
OAS2=7320561	seagreen1	60.835	36.9091	4	25	0.0147803	2.42871	UP	13.1391	1.14472	10.3945	10.4568	12.6559	13.1391	12.8012	12.8012	13.0401	12.8232
SAMD9L=3170136	seagreen1	27.1469	15.2508	1	15	0.011361	2.21595	UP	11.2393	0.701379	9.02336	10.2203	11.085	10.7885	10.579	10.5309	10.9802	11.2393
IFI35=2510220	seagreen1	55.3958	36.0626	7	44	0.0120373	2.17771	UP	12.8746	1.09036	9.92038	10.342	11.7219	12.8746	12.3823	12.509	12.5563	12.0981
IFIH1=4570441	seagreen1	48.6309	39.0078	3	9	0.0106178	2.02661	UP	11.3811	1.07246	8.66787	8.47465	10.8552	11.3811	10.7181	10.6345	10.6829	10.6945
LAP3=3290292	seagreen1	60.9344	36.186	2	32	0.0118056	1.95343	UP	12.6866	0.758224	10.5839	11.1298	12.001	12.6866	12.2108	12.3449	12.5822	12.5373
HELZ2=5960343	seagreen1	44.0213	36.0783	19	41	0.00607338	1.94481	UP	11.8678	1.15054	8.7209	8.93015	11.6141	11.8678	11.0139	10.7742	10.9386	10.6657
UBE2L6=2070170	seagreen1	57.101	41.417	2	30	0.010737	1.86246	UP	13.6223	0.933525	11.0664	11.1372	12.6263	13.6223	12.912	12.9553	13.106	12.9289
IRF9=2000022	seagreen1	39.0184	25.4282	23	39	0.00917756	1.82725	UP	12.0588	0.743821	9.94659	10.5321	12.0588	11.6935	11.6443	11.6293	11.8851	11.7738
CHMP5=4640703	seagreen1	59.8768	31.2118	7	33	0.0113785	1.79098	UP	11.6901	0.721479	9.89915	10.0848	11.419	11.498	11.4752	11.5357	11.6023	11.6901
USP18=1740360	seagreen1	50.8031	41.675	17	6	0.00752016	1.79077	UP	10.3327	0.991139	7.67159	7.69621	9.74656	10.3327	9.7343	9.72603	9.47151	9.46236
RSAD2=3360343	seagreen1	38.8299	31.5897	3	13	0.00249543	1.74728	UP	11.2509	1.21063	7.77325	8.01641	10.7091	11.2509	10.2087	9.82306	9.812	9.52053
LAP3P2=4780044	seagreen1	57.4022	32.8178	4	14	0.0100049	1.69996	UP	10.5965	0.739549	8.50623	8.73806	9.60952	10.5965	9.99127	10.1647	10.0425	10.2062
HERC6=6860482	seagreen1	43.5601	36.6376	5	15	0.00675438	1.68015	UP	10.7101	0.974027	7.96614	7.91918	9.89184	10.7101	9.78086	9.83839	9.59762	9.6463
OAS2=240722	seagreen1	52.7086	32.4049	4	7	0.00868848	1.44612	UP	9.76527	0.640586	8.08722	8.18762	9.11339	9.76527	9.35432	9.60552	9.36265	9.53334
TYMP=2350504	seagreen1	93.1552	8.27287	29	39	0.0127422	1.41504	UP	13.0646	0.598833	11.4843	11.6463	11.8104	12.4693	12.6629	12.5822	13.0646	12.8994
ADAR=5490433	seagreen1	50.7998	33.0055	0	7	0.00676659	1.38991	UP	11.0397	0.607557	9.23787	9.49345	10.5017	11.0397	10.3956	10.5794	10.453	10.6278
UNC93B4=4850494	seagreen1	32.5093	24.5972	3	4	0.00715546	1.35047	UP	12.2687	0.603918	10.3719	10.8793	11.4982	12.2687	11.5142	11.4752	12.0122	11.7224
PARP10=2070059	seagreen1	49.8658	24.0589	7	4	0.00830643	1.33714	UP	11.0514	0.540437	9.46638	9.77161	10.1948	11.0514	10.5743	10.4627	10.7415	10.8035
CHMP5=7650347	seagreen1	61.3218	25.1716	7	15	0.00956477	1.3371	UP	10.507	0.582107	9.16993	9.11497	9.83997	10.4814	10.425	10.3159	10.3303	10.507
MX2=5490470	seagreen1	32.5452	26.2377	3	2	-0.000290169	1.3246	UP	11.2419	1.04456	8.00133	8.37112	10.3518	11.2419	10.0283	9.82134	9.65532	9.32594
PARP9=5700735	seagreen1	47.47	27.1279	6	33	0.00870964	1.31776	UP	10.7552	0.531791	9.37769	9.3625	10.2844	10.7552	10.2377	10.189	10.4217	10.6954
WDFY1=3400612	seagreen1	33.1771	21.4873	10	33	0.00765524	1.31442	UP	10.8594	0.445161	9.54503	10.0034	10.4607	10.7506	10.6509	10.5317	10.7044	10.8594
OAS1=1090390	seagreen1	41.5936	31.1711	2	2	0.00614112	1.29348	UP	11.0006	0.746195	9.00044	9.07195	10.0934	11.0006	10.7615	10.6202	10.4182	10.2939
SAMD9=1240142	seagreen1	34.0005	27.1881	4	15	0.00376923	1.27125	UP	11.1593	0.61301	9.30999	9.69514	10.9218	11.1593	10.642	10.4425	10.4586	10.5812
OAS3=990768	seagreen1	35.9536	30.5945	1	2	0.00157406	1.2539	UP	11.2305	1.07514	7.96883	7.86767	9.62073	11.2305	9.83015	9.71009	9.3275	9.22272
LAMP3=7320546	seagreen1	22.9213	19.2364	9	4	0.00498766	1.20843	UP	9.91236	0.700478	7.6743	7.72515	8.60628	9.91236	8.67917	8.52221	8.63425	8.88273
PARP14=4150692	seagreen1	31.8722	24.0873	4	27	0.00107197	1.19745	UP	10.96	0.83535	8.40473	8.59449	10.357	10.96	9.64715	9.46748	9.49066	9.60218
MOB3C=7560471	seagreen1	31.7782	24.5536	7	30	0.00542894	1.18614	UP	9.81692	0.568651	8.22879	8.4417	9.81692	9.61714	9.35032	9.27359	9.54264	9.41493
TMEM140=4670414	seagreen1	29.6323	23.4774	4	28	0.00538588	1.12662	UP	10.3686	0.544611	8.90808	8.99521	10.3686	10.2299	9.88978	9.85804	10.0428	10.0347
UNC93B1=4780612	seagreen1	16.2267	10.8508	5	7	0.00582601	1.09273	UP	10.8584	0.48725	9.34565	9.63752	10.3132	10.8584	10.0745	10.0839	10.5121	10.4384
FBXO6=3800398	seagreen1	41.5284	34.1466	3	35	0.00378069	1.07168	UP	10.7117	0.709569	8.6708	8.72412	9.88578	10.7117	10.2264	10.0105	10.0132	9.74247
PHF11=6100521	seagreen1	49.5329	40.2465	5	10	0.00464973	1.05986	UP	11.7376	0.544094	10.1952	10.3218	11.3797	11.7376	11.3287	11.2883	11.3272	11.2551
NABP1=4260253	seagreen1	39.5757	29.8127	18	39	0.00504702	1.0515	UP	10.4514	0.617731	8.98602	8.79983	10.0495	10.4514	10.3742	10.17	9.93942	10.0375
OAS1=7040035	seagreen1	43.8323	34.1577	4	3	0.00332112	1.02078	UP	10.7497	0.707851	8.83495	8.90283	10.0001	10.7497	10.4295	10.4791	10.0762	9.85573
HSPA1B=3850433	seagreen1	17.0825	13.9144	7	5	0.00403654	1.00673	UP	9.74442	0.352421	8.56768	9.11001	9.28098	9.74442	9.44704	9.22906	9.26191	9.57441
DYNLT1=6350634	seagreen1	14.7404	11.1597	7	24	0.00415335	0.979481	UP	10.1884	0.404176	8.96503	9.19972	10.1884	9.94855	9.70251	9.63881	9.71542	9.94451
PARP10=3930601	seagreen1	45.0189	17.83	1	7	0.00619728	0.966969	UP	9.37271	0.401739	8.16965	8.41675	8.53851	9.37271	8.85997	8.94134	9.02983	9.13662
RTP4=1450427	seagreen1	16.4423	12.893	1	7	0.00305071	0.954207	UP	9.29768	0.382514	8.10263	8.61302	9.21648	9.29768	8.95974	9.03108	8.94997	9.05683
UBA7=2850202	seagreen1	38.7054	15.3209	11	8	0.00620969	0.952948	UP	10.522	0.37197	9.46077	9.81346	9.9578	10.4483	10.3651	10.1707	10.522	10.4137
UBE2L6=7000368	seagreen1	33.7096	26.8855	1	19	0.00395772	0.950232	UP	10.1109	0.54982	8.40376	8.46784	9.22168	10.1109	9.38746	9.4094	9.31717	9.354
TRANK1=150400	seagreen1	34.6913	23.5175	2	4	0.00602514	0.947702	UP	9.65821	0.37384	8.6416	8.73707	9.27303	9.65821	9.3586	9.17297	9.46535	9.5893
SAT1=5490431	seagreen1	20.6148	16.9515	0	1	0.0044387	0.939054	UP	13.1472	0.490118	11.7758	11.8235	12.9056	13.1472	12.2734	12.4208	12.6506	12.7148
SP110=1340491	seagreen1	39.8708	32.7006	5	2	0.00311061	0.919024	UP	11.4745	0.49746	9.99878	10.1604	11.0165	11.4745	11.1385	11.0162	10.9022	10.9178
HS.125087=3990010	seagreen1	56.806	27.0194	3	0	0.00682586	0.916223	UP	8.68007	0.397785	7.76385	7.79777	8.12411	8.6504	8.62008	8.60472	8.61736	8.68007
RNF103=6580332	seagreen1	24.2097	17.1047	21	34	0.00362222	0.887046	UP	10.9729	0.604054	9.44438	9.57458	10.9281	10.611	10.7569	10.9729	10.8285	10.3314
PARP9=3140707	seagreen1	24.2633	19.7595	10	35	0.00435735	0.884809	UP	10.0444	0.380426	8.90158	9.00858	9.57893	10.0444	9.65489	9.43908	9.53808	9.78639
OAS1=3450180	seagreen1	35.3744	25.4211	4	3	0.00475316	0.87248	UP	10.456	0.622076	8.83683	8.74417	9.33528	10.456	10.1669	10.0185	9.91808	9.70931
PHF11=1510196	seagreen1	40.5803	33.8459	4	8	0.00214339	0.849227	UP	11.5094	0.473747	10.0468	10.3619	11.1807	11.5094	11.1679	10.9361	11.0742	10.896
ACP2=2480025	seagreen1	44.7922	5.88907	41	46	0.0061643	0.843805	UP	9.66748	0.345789	8.74926	8.95803	9.1045	9.55348	9.39168	9.66748	9.60153	9.59307
DRAP1=3990598	seagreen1	43.9608	22.7558	5	9	0.00584728	0.835831	UP	12.1188	0.487876	10.916	10.9655	11.3118	12.1188	11.8616	12.031	12.0122	11.7519
C19orf66=5220204	seagreen1	29.62	23.8304	6	3	0.00258819	0.829488	UP	9.93172	0.45883	8.58185	8.75209	9.77698	9.93172	9.26369	9.31195	9.43339	9.41134
LAP3P2=4570164	seagreen1	33.0089	24.9964	2	18	0.00450478	0.825142	UP	9.89316	0.466852	8.60495	8.44631	9.11847	9.89316	9.45192	9.25445	9.22775	9.4301
SP110=3840593	seagreen1	31.6913	26.1408	4	4	0.00397425	0.824862	UP	11.3206	0.532784	9.90165	9.73042	10.7609	11.3206	10.9118	10.8094	10.8114	10.7265
TDRD7=5310100	seagreen1	32.8288	26.5982	16	5	0.00294119	0.816844	UP	9.82578	0.477086	8.50863	8.46581	9.60641	9.82578	9.27005	9.19972	9.24284	9.32547
CMTR1=2940059	seagreen1	51.8045	38.4686	7	13	0.00401415	0.815023	UP	10.0006	0.430382	8.79212	8.85639	9.5925	10.0006	9.68542	9.68818	9.70389	9.60714
DDIT4=3190148	seagreen1	13.9316	6.51337	21	30	0.00577337	0.807827	UP	9.75224	0.424084	8.75626	8.58961	8.94117	9.75224	9.60552	9.29458	9.33697	9.56409
PAPD7=4730292	seagreen1	13.0968	7.55127	9	18	0.0039773	0.79867	UP	10.2901	0.38639	9.08617	9.21138	10.2901	9.78378	9.55126	9.64559	9.8594	9.88484
RNF213=7400743	seagreen1	24.5431	17.1414	25	36	0.00418393	0.795691	UP	10.1314	0.514794	8.76738	8.80993	9.19025	10.1314	9.95948	9.80178	9.705	9.56307
PPM1K=7160593	seagreen1	16.3121	13.1899	2	12	0.00124571	0.790385	UP	9.84511	0.504129	8.36979	8.36141	9.27484	9.84511	9.04217	8.93448	8.58065	9.16018
TAP1=7330392	seagreen1	37.9016	30.7731	5	33	0.00189816	0.782061	UP	12.9253	0.530692	11.3591	11.6059	12.6257	12.9253	12.3424	12.4666	12.5641	12.1412
IRF1=6250064	seagreen1	2.05309	0.91321	25	39	0.0018001	0.775367	UP	11.8727	0.36116	10.6862	11.6921	11.8727	11.1901	11.3842	11.3543	11.6122	11.4616
HLA-F=5220070	seagreen1	83.3975	11.982	3	9	0.00723229	0.762386	UP	10.0969	0.326788	9.33456	9.25763	9.38799	9.88896	9.80157	9.89613	9.98133	10.0969
TNFSF13B=6840020	seagreen1	12.3508	10.4738	0	0	0.00298964	0.759141	UP	9.86455	0.433239	8.565	8.54138	9.19586	9.86455	9.02336	8.82452	8.94986	9.32414
TAP2=3940477	seagreen1	17.7546	9.86826	4	14	0.00466347	0.745378	UP	9.78453	0.270444	9.03915	9.17194	9.65224	9.73754	9.38843	9.45633	9.6386	9.78453
NT5C3A=3940520	seagreen1	31.2067	22.049	2	4	-0.0022103	0.735876	UP	13.3815	0.802743	11.2718	11.4421	13.3815	13.3464	12.833	12.7183	12.5959	12.0077
MRPL17=6660270	seagreen1	19.8516	11.9131	7	7	0.00268031	0.705222	UP	10.6324	0.319811	9.72663	10.0013	10.3555	10.6324	10.5751	10.6151	10.3454	10.4319
GPR180=3180563	seagreen1	19.3796	14.8179	7	7	0.00204746	0.690256	UP	9.98523	0.359629	8.82875	9.13965	9.7596	9.98523	9.39052	9.41958	9.62932	9.519
IFNLR1=3520398	seagreen1	24.5608	19.6465	17	37	0.00314727	0.673889	UP	10.0119	0.453699	8.96049	8.74141	10.0119	9.90431	9.78879	9.56326	9.74168	9.63438
PARP12=2340072	seagreen1	24.9137	17.1744	2	8	-0.00228587	0.627633	UP	9.91737	0.618627	8.13613	8.48272	9.91737	9.85896	9.06885	9.23561	9.08437	8.76376
ENPP2=840678	seagreen1	18.9732	14.8462	6	1	0.00165243	0.614796	UP	9.89291	0.359994	8.8153	9.07712	9.70639	9.89291	9.18054	9.66313	9.4784	9.4301
SP110=1990397	seagreen1	17.5591	15.1167	7	3	0.000783726	0.597655	UP	10.6758	0.413867	9.46552	9.47781	10.0902	10.6758	10.3529	9.90869	9.7934	10.0632
RBCK1=2510523	seagreen1	18.4343	15.7582	12	5	0.0028356	0.56606	UP	9.87676	0.286737	8.95565	9.10356	9.37611	9.87676	9.47692	9.48392	9.59799	9.52171
PI4K2B=770047	seagreen1	29.9986	21.845	4	5	-0.000943593	0.564596	UP	11.1851	0.577469	9.50818	9.49323	10.7986	11.1851	10.3303	10.2162	10.2321	10.0728
BST2=4900674	seagreen1	21.2347	14.1981	3	8	0.000751286	0.515658	UP	11.9175	0.536174	10.4658	10.6136	11.0581	11.75	11.9175	11.6388	11.4469	10.9815
HS.157344=6900601	seagreen1	12.9147	3.5212	41	45	0.00236924	0.491014	UP	9.31936	0.281584	8.51209	8.68305	9.00509	9.11566	9.31936	9.23516	9.21637	9.0031
ENPP2=2490152	seagreen1	20.6163	16.44	4	2	0.00053156	0.48943	UP	9.90308	0.350348	8.85248	9.05931	9.75789	9.90308	9.38826	9.60915	9.55424	9.34191
SP100=4200240	seagreen1	18.7704	13.8668	3	8	0.000766848	0.475494	UP	9.8179	0.55211	8.24715	8.21355	8.51112	9.8179	9.26583	9.19985	8.90413	8.72264
DHX58=3930681	seagreen1	22.8195	13.9482	0	2	-0.0030888	0.463011	UP	9.46671	0.547028	7.89496	8.15805	9.34163	9.46671	8.87339	8.75323	8.62572	8.35797
PLSCR1=3890609	seagreen1	20.6588	15.2132	6	0	-0.00161877	0.44512	UP	9.51199	0.477182	8.06924	8.12219	8.93364	9.51199	8.86881	8.87427	8.44862	8.51436
TLR7=7200753	seagreen1	22.3578	15.0558	1	23	-0.00238352	0.44435	UP	11.0212	0.450476	9.66628	9.97005	11.0212	10.8542	10.5642	10.3387	10.3203	10.1106
MCL1=7380100	seagreen1	17.5655	13.1641	19	38	-0.000234286	0.41722	UP	10.2383	0.429389	9.01794	9.09704	9.52836	10.2383	10.0392	9.85715	9.59018	9.43516
OAS2=1570156	seagreen1	24.9397	20.0338	3	1	-0.000413907	0.414396	UP	8.9277	0.334369	7.80481	8.07127	8.43028	8.9277	8.51998	8.4938	8.38399	8.2192
TRIM22=5960747	seagreen1	19.3796	13.1512	2	9	-0.00260961	0.402746	UP	9.67321	0.51051	8.14146	8.20749	9.10188	9.67321	8.96145	8.93448	8.49906	8.5442
ANKRD10=6900674	seagreen1	22.2294	17.2556	3	6	0.00345076	0.397113	UP	10.0314	0.345209	9.21554	8.85829	9.30594	10.0314	9.53185	9.53488	9.62793	9.61265
TNFSF13B=4900435	seagreen1	10.5382	6.08135	6	5	-0.00197684	0.380222	UP	9.47892	0.483362	7.94044	8.09147	8.6295	9.47892	8.2564	8.20255	8.18171	8.32066
HS.553301=1010082	seagreen1	3.8623	1.51758	29	24	-0.00134951	0.37986	UP	10.5112	0.331051	9.60427	9.80554	10.0097	10.5112	10.2931	9.73226	9.57197	9.98413
GVINP1=1740050	seagreen1	15.4017	11.3007	5	33	0.00161788	0.351213	UP	10.4213	0.272881	9.73791	9.65238	9.96465	10.4213	10.3842	10.0807	10.1337	10.0891
LOC100129681=5820424	seagreen1	9.29789	6.3998	1	6	-0.00191509	0.341582	UP	11.7799	0.517762	10.3914	10.5608	10.7487	11.7799	11.6935	11.2664	10.8626	10.733
HS.487766=2900253	seagreen1	8.20042	5.78296	30	39	-0.000888336	0.33843	UP	9.43551	0.374898	8.35361	8.7707	8.73619	9.43551	9.2998	9.29756	9.01983	8.69204
ITPR1=3990646	seagreen1	7.84572	6.05266	5	3	0.00232587	0.294001	UP	9.7043	0.412733	8.70251	8.46095	8.43588	9.7043	9.14322	9.03607	9.06076	8.99651
STAP1=380201	seagreen1	25.7166	20.6013	2	1	-0.00113398	0.283646	UP	10.5285	0.439551	9.33163	9.14322	10.0623	10.5285	10.0039	9.95923	9.76685	9.61527
APOBEC3G=4120369	seagreen1	3.95655	1.43325	10	24	0.00337466	0.278189	UP	10.5359	0.233246	10.1185	9.93596	9.94957	10.5359	10.3095	10.4213	10.4507	10.3966
IFITM2=1230767	seagreen1	3.75915	2.05651	4	11	-0.00300516	0.25454	UP	11.7318	0.444904	10.5417	10.9412	11.1348	11.7168	11.5853	11.7318	11.0558	10.7962
PSMB9=1940180	seagreen1	6.47379	5.17286	2	21	-0.000789279	0.252059	UP	9.99394	0.33284	8.95187	9.03327	9.24949	9.99394	9.40068	9.59544	9.25249	9.20393
SP100=6650541	seagreen1	14.5462	11.4629	0	0	-0.000530343	0.170623	UP	9.42679	0.330996	8.49946	8.50278	8.61098	9.42679	9.03635	9.11001	8.85225	8.67009
EIF1=3710544	seagreen1	7.18843	2.99157	46	50	0.00319871	0.151826	UP	11.4188	0.49103	11.2533	11.4188	11.3107	10.3665	10.197	10.5894	10.8767	11.4051
LGALS9=840431	seagreen1	16.2733	9.99022	1	3	-0.00466015	0.0653067	UP	9.56346	0.523087	8.03774	8.00845	8.57723	9.56346	8.83483	8.57404	8.28094	8.10304
RABGAP1L=360221	seagreen1	13.603	9.51821	1	3	-0.00388395	-0.0225024	DN	10.4665	0.495701	9.12644	8.93104	9.39931	10.4665	9.85315	9.5808	9.32695	9.10394
SLC1A5=7610433	seagreen1	7.58805	4.00596	30	43	0.00131383	-0.213849	DN	9.79243	0.37958	9.79243	9.34778	9.2128	8.90819	8.8309	8.81659	8.83455	9.57858
FOS=4280017	seagreen1	5.62392	3.72648	27	40	-0.000347728	-0.220047	DN	8.49353	0.326038	8.39561	8.49353	7.77026	7.77294	7.79033	7.67023	7.75495	8.17556
GLS=5570427	seagreen1	18.6542	11.4597	1	7	0.00155281	-0.407277	DN	9.96363	0.325024	9.96363	9.64584	9.16331	8.9507	9.29139	9.25306	9.63207	9.55635
NFKBIA=4280113	seagreen1	6.44475	1.4118	50	43	-0.00536815	-0.42288	DN	11.4557	0.401719	11.0604	11.4557	11.0634	10.5548	10.5216	10.3334	10.3492	10.6376
DUSP6=5260288	seagreen1	75.9486	23.3692	30	46	-0.00981712	-1.43689	DN	9.63304	0.557853	9.63304	9.34061	8.60242	8.46063	8.41359	8.18547	8.17685	8.19614
MYLIP=4830424	seagreen1	62.6153	22.9653	27	47	-0.014589	-1.95492	DN	10.4699	0.751221	10.3832	10.4699	9.1941	8.94767	8.88235	8.93537	8.83196	8.42824
H1FX=7610538	skyblue1	23.4864	1.9407	46	56	0.0114986	0.738259	UP	10.2461	0.640798	9.5078	9.53049	9.51547	8.32337	8.52037	8.93812	9.68252	10.2461
YPEL5=2680097	skyblue1	41.3258	1.33998	34	38	0.00808312	0.609556	UP	10.9815	0.358247	10.3719	10.4408	10.3916	9.79661	10.0675	10.2515	10.661	10.9815
ERN1=3290008	skyblue1	5.33057	0.548821	51	44	0.0040646	0.537623	UP	9.82815	0.280893	9.29053	9.73953	9.54504	9.12952	9.16633	9.09949	9.45463	9.82815
LY9=3170703	skyblue1	22.5152	1.04455	37	28	0.0060643	0.497649	UP	9.1399	0.274825	8.64225	8.77349	8.67278	8.54464	8.26646	8.54666	9.00021	9.1399
CD68=3120370	skyblue1	2.12163	0.0261105	14	8	0.000368398	0.497098	UP	9.53429	0.330351	8.78596	8.86761	9.18168	9.53429	9.50876	8.81024	8.73594	9.28305
CITED2=7550112	skyblue1	5.15511	0.0591217	29	14	0.00493488	0.439325	UP	10.032	0.250535	9.59265	9.56215	9.82334	9.28798	9.43692	9.35828	9.73837	10.032
JUN=6510367	skyblue1	1.45807	0.0410896	32	28	-0.000696157	0.276702	UP	10.416	0.209933	9.82082	10.2302	9.94419	10.2095	10.416	10.1795	9.83207	10.0975
H3F3B=1440296	skyblue1	11.2302	1.47521	46	49	0.00753127	0.224918	UP	10.4084	0.682331	10.1835	10.0439	9.86666	8.65419	8.77093	8.96701	9.7343	10.4084
SRSF6=3060110	skyblue1	10.0975	1.1662	48	49	0.00319121	0.197728	UP	11.802	0.354622	11.6042	11.7554	11.7347	10.9572	10.9827	11.1448	11.5215	11.802
FAM107B=6040603	skyblue1	11.334	0.253263	34	32	-0.00467076	0.113647	UP	11.8173	0.415523	10.642	10.9022	11.8173	11.6293	11.0229	10.9492	10.96	10.7556
DNAAF1=5550035	skyblue1	4.7826	0.254736	50	57	-0.00354592	0.112965	UP	8.98032	0.344331	8.02345	8.11466	8.98032	8.72833	8.26179	8.40376	8.08206	8.13641
CCR6=5890470	skyblue1	7.10581	0.0864614	56	49	-0.00228576	-0.0273061	DN	10.0531	0.231115	9.49024	9.37523	10.0531	9.608	9.50459	9.41323	9.30658	9.46293
XAF1=450189	white	89.6665	10.1037	10	7	0.026169	3.57144	UP	11.9988	1.41906	8.42738	8.67411	10.6181	11.6548	11.162	11.3962	11.938	11.9988
IRF7=6400176	white	56.0491	6.90712	3	7	0.016745	2.88903	UP	13.2444	1.19963	10.0595	10.8242	12.604	13.1935	12.674	13.0329	13.2444	12.9486
LY6E=4890270	white	62.1945	7.27209	3	5	0.0145655	2.13497	UP	12.9859	0.98606	10.6071	10.6619	11.9373	12.9859	12.6365	12.8198	12.8068	12.742
ADAR=2900450	white	82.9613	9.72502	6	20	0.0122253	1.8237	UP	13.0214	0.705885	11.1316	11.4692	12.4822	12.8424	12.5674	12.6965	13.0214	12.9553
FAM46C=6860347	white	213.71	16.949	35	41	0.0183371	1.75694	UP	14.6031	0.743709	12.8461	12.5619	13.0642	13.6181	13.8416	14.0052	14.445	14.6031
HIST1H4H=2970019	white	273.837	18.0422	43	47	0.0181459	1.71921	UP	9.82184	0.611242	8.10263	8.06632	8.21634	8.32001	8.42369	8.69919	9.16901	9.82184
HERPUD1=4610189	white	201.72	15.1587	50	60	0.0178318	1.67345	UP	13.5733	0.696668	11.8998	11.6356	12.0889	12.6766	12.4504	12.9902	13.368	13.5733
LOC647460=6480364	white	180.978	12.4072	53	54	0.0207172	1.67218	UP	12.2363	0.722374	10.5642	10.2055	10.1605	10.5151	10.688	11.2138	11.5587	12.2363
SDC1=6590592	white	253.598	13.3704	46	27	0.0173133	1.67132	UP	9.6622	0.581338	7.99089	8.13576	7.99204	8.01629	8.10123	8.35287	8.7665	9.6622
SLC25A47=3460594	white	15.7489	1.32064	76	71	0.0189459	1.49217	UP	10.4771	0.659464	8.98488	8.75952	8.403	8.89581	8.9096	9.26515	9.79848	10.4771
GADD45A=4880673	white	211.183	14.2306	46	46	0.018247	1.45594	UP	11.0162	0.672129	9.56026	9.34854	9.13661	9.59141	10.0639	10.1343	10.7715	11.0162
STAT2=130519	white	48.2383	6.0338	4	14	0.00734071	1.44188	UP	12.6107	0.617255	10.8484	11.2871	12.3119	12.6107	12.153	12.1702	12.4779	12.2902
MLKL=4560541	white	164.541	12.9588	35	21	0.0129567	1.4372	UP	11.6316	0.530933	10.1167	10.4053	10.6748	10.7634	11.0097	11.1696	11.6316	11.5539
TCN2=5670100	white	278.254	16.1063	48	39	0.0138718	1.32513	UP	9.17424	0.462946	7.84912	7.86209	7.90227	7.94774	7.99744	8.13006	8.54658	9.17424
HINT3=2140279	white	19.3101	0.751609	32	52	0.0105422	1.29775	UP	10.6451	0.421796	9.34737	9.40725	9.6524	9.52171	9.72456	9.41323	9.48713	10.6451
TNK2=1850482	white	50.7446	5.5974	9	6	0.00769884	1.28082	UP	11.3685	0.529748	9.97005	10.1897	11.0355	11.3685	11.1272	11.0107	11.3132	11.2509
HSH2D=6040647	white	28.8564	3.0517	14	6	0.00811487	1.27136	UP	10.9216	0.447716	9.65026	9.87525	10.8042	10.6009	10.3766	10.4471	10.7017	10.9216
BLOC1S6=3180746	white	78.024	3.72597	79	78	0.0109805	1.16455	UP	12.1676	0.406453	11.003	11.0933	10.9567	10.9314	11.0849	11.0664	11.0849	12.1676
ZNF486=3130544	white	96.231	4.25426	82	78	0.0120885	1.1328	UP	14.0682	0.443371	12.9354	12.804	12.7422	12.7852	13.2143	12.804	13.1733	14.0682
ATF5=1570484	white	18.1544	2.46461	51	54	0.0111679	1.11857	UP	10.2124	0.467065	9.09378	9.05834	9.24711	8.99423	8.87003	8.63435	9.26247	10.2124
XRN1=1990487	white	31.4183	3.04872	2	14	0.00618798	1.0428	UP	10.9954	0.416598	9.80047	9.93032	10.5694	10.9954	10.253	10.2884	10.5458	10.8433
ZNF296=2970397	white	107.86	9.32781	45	32	0.00883044	1.03517	UP	10.5531	0.390233	9.51791	9.53049	10.1563	10.1251	10.069	10.2102	10.5268	10.5531
HLA-E=1030747	white	72.5805	6.32602	13	30	0.00775847	1.01739	UP	13.5598	0.354019	12.5117	12.7791	13.0994	13.2737	13.106	13.2062	13.5598	13.5291
FAM214A=4850142	white	253.109	19.6414	41	33	0.0111007	1.00894	UP	11.1605	0.399319	10.1516	10.0339	10.1275	10.4459	10.4614	10.6036	10.9338	11.1605
E2F5=6650196	white	136.77	14.1373	53	51	0.0129543	0.990455	UP	11.2419	0.558421	10.2515	9.56745	10.1411	10.5121	10.6354	10.9815	11.0861	11.2419
DENR=5260575	white	82.8384	2.89622	77	69	0.00876409	0.961902	UP	10.5264	0.345063	9.56448	9.58773	9.4967	9.62119	9.92105	9.51163	9.68663	10.5264
CSNK1E=1230187	white	226.181	15.805	40	39	0.0124699	0.958259	UP	11.7338	0.490838	10.7066	10.7724	10.4026	10.6936	10.9118	11.3404	11.7338	11.6649
MIAT=430438	white	246.611	15.8612	28	39	0.00986932	0.947537	UP	9.83999	0.333649	8.89245	8.93192	8.95332	8.98562	9.13551	9.23594	9.50459	9.83999
IL10RA=4490053	white	208.504	15.0265	44	44	0.0111597	0.928069	UP	10.6862	0.442689	9.75814	9.45049	9.90552	9.88846	10.0823	10.4168	10.6535	10.6862
SHISA5=160731	white	39.5511	5.03057	5	7	0.00482725	0.919886	UP	11.9299	0.493955	10.5285	10.8493	11.265	11.9299	11.5885	11.7926	11.7926	11.4484
RASSF6=2370370	white	44.1984	3.28057	66	58	0.00824321	0.877182	UP	8.88382	0.285249	8.00664	8.02103	8.2222	8.24014	8.27533	8.26721	8.53197	8.88382
C1GALT1C1=6020377	white	157.071	13.3992	32	44	0.009147	0.868883	UP	11.3132	0.349885	10.4443	10.3492	10.3518	10.7664	10.8522	10.9169	11.0479	11.3132
ISG20=6330132	white	44.0938	5.4809	8	27	0.00523944	0.821313	UP	14.5338	0.472782	13.2852	13.281	13.9085	14.5338	14.149	14.2733	14.3693	14.1065
MSL3=50537	white	32.8584	2.04685	52	49	0.00564915	0.810775	UP	10.0044	0.275015	9.19367	9.47134	9.52708	9.35766	9.20275	9.20065	9.25908	10.0044
SMIM14=2230376	white	75.1512	3.70698	63	65	0.00852989	0.80353	UP	10.1931	0.331344	9.38954	9.33196	9.12528	9.26855	9.31909	9.22542	9.32869	10.1931
TPRA1=2360626	white	205.161	12.3201	46	51	0.00833688	0.798622	UP	9.44671	0.31919	8.64809	8.87257	8.74258	8.71226	8.83869	9.25779	9.36562	9.44671
PLCG2=2480424	white	149.366	8.78782	45	45	0.0114954	0.789181	UP	12.9746	0.44707	12.1854	12.0483	11.6868	11.8875	12.3718	12.4808	12.833	12.9746
ARMCX3=2320647	white	165.176	14.9074	45	53	0.00775126	0.786032	UP	9.28673	0.319862	8.5007	8.50659	8.47284	8.94238	8.94184	9.02983	9.1568	9.28673
RBM6=7380088	white	225.113	15.245	41	47	0.0102123	0.774683	UP	10.2641	0.391251	9.48937	9.40561	9.14237	9.49725	9.76069	9.75606	10.2139	10.2641
GOLGA3=6250093	white	193.721	12.4938	48	54	0.0105524	0.753062	UP	11.6105	0.405107	10.8574	10.663	10.5497	10.6167	11.1038	11.2062	11.4904	11.6105
TSPYL1=3780689	white	162.637	11.8623	43	38	0.00826936	0.714905	UP	10.229	0.295706	9.5141	9.35571	9.26301	9.41684	9.56215	9.66411	9.62203	10.229
EYA2=4290706	white	41.2691	2.62274	42	46	0.00758001	0.698502	UP	8.80527	0.264791	8.10677	8.07765	8.12323	7.94671	8.15074	8.11335	8.34633	8.80527
HLA-F=7330053	white	26.4283	2.85048	38	54	0.00806724	0.698189	UP	13.0072	0.386576	12.103	12.0687	12.0216	12.3296	12.804	12.6107	13.0072	12.8012
HLA-H=5870521	white	46.3774	4.32821	41	45	0.00803273	0.694095	UP	14.2524	0.416964	13.2407	13.1249	13.2994	13.6009	13.876	14.0464	14.2524	13.9348
STT3A=2570692	white	47.3905	3.76492	48	35	0.00656177	0.678037	UP	11.6316	0.287268	10.9535	10.9634	11.2868	10.9445	11.4918	11.2747	11.5821	11.6316
AKR1A1=1500504	white	209.247	13.1144	56	45	0.0081409	0.666565	UP	12.0011	0.306284	11.3345	11.356	11.2842	11.2774	11.459	11.7885	11.9492	12.0011
FAM214A=4180142	white	104.632	9.53223	32	40	0.00833132	0.640697	UP	11.0434	0.370413	10.4027	9.91342	10.3601	10.4998	10.8462	10.6557	10.9525	11.0434
FKBP11=5860204	white	153.738	10.4793	52	51	0.00839338	0.604447	UP	13.5965	0.351385	12.8232	12.8424	12.8137	12.6801	12.7893	13.3136	13.5965	13.4277
RNU6-15P=4780504	white	10.9897	3.02139	37	41	0.00499763	0.59222	UP	13.3591	0.366946	12.7669	12.8679	12.8027	12.5959	12.1922	12.4421	12.3296	13.3591
RNU6-1=3610279	white	11.4343	3.11528	44	45	0.00589121	0.570419	UP	13.3716	0.368522	12.8012	12.764	12.8439	12.4693	12.2089	12.34	12.4666	13.3716
CUTA=3120707	white	93.8226	7.23708	50	40	0.00713221	0.530084	UP	11.4616	0.334789	10.8072	10.8441	10.7651	10.6018	11.0253	11.4379	11.4616	11.3373
SELK=2710161	white	35.5365	3.0905	35	32	0.00543985	0.505155	UP	11.6337	0.24314	11.1286	11.0717	11.0076	11.4038	11.2196	11.6122	11.451	11.6337
RN7SK=2640719	white	4.94638	1.4394	50	41	0.00277699	0.456971	UP	10.6796	0.308906	10.1904	10.6796	10.3962	9.93292	9.99227	9.92536	10.0723	10.6474
RNU1-1=7330681	white	9.26185	2.00929	37	33	0.0082256	0.450581	UP	10.3773	0.327441	9.92668	9.74442	9.58109	9.5101	9.53488	9.84863	10.2603	10.3773
NMI=4050554	white	7.57197	0.968004	2	6	-0.00187109	0.44307	UP	9.87365	0.382517	8.71711	8.96318	9.60807	9.87365	9.49615	9.12776	9.01024	9.16018
RNU1-5=2970482	white	3.97997	2.31703	24	28	0.00736192	0.440057	UP	10.184	0.35612	9.74393	9.69884	9.58279	9.18603	9.19381	9.95271	9.9355	10.184
CCL5=7570408	white	18.3984	3.7061	42	50	0.00339129	0.434965	UP	8.59161	0.14112	8.15664	8.31725	8.29801	8.29625	8.27481	8.13594	8.37911	8.59161
CASP1=450491	white	25.116	2.42928	23	42	0.00377128	0.411456	UP	10.175	0.173643	9.76355	9.67894	9.81736	10.0877	9.79686	9.78639	9.96637	10.175
NFIL3=5420564	white	17.6869	2.11234	72	60	0.00522354	0.399755	UP	9.53315	0.189962	9.13339	9.01691	9.10003	9.17536	9.06208	9.22614	9.4742	9.53315
UGT2B17=6860392	white	13.3622	1.84937	63	66	0.0041939	0.388688	UP	8.56642	0.197354	8.17773	8.15671	8.06576	8.05294	7.95661	7.94681	8.05243	8.56642
RNU1-3=5670152	white	3.74804	2.22554	28	23	0.00688621	0.356995	UP	9.86691	0.350189	9.50016	9.45844	9.38923	8.96524	8.98549	9.70251	9.86691	9.85715
RNVU1-7=2360091	white	3.14693	2.08736	24	27	0.00570459	0.315835	UP	9.74883	0.305291	9.43299	9.46671	9.24427	8.81635	8.9642	9.4277	9.51235	9.74883
IRF2BPL=5290626	white	33.312	2.82035	40	43	0.00500571	0.315702	UP	9.12474	0.195248	8.80548	8.75116	8.65014	8.62146	8.75021	8.74785	9.12474	9.12118
GBP5=1510364	white	1.89911	0.407742	46	3	0.000130876	0.306733	UP	10.9492	0.320219	10.1801	10.2155	10.9492	10.4314	10.0551	9.93651	10.1254	10.4868
CNPY2=4150475	white	75.5194	6.65501	51	39	0.00530543	0.300052	UP	11.8526	0.300679	11.3104	11.1851	11.1846	11.1063	11.549	11.8466	11.8526	11.6105
GAPDHP61=5270541	white	16.477	4.18469	27	30	0.00345488	0.297147	UP	8.63102	0.240164	7.94252	8.23098	8.21095	7.90765	7.92828	8.09395	8.63102	8.23966
RNU1-8=5670753	white	5.78205	1.88806	29	16	0.00596936	0.289015	UP	9.40497	0.239883	9.11596	8.88283	8.78535	8.70869	8.85081	9.0153	9.24125	9.40497
IGFLR1=5670139	white	12.3903	2.34184	77	73	0.00244433	0.288385	UP	10.1917	0.214636	9.74975	9.89636	9.63072	10.1904	10.0877	10.1755	10.1917	10.0381
CRYAB=6110079	white	19.2799	5.59642	27	24	0.00286943	0.279234	UP	7.9965	0.113144	7.71726	7.80675	7.7803	7.69397	7.74793	7.70042	7.941	7.9965
DYNLL1=6220086	white	9.04097	0.855297	50	42	0.00514661	0.263915	UP	12.4094	0.418752	11.7058	11.4781	11.1311	11.4918	12.4094	12.1363	12.0437	11.9697
MTND5P10=4880477	white	1.7382	0.5092	31	32	0.00234187	0.250024	UP	12.5849	0.300236	12.3349	12.428	12.4891	12.1651	11.6293	12.1603	12.0957	12.5849
CD74=1240070	white	18.4329	2.09918	70	70	0.00368974	0.160318	UP	13.8712	0.193527	13.5246	13.4778	13.2234	13.4907	13.4614	13.6802	13.8712	13.6849
RN7SK=990176	white	3.86121	1.50329	36	38	-0.000658497	0.0976517	UP	8.73768	0.11913	8.48544	8.73768	8.62305	8.543	8.44261	8.45321	8.3595	8.58309
LOC100134256=2630767	white	4.17171	0.971596	71	64	0.0012675	0.0833235	UP	8.4162	0.283903	7.83798	7.82322	7.6693	8.14135	8.36298	8.4162	8.30833	7.9213
CLC=2030142	white	19.1066	4.37928	32	53	0.000346561	0.0810776	UP	7.83341	0.0490833	7.74495	7.82081	7.80381	7.71906	7.83341	7.71392	7.76024	7.82603
NFIX=5720129	white	12.5643	4.78805	57	37	0.000534219	0.0765732	UP	7.7182	0.0589365	7.60095	7.66464	7.7182	7.64858	7.53596	7.64498	7.70705	7.67752
ALB=4230156	white	9.53687	3.3215	55	51	0.00133759	0.0759999	UP	8.87755	0.204028	8.80155	8.85348	8.60564	8.47492	8.44777	8.3607	8.47903	8.87755
CYCSP52=3840040	white	14.2023	5.11334	28	34	-0.000512835	0.0643291	UP	8.00438	0.0888024	7.74265	8.00438	7.78625	7.9304	7.81963	7.7613	7.84398	7.80698
LOC338758=6650035	white	9.25451	1.88651	30	39	0.0039544	0.0573642	UP	10.2629	0.341601	10.2055	10.0409	9.75119	9.38386	9.43604	9.53164	9.79175	10.2629
SCARNA16=2030646	white	4.8036	1.21859	23	36	0.00405795	0.0537673	UP	9.42141	0.278296	9.36764	9.16249	8.76236	8.74727	8.71604	8.93898	9.03248	9.42141
SLA=1990753	white	10.8282	1.85584	33	38	-0.00367359	0.0503912	UP	11.2692	0.393096	10.3072	10.3992	11.0826	11.197	11.2692	10.9525	10.8401	10.3576
NCF1=3940438	white	1.07243	0.0253597	30	23	-0.000603547	0.0432352	UP	11.0329	0.223717	10.5726	10.5821	10.2835	11.0329	10.8202	10.6264	10.4682	10.6158
YPEL3=130750	white	24.3339	1.29623	35	41	0.00606265	0.035672	UP	10.1733	0.367042	10.1376	9.8029	9.38056	9.14369	9.7041	9.80178	10.0789	10.1733
PSAT1=4850674	white	8.08153	1.69448	42	51	0.00221835	0.00301638	UP	10.3485	0.505458	10.3454	10.2321	10.0378	9.49024	9.08941	9.3236	9.454	10.3485
TTC32=5670114	white	3.85006	0.589681	57	49	-0.00129277	-0.000110797	DN	9.12952	0.278747	8.90913	9.12952	9.1255	8.49747	8.55821	8.68548	8.41792	8.90902
SCARNA9=6220112	white	4.68389	1.02326	50	54	0.00593571	-0.00375352	DN	10.0572	0.345733	10.0572	9.54536	9.33885	9.26631	9.47616	9.35914	10.0231	10.0534
TSC22D1=2450639	white	12.8833	4.91641	28	35	4.07667e-07	-0.0235674	DN	8.02167	0.0349477	7.93252	7.95235	7.92857	7.93863	7.93155	7.97258	8.02167	7.90896
HSPH1=160598	white	2.05116	0.535346	64	58	-0.000853898	-0.0437996	DN	10.4507	0.255226	10.0978	10.1499	9.61404	10.3559	10.4507	10.0251	9.95011	10.054
ASNS=1510296	white	5.3732	1.60316	53	49	-0.000314003	-0.0477805	DN	11.1265	0.322936	10.9667	11.1265	10.9286	10.6813	10.2474	10.3017	10.5751	10.9189
LOC653321=7570470	white	0.10424	0.0119538	0	6	0.000910056	-0.0839365	DN	7.90639	0.115749	7.85511	7.62791	7.77231	7.62517	7.77046	7.58457	7.90639	7.77117
DANCR=4150110	white	9.36996	0.717314	7	9	-0.00208699	-0.137769	DN	10.3719	0.245732	10.0745	10.3719	10.2579	9.71651	9.72951	9.81738	9.82532	9.93678
CNBP=7380068	white	12.5436	0.779845	32	35	0.00347073	-0.143679	DN	10.992	0.272302	10.992	10.4981	10.2697	10.1977	10.5317	10.4145	10.6527	10.8484
HS.551307=2320022	white	0.152111	0.014176	0	0	-0.000591504	-0.145423	DN	8.03203	0.0998761	7.84315	7.80442	7.84922	7.80506	7.85409	7.94736	8.03203	7.69772
GBP1=6840035	white	25.1717	2.63152	6	18	-0.00743703	-0.175819	DN	9.39126	0.446364	8.41113	8.44968	9.28615	9.39126	8.88235	8.67464	8.2789	8.23531
STAP1=3870458	white	13.8978	1.24768	2	0	-0.00500661	-0.182543	DN	10.1346	0.430826	9.07336	8.79133	9.52961	10.1346	9.42895	9.14941	9.08642	8.89082
PANK2=1990438	white	30.3451	3.09821	8	6	-0.00620488	-0.184767	DN	10.5006	0.332391	9.7685	9.96258	10.4507	10.5006	10.3488	10.1045	9.90938	9.58374
MGST3=7160400	white	5.6891	0.877516	58	64	-0.00120024	-0.226144	DN	10.4964	0.253041	10.4964	10.1268	10.3603	10.3742	9.78281	10.0121	9.89205	10.2702
EGR1=870338	white	2.68868	0.698283	29	33	-0.00208327	-0.239769	DN	8.95502	0.335369	8.49747	8.95502	8.14572	8.04505	8.01191	7.93302	8.11168	8.2577
ALOX5AP=3930343	white	1.08334	0.645634	32	26	-0.00176858	-0.278973	DN	9.13579	0.179729	9.13579	8.97257	8.73795	8.79911	8.90182	8.6911	8.55127	8.85681
SLA=5870164	white	14.4085	2.19354	43	40	-0.00640232	-0.288174	DN	11.1003	0.403465	10.3136	10.2596	10.932	11.1003	11.0966	10.6657	10.55	10.0254
GBP1=2190148	white	32.5108	3.18329	6	16	-0.0106973	-0.356691	DN	10.0206	0.565126	8.94443	9.01391	9.92556	10.0206	9.64735	9.06496	8.60982	8.58774
HSPA8=2650619	white	2.2736	1.4961	46	46	-0.00326239	-0.416057	DN	12.5983	0.331707	12.3965	12.5063	11.643	12.5898	12.5983	12.4068	12.2878	11.9804
TMEM107=6290612	white	10.8352	1.80533	54	57	-0.00347869	-0.420179	DN	8.34967	0.1859	8.29393	8.2106	8.34967	7.99633	7.95476	7.88461	8.02226	7.87375
ASNS=5960181	white	21.0597	2.99787	48	56	-0.00404759	-0.449053	DN	10.1334	0.354917	9.97678	10.1334	9.78059	9.38746	9.29819	9.19667	9.24418	9.52772
SPOCK2=3840554	white	10.8633	1.53024	48	49	-0.00230103	-0.449447	DN	9.70885	0.320426	9.70885	9.65821	9.44369	8.76485	9.1186	9.11135	9.06511	9.2594
PHGDH=240086	white	15.3498	2.59196	49	47	-0.0045612	-0.452544	DN	12.2413	0.772501	12.0615	12.2413	11.8782	11.162	10.3695	10.4302	10.4981	11.609
ZDHHC16=5700296	white	18.5597	1.86506	59	58	-0.00454032	-0.506228	DN	10.6539	0.211357	10.449	10.5056	10.2475	10.3977	10.6539	10.445	10.4443	9.94278
DBNL=6590292	white	62.4721	4.18452	61	47	-0.0058964	-0.5105	DN	9.66683	0.213814	9.45802	9.47944	9.66683	9.43877	9.46	9.51666	9.27389	8.94752
HSPA8=430672	white	1.9969	1.47587	47	43	-0.00242678	-0.537517	DN	12.6965	0.331246	12.5924	12.4363	11.6743	12.5007	12.6965	12.3854	12.4693	12.0549
HSPA8P5=4850136	white	2.96656	1.62986	45	43	-0.00335865	-0.549204	DN	11.7846	0.315131	11.7357	11.5261	10.8809	11.7643	11.7846	11.5476	11.4138	11.1865
ECHDC2=2320653	white	53.8941	4.28614	69	71	-0.00621063	-0.610238	DN	9.12084	0.216892	9.12084	9.0967	8.96805	9.00421	9.10777	8.93117	8.70498	8.5106
LOC650152=5420136	white	122.986	10.639	40	53	-0.00783414	-0.6259	DN	12.9617	0.302931	12.7397	12.8679	12.9617	12.7928	12.4421	12.4094	12.3015	12.1138
SNORD13=7210035	white	20.8463	2.58587	22	40	-0.00344811	-0.681628	DN	10.8242	0.427238	10.8242	10.5021	9.96777	9.86741	9.78685	9.77117	9.52252	10.1426
CD69=6900634	white	40.1778	5.43565	36	46	-0.00953463	-0.692746	DN	9.8694	0.595454	8.75554	9.8694	8.57311	8.35068	8.22809	8.1907	8.10588	8.0628
RPS29P9=3370201	white	3.12652	2.16611	52	43	-0.00494951	-0.729688	DN	9.33602	0.280264	9.33602	8.95529	8.66497	8.96245	8.86224	8.55335	8.49712	8.60633
KIF2C=1470647	white	213.432	11.9566	44	44	-0.00870041	-0.757715	DN	9.14559	0.304181	8.9385	9.0396	9.14559	9.03579	8.80707	8.73717	8.6887	8.18079
BCAT1=7650524	white	213.827	15.4843	40	35	-0.0106869	-0.882229	DN	8.75976	0.420152	8.64736	8.75976	8.74572	8.63335	8.20376	8.02769	7.82089	7.76513
KLF6=360110	white	100.02	11.2965	54	57	-0.0110847	-0.896634	DN	9.37289	0.495636	8.66229	9.37289	8.57246	8.37252	8.28319	8.11335	7.9801	7.76565
TAGLN2=2340180	white	253.739	18.5519	29	43	-0.0107976	-0.904636	DN	9.07745	0.401179	8.98223	9.07745	9.0341	8.95079	8.59661	8.52981	8.14478	8.07759
DHCR24=4480341	white	182.094	14.7953	49	45	-0.00858071	-0.907175	DN	8.93789	0.317613	8.91906	8.93789	8.72449	8.52181	8.56817	8.41458	8.26687	8.01188
SPACA3=1430709	white	28.5407	2.76838	74	66	-0.0100276	-0.908701	DN	9.29523	0.396943	9.10628	9.29523	8.63863	9.25596	8.93353	8.86049	8.40473	8.19758
CANX=5860477	white	252.767	17.299	54	45	-0.0103374	-0.918315	DN	11.1192	0.372883	10.8951	10.8646	11.1192	10.9189	10.6474	10.426	10.3828	9.97678
TSPAN33=4250753	white	82.5426	6.84522	62	64	-0.0122033	-0.91974	DN	10.1983	0.445495	9.76547	10.1983	9.70629	10.0677	9.82509	9.50744	9.20212	8.84573
SYPL1=3170360	white	36.1568	3.30656	65	49	-0.00675383	-0.920894	DN	9.18025	0.289559	9.18025	8.94485	8.55855	8.88656	8.62911	8.83736	8.52767	8.25936
TMEM97=3420541	white	228.154	17.5016	34	41	-0.00947809	-0.939403	DN	9.49405	0.3355	9.45532	9.49405	9.43177	9.1731	9.08571	9.12221	8.84985	8.51592
RPS2P9=3610215	white	3.90684	1.90306	55	55	-0.00793719	-0.943919	DN	9.85896	0.334782	9.85896	9.69798	9.52538	9.45653	9.41251	8.96369	9.18883	8.91504
SNRPB=4860243	white	247.704	15.5331	51	58	-0.0116403	-0.955181	DN	11.2007	0.405104	10.9634	11.1788	11.2007	11.0444	10.7594	10.73	10.4459	10.0082
MRPL11=4670424	white	270.85	18.6891	49	55	-0.0120755	-1.01546	DN	10.0949	0.425789	9.96952	10.0905	10.0949	10.0731	9.63546	9.69961	9.2616	8.95406
LAPTM5=5360376	white	102.45	8.46913	65	59	-0.0145874	-1.04123	DN	10.9513	0.526924	10.4378	10.9513	10.5884	10.7967	10.4273	10.1587	9.7351	9.39653
ITGB1BP1=6180019	white	92.0426	6.53052	73	51	-0.00908201	-1.05646	DN	10.2792	0.333488	10.2792	10.0828	9.83384	9.92384	9.80932	9.8971	9.46638	9.22272
CD69=2710575	white	52.8196	6.82244	45	52	-0.0155231	-1.05765	DN	11.0664	0.811284	9.57818	11.0664	9.68518	9.11716	9.06685	8.8944	8.6629	8.52053
RPL5=830609	white	211.298	17.9952	33	42	-0.0109796	-1.07439	DN	13.136	0.429321	13.1099	13.136	13.0527	12.6506	12.5373	12.4233	12.1603	12.0355
NUDT1=650347	white	243.574	15.5538	52	41	-0.0129273	-1.08596	DN	10.4832	0.446282	10.1878	10.4334	10.4832	10.2398	10.0456	10.1206	9.73226	9.10188
NPM1P42=770209	white	2.94447	1.82645	42	34	-0.00829346	-1.09228	DN	9.62119	0.362891	9.62119	9.34471	8.89941	9.17512	9.26691	8.71494	8.85117	8.52892
RPL31P17=2230167	white	10.3305	1.68838	49	53	-0.00961939	-1.16903	DN	12.9354	0.377053	12.9354	12.4808	12.3695	12.5179	12.5898	12.1116	11.9596	11.7664
KIFC1=7330674	white	203.823	11.0661	44	40	-0.0123782	-1.17908	DN	9.86499	0.418162	9.7934	9.78491	9.78595	9.86499	9.7313	9.64489	9.34793	8.61432
LOC728031=2230725	white	217.865	17.5147	45	37	-0.0124883	-1.20026	DN	12.5179	0.459355	12.4983	12.5179	12.4779	12.309	11.8339	11.9552	11.6173	11.298
LOC643287=730142	white	207.182	14.8632	42	41	-0.0125389	-1.23385	DN	10.6908	0.439788	10.6908	10.6314	10.6633	10.4608	10.4012	9.97678	9.96689	9.45695
CENPN=6550373	white	249.416	16.1027	47	45	-0.0156543	-1.23519	DN	10.1966	0.596343	9.79661	9.9732	10.1966	10.0923	9.28141	9.18572	8.93963	8.56142
RPS14P3=2320291	white	183.357	11.0457	59	63	-0.0125893	-1.3352	DN	12.8613	0.487289	12.8613	12.3823	12.3335	12.6445	12.5318	11.9723	11.5936	11.5261
LOC442727=4640022	white	256.135	16.1908	47	35	-0.0154267	-1.35368	DN	10.0066	0.559041	9.96819	10.0066	9.85168	9.90525	9.79531	9.10074	8.87166	8.6145
LOC100134273=4480128	white	122.781	7.28337	75	75	-0.0107406	-1.35496	DN	10.7152	0.436832	10.7152	10.2341	9.96559	10.0364	10.0456	9.86741	9.40399	9.3602
LOC644936=3850168	white	24.7522	2.33419	76	74	-0.0175838	-1.36884	DN	10.6744	0.812496	9.63502	9.46894	10.6744	9.08719	9.19998	8.61377	8.20903	8.26618
LRRC75A-AS1=7100632	white	305.656	19.8368	52	40	-0.0158557	-1.38541	DN	11.9283	0.540492	11.8101	11.8851	11.9283	11.8979	11.5587	11.3373	10.974	10.4246
TOP2A=3990619	white	158.212	8.1771	56	58	-0.0136962	-1.41435	DN	11.0467	0.473134	10.9994	10.92	10.7694	11.0467	10.8735	10.7542	10.5277	9.58505
RPS15AP34=650685	white	125.09	7.34978	76	78	-0.00991764	-1.50826	DN	9.5245	0.458511	9.5245	8.74966	8.49856	8.58065	8.7027	8.40072	8.15677	8.01624
RNY4=1070079	white	39.1111	4.29174	30	43	-0.00745736	-1.51528	DN	9.78742	0.603863	9.78742	8.88754	8.56426	8.1268	8.13006	8.07025	8.01983	8.27213
AMY1C=1820068	white	193.084	11.9687	43	38	-0.0177725	-1.6175	DN	12.5822	0.640037	12.5536	12.5452	12.241	12.2065	12.5822	11.9596	11.1663	10.9361
FLJ43681=830768	white	167.587	10.5263	63	69	-0.0141377	-1.62976	DN	13.1327	0.527646	13.1327	12.7512	12.3854	12.5063	12.6365	12.2287	11.7696	11.5029
LCP1=6350161	white	253.279	19.637	42	44	-0.0182696	-1.63603	DN	13.0516	0.66156	12.8163	13.0516	12.9048	12.3247	12.3988	12.0146	11.5769	11.1802
RPS12P23=1170441	white	221.117	14.1176	65	59	-0.0154856	-1.65952	DN	13.136	0.552161	13.136	12.7361	12.551	12.8357	12.6567	12.377	11.7965	11.4764
CLECL1=6370414	white	280.71	18.8764	37	43	-0.0197151	-1.87327	DN	10.3688	0.699042	10.3688	9.98566	10.244	10.163	9.86231	9.45345	8.77728	8.49555
S100A10=2490195	white	252.084	17.2594	52	54	-0.0203116	-2.02757	DN	11.609	0.714198	11.609	11.506	11.3078	11.2124	10.7846	10.6143	10.1051	9.58139
FABP5P2=580358	white	311.038	17.2032	52	57	-0.0274033	-2.60321	DN	11.6059	0.922519	11.6059	11.3992	11.396	11.4998	11.2509	10.7807	9.96283	9.00269
LOC100133678=5310224	yellow2	13.26	4.34758	66	74	0.00665291	0.728784	UP	12.3988	0.260491	11.67	12.0464	11.7631	11.7926	11.6511	12.0011	12.1412	12.3988
HLA-DQA1=780403	yellow2	14.5165	5.36538	67	74	0.00617569	0.646528	UP	11.517	0.228244	10.8705	11.0615	10.9074	11.1309	10.9014	11.1613	11.3373	11.517
XIST=1690440	yellow2	14.5972	10.5247	74	72	0.00532752	0.644501	UP	9.17279	0.311353	8.51258	8.44981	9.17279	8.53113	8.38861	8.8626	8.75607	9.15708
RNA5S9=2570220	yellow2	8.00027	6.0719	21	21	0.00454084	0.559491	UP	10.6724	0.174261	10.1129	10.189	10.3043	10.2606	10.2321	10.1432	10.3024	10.6724
LOC647886=4260440	yellow2	19.8557	5.00144	74	55	0.00765549	0.496985	UP	9.04228	0.36581	8.48423	8.20851	8.07137	8.60051	8.72504	8.98054	9.04228	8.98121
SH3TC1=2490309	yellow2	14.2514	6.70232	60	72	0.00496857	0.448431	UP	8.71843	0.180532	8.27	8.19557	8.31387	8.2256	8.20277	8.19111	8.4301	8.71843
TXLNGY=1070463	yellow2	20.2558	10.7728	82	82	0.00520435	0.393576	UP	8.93166	0.271791	8.53809	8.40343	8.10472	8.79267	8.66102	8.83154	8.7795	8.93166
KDM5D=5870739	yellow2	20.647	11.6802	81	81	0.00821516	0.381655	UP	10.027	0.487908	9.64534	9.09192	8.69484	9.74905	9.90185	9.96952	10.006	10.027
ZRSR2=5260692	yellow2	5.7501	3.41176	54	61	0.0012801	0.336973	UP	9.66674	0.215632	9.05011	9.304	9.65358	9.55691	9.23095	9.32869	9.66674	9.38709
SRGN=360500	yellow2	7.99234	0.841443	42	34	0.000802647	0.323223	UP	13.3422	0.200073	12.764	12.9785	12.945	13.3422	13.2737	13.298	13.079	13.0872
RNU4-1=3990463	yellow2	3.3493	2.40388	33	49	0.0027113	0.311573	UP	8.68665	0.123355	8.37508	8.42433	8.42477	8.26741	8.37889	8.42708	8.32713	8.68665
LINC00152=6350189	yellow2	5.37799	3.3326	54	55	0.000460125	0.289211	UP	12.8184	0.261485	12.0056	12.3321	12.8184	12.1995	12.309	12.6305	12.5757	12.2948
KANK1=7000397	yellow2	21.1211	6.49577	75	68	0.00872168	0.280508	UP	9.66563	0.518845	9.11716	8.43134	8.17908	9.04458	9.30559	9.47328	9.66563	9.39767
DHRS9=630315	yellow2	8.03347	3.76836	48	46	0.00287931	0.264548	UP	11.0444	0.239869	10.7798	10.7816	10.9247	10.5243	10.2974	10.5507	10.6218	11.0444
TXLNGY=6860102	yellow2	18.9247	12.9781	81	84	0.00529977	0.23007	UP	10.0226	0.477333	9.68663	9.70755	8.53209	9.63926	10.0226	9.94855	9.85715	9.9167
DHRS9=7160468	yellow2	4.31701	1.30986	54	31	0.00243142	0.208376	UP	9.89762	0.207295	9.68924	9.66257	9.66832	9.47572	9.30868	9.29695	9.46826	9.89762
ID3=7570324	yellow2	3.50431	2.44972	65	71	-0.00107829	0.174624	UP	9.13815	0.183242	8.73574	8.76578	9.03838	9.13815	9.03108	8.94961	8.5924	8.91036
PSMB8=3180026	yellow2	3.30696	1.10317	41	37	-0.00114377	0.160735	UP	10.4408	0.22985	9.89565	10.1146	9.93833	10.4408	10.2833	10.4243	9.8734	10.0564
UBA1=150288	yellow2	7.72621	5.17783	70	63	0.00175455	0.140244	UP	11.1875	0.222009	10.7055	10.8354	11.1108	10.5383	10.6936	10.9984	11.1875	10.8458
EIF1AY=4150600	yellow2	18.901	13.7642	80	85	0.00580551	0.128679	UP	11.7111	0.703931	11.5295	11.4252	9.60586	11.6548	11.7111	11.6059	11.4421	11.6582
UBA1=6860500	yellow2	7.15053	4.81509	69	73	0.00102297	0.0843705	UP	11.7981	0.21829	11.2925	11.4154	11.7456	11.2318	11.2345	11.4379	11.7981	11.3768
IRF5=2230431	yellow2	15.8133	11.7708	78	74	-0.00101186	0.0423474	UP	8.47548	0.184764	7.98038	7.9847	8.47548	7.95017	7.92047	7.98164	7.90639	8.02273
CXCR4=7320288	yellow2	3.15768	1.32953	46	41	-0.00293969	0.0397182	UP	9.97342	0.247091	9.50476	9.65192	9.56696	9.97342	9.76951	9.57357	9.10598	9.54448
BEX5=1450240	yellow2	19.7679	13.032	77	82	-0.00273041	-0.0183979	DN	8.40603	0.230669	7.76087	7.98193	8.40603	7.82966	7.73126	7.7956	7.73551	7.74247
PLAC8=4830113	yellow2	11.3645	7.1236	47	72	-0.00285515	-0.0501025	DN	9.32431	0.194109	9.03076	9.24096	9.23666	9.32431	8.86388	9.02052	8.77229	8.98065
EIF1AY=4390070	yellow2	18.1373	13.2247	82	82	0.00017849	-0.0730407	DN	9.08158	0.233722	8.94653	8.96546	8.33336	9.03579	9.08158	8.95529	8.84514	8.87348
LOC728877=3710079	yellow2	5.34788	1.18286	44	45	-0.00323628	-0.09986	DN	10.5635	0.192657	10.1875	10.2719	10.5635	10.2812	10.1268	10.2115	9.88748	10.0877
TMEM45A=6280520	yellow2	8.90583	3.06817	44	56	0.00101687	-0.128608	DN	8.62422	0.136876	8.62422	8.51361	8.20486	8.353	8.35098	8.34892	8.54267	8.49561
FAM118A=5290382	yellow2	10.8831	7.33983	77	79	-0.00245239	-0.149997	DN	8.16898	0.113734	7.94803	7.92189	8.16898	8.0587	8.04092	8.00855	7.89872	7.79804
C19orf12=6370377	yellow2	12.5236	9.28504	69	71	-0.00115697	-0.164039	DN	9.12285	0.114017	9.00644	8.99356	8.78847	8.84332	9.12285	8.99502	8.86284	8.8424
PLAC8=2490372	yellow2	12.3903	7.04411	44	80	-0.00421633	-0.206603	DN	9.80785	0.299317	9.68924	9.80785	9.74373	9.68192	9.28506	9.38578	8.91304	9.48264
HLA-DRB4=7330398	yellow2	15.7731	9.10175	77	73	-0.0042035	-0.274636	DN	9.54438	0.261912	8.99781	9.14385	9.54438	8.79737	8.92057	8.826	8.89092	8.72318
RPS4Y1=6100687	yellow2	17.3657	13.2777	75	79	-0.00060559	-0.321287	DN	11.4409	0.568939	11.197	11.2576	9.61191	11.4409	11.1025	11.1247	10.7942	10.8757
CSTB=1430187	yellow2	6.23243	2.60366	56	55	-0.00255156	-0.3288	DN	12.2709	0.26027	11.9988	11.9058	11.532	11.8917	12.2108	12.2709	11.6954	11.67
CEBPD=5490408	yellow2	6.82463	2.36857	51	43	-0.00421612	-0.389913	DN	8.91515	0.250861	8.64217	8.39046	8.43711	8.90297	8.91515	8.67907	8.36354	8.25226
CTSH=1980288	yellow2	7.69588	3.02094	41	56	-0.00360597	-0.419238	DN	12.3268	0.158972	12.261	12.3268	12.1393	12.2363	12.089	11.9942	12.213	11.8418
MTRR=5340487	yellow2	11.5865	3.33571	76	71	-0.00362796	-0.428886	DN	9.99708	0.200884	9.92536	9.71501	9.51795	9.99708	9.82184	9.58118	9.50016	9.49647
ZFAND6=5860730	yellow2	5.23612	1.0269	52	51	-0.00338084	-0.478108	DN	9.66767	0.166169	9.66767	9.51163	9.36268	9.31013	9.37105	9.51862	9.19713	9.18957
PGAM1=2680706	yellow2	12.7533	1.387	54	50	-0.00601154	-0.482183	DN	10.0449	0.240346	9.83105	9.89791	9.67717	10.0449	9.75336	9.79661	9.39094	9.34887
RPS4Y2=6020273	yellow2	11.5461	5.03328	69	60	-0.00530416	-0.61173	DN	8.7506	0.26471	8.7506	8.71192	8.17938	8.56325	8.51008	8.24418	8.09938	8.13887
LOC100133662=6280646	yellow2	15.3269	11.6239	77	74	-0.00421511	-0.633026	DN	10.0848	0.418525	10.0848	9.88823	8.88388	10.068	9.83862	9.73279	9.27977	9.45173
IFI6=1010246	yellow4	85.0877	10.6564	0	1	0.0349979	4.33604	UP	13.2109	1.95418	8.72859	8.98885	10.1711	12.3868	12.9354	13.2109	13.177	13.0646
IFI27=3990170	yellow4	133.775	10.9816	0	0	0.0310362	3.21778	UP	11.0171	1.45552	7.7993	7.79213	8.11566	9.5669	10.404	10.8841	10.9492	11.0171
XAF1=7610440	yellow4	53.763	3.88544	2	0	0.0123873	1.80236	UP	9.67709	0.666946	7.87473	7.99498	8.80271	9.57357	9.09908	9.1131	9.20644	9.67709
KLHL6=2470338	yellow4	195.794	9.70673	46	57	0.0155494	1.29516	UP	10.2022	0.6438	8.90704	8.5105	8.58584	9.36003	9.62286	9.6956	10.0562	10.2022
XBP1=5690066	yellow4	201.397	8.45329	49	47	0.0149298	1.29205	UP	15.1952	0.611247	13.9032	13.6133	13.8967	14.2305	14.5493	14.9713	15.1037	15.1952
HLA-B=5310168	yellow4	142.914	7.71969	32	38	0.00949	0.978753	UP	14.3477	0.410605	13.257	13.3377	13.5191	13.7842	13.8507	14.1168	14.3477	14.2358
FAM69A=2970433	yellow4	79.411	7.78886	41	47	0.00946152	0.974942	UP	11.2345	0.428861	10.2596	10.1219	10.3434	10.9973	10.8325	10.9338	11.141	11.2345
CHMP5=6450326	yellow4	36.2885	5.01732	10	13	0.0068883	0.908151	UP	9.87756	0.425211	8.96941	8.86803	9.3992	9.8574	9.83105	9.86085	9.80271	9.87756
CD38=2760500	yellow4	71.1997	9.89646	19	51	0.00948276	0.8408	UP	12.8521	0.598677	11.5955	11.5142	11.311	12.4866	12.4233	12.727	12.8521	12.4363
SYVN1=2680064	yellow4	159.102	5.84827	45	47	0.0101875	0.793426	UP	12.5033	0.423176	11.6274	11.5725	11.3369	11.757	12.0099	12.2065	12.5033	12.4208
APBB3=4120279	yellow4	155.898	10.9895	32	32	0.00877522	0.767285	UP	10.6018	0.418102	9.65532	9.41168	9.67363	10.1579	10.2139	10.2424	10.6018	10.4226
PSME2=830403	yellow4	92.7244	7.89796	26	45	0.00729943	0.760951	UP	13.5093	0.375175	12.5898	12.649	12.7615	13.0749	13.2062	13.5093	13.5093	13.3508
TRIM4=2810674	yellow4	47.5706	6.3165	42	56	0.00794811	0.749768	UP	10.2108	0.397542	9.46107	9.08405	9.61143	10.0439	9.92884	10.0071	10.1977	10.2108
ADA=7210192	yellow4	50.2543	8.94364	32	46	0.00733984	0.742835	UP	11.353	0.499991	10.2248	10.0517	10.3658	11.1193	11.0213	11.2318	11.353	10.9677
MGAT3=6420500	yellow4	47.026	5.24345	33	37	0.00664683	0.705273	UP	10.6876	0.337924	9.95174	9.8936	10.0933	10.4408	10.5491	10.6871	10.6876	10.657
TIA1=5310358	yellow4	22.4683	4.37766	28	34	0.00460961	0.57299	UP	10.4355	0.367199	9.59799	9.41647	9.66261	10.4355	10.2139	10.2015	10.1587	10.171
C14orf159=130020	yellow4	97.0294	5.38997	22	28	0.00630357	0.505741	UP	10.2418	0.298006	9.64961	9.45941	9.50672	10.0823	9.78404	9.92778	10.2418	10.1554
ABHD3=5050241	yellow4	87.7603	5.16403	52	56	0.00684315	0.478231	UP	9.76872	0.324101	9.19136	9.0051	8.95423	9.21411	9.44277	9.76872	9.71501	9.66959
GLIPR1=6220746	yellow4	43.3615	5.22981	43	44	0.0051322	0.448563	UP	10.8864	0.33119	10.1681	10.1865	9.95558	10.4168	10.7086	10.8864	10.7488	10.6167
NFKBIZ=2470348	yellow4	9.80612	2.03627	43	54	-0.00232245	-0.0841161	DN	9.97836	0.275143	9.43043	9.97836	9.46779	9.30514	9.36265	8.98121	9.36265	9.34632
GMPSP1=5810465	yellow4	37.1406	7.09635	39	47	-0.00406164	-0.267062	DN	9.62119	0.277018	9.37289	9.62119	9.5704	9.07802	8.98562	9.08306	8.86803	9.10583
HLX=1050309	yellow4	40.6643	4.47128	55	47	-0.00617724	-0.439934	DN	8.89188	0.32114	8.29685	8.89188	8.23534	8.11985	8.0968	8.07902	7.90877	7.85692
SORD2=5720470	yellow4	159.615	5.74811	39	38	-0.00675735	-0.475587	DN	9.19215	0.284433	9.0124	9.18883	9.19215	8.87224	8.84898	8.74936	8.40351	8.53681
SHMT2=10341	yellow4	27.6247	5.67169	32	50	-0.00342374	-0.493093	DN	12.0666	0.347673	12.0503	12.0666	11.8468	11.3644	11.1901	11.3206	11.3516	11.5572
SLC7A1=20241	yellow4	10.4388	2.30268	33	43	-0.00568662	-0.540418	DN	10.2962	0.320247	10.1019	10.2087	10.2962	9.77248	9.49787	9.59265	9.62698	9.5615
SREBF1=3390343	yellow4	67.2854	8.94408	40	37	-0.00573753	-0.675216	DN	8.7802	0.309795	8.75943	8.7802	8.53503	8.21863	8.19017	8.02095	8.09537	8.08421
USP1=1170689	yellow4	109.324	6.3709	25	47	-0.00653013	-0.726767	DN	9.84663	0.274199	9.84663	9.78536	9.78117	9.37979	9.41996	9.34487	9.26191	9.11986
PTGER4=2940438	yellow4	116.013	6.42703	51	49	-0.0102064	-0.779323	DN	9.36628	0.444625	8.82221	9.36628	8.87377	8.66053	8.49425	8.20774	8.156	8.04289
TKT=6860202	yellow4	68.1283	5.25857	41	60	-0.00749517	-0.803365	DN	10.816	0.359571	10.6796	10.7578	10.816	10.2487	9.95994	10.2878	10.2005	9.87621
PMAIP1=2750367	yellow4	67.5119	7.52517	49	54	-0.0139007	-0.929169	DN	9.57858	0.708789	8.76673	9.57858	9.56306	8.35677	8.18776	7.95463	7.94992	7.83756
HMGB1=4230097	yellow4	108.629	11.5164	40	37	-0.00890089	-0.93674	DN	9.82855	0.458961	9.78329	9.82855	9.71524	9.13748	8.95963	8.78596	8.84367	8.84655
FADS1=2360020	yellow4	56.3116	6.65088	28	42	-0.00663504	-1.01935	DN	9.20756	0.420637	9.20756	9.02998	8.66961	8.12463	8.25273	8.24635	8.24538	8.18821
HNRNPA1P10=7320424	yellow4	152.524	8.58361	17	32	-0.0117812	-1.23858	DN	10.2321	0.491029	10.2321	10.1339	9.99109	9.84409	9.36299	9.19008	9.15297	8.99356
[truncated: 1 more rows]

## Sheet: IFN_gamma
Gene=Probe	moduleColour	TotalConnectivity	ModuleConnectivity	Overlap%WithNoIFN	Overlap%WithIFNAlpha	Slope	SumDiff	Up/Dn	MaxExp	SD	0	1	3	6	12	24	48	96
LOC401845=1400093	azure3	198.798	103.882	56	45	0.0211828	1.53748	UP	14.4766	0.75035	12.9392	12.3988	12.3376	12.5757	13.0329	13.257	13.9032	14.4766
FAM46C=6860347	azure3	164.964	103.956	51	41	0.0137153	1.40047	UP	14.2466	0.589324	12.8461	12.6801	13.4488	13.4277	13.6672	13.972	14.242	14.2466
UBB=4860286	azure3	114.116	78.5775	35	40	0.00835442	0.900284	UP	14.149	0.331659	13.2487	13.7215	13.4789	13.2934	13.5874	13.7705	14.0766	14.149
PRDX4=2650253	azure3	313.109	183.115	50	54	0.0200366	1.84892	UP	13.8973	0.684135	12.0483	12.1805	12.0542	12.2662	12.1772	12.7669	13.306	13.8973
LOC652102=60674	azure3	299.869	162.427	52	45	0.024023	1.77524	UP	13.8325	0.865131	12.0572	11.7679	11.6495	11.7981	11.9697	12.7183	13.6097	13.8325
HLA-E=1030747	azure3	149.444	82.1458	28	30	0.00937601	1.00725	UP	13.8146	0.441068	12.5117	12.7211	12.9203	13.1249	13.1594	13.5246	13.8146	13.519
SPCS2=1430010	azure3	161.18	88.2173	48	37	0.0054434	0.482801	UP	13.5687	0.24943	12.932	13.0516	12.9946	13.1099	13.0141	13.4737	13.5687	13.4148
FKBP11=5860204	azure3	182.991	119.749	44	51	0.00944072	0.715001	UP	13.5558	0.360054	12.8232	12.833	12.8098	12.6245	12.7987	13.189	13.5558	13.5382
SPCS2P4=6130189	azure3	122.57	61.7586	53	49	0.00518692	0.372361	UP	13.5049	0.23517	12.9654	12.8558	12.9327	13.0474	13.0914	13.3631	13.5049	13.3377
TXNDC5=4850398	azure3	30.6406	12.8451	51	45	0.00512216	0.343817	UP	13.496	0.463415	12.3745	12.3692	12.2603	12.7828	12.8297	13.496	13.3973	12.7183
PIM2=6200168	azure3	106.055	65.93	52	49	0.0109503	1.08436	UP	13.4614	0.441799	12.377	12.2018	12.6001	12.9289	12.6801	13.1855	13.2256	13.4614
HIST1H2BK=6110630	azure3	169.782	113.89	52	56	0.0123689	0.990918	UP	13.0435	0.457527	12.0526	12.0666	12.1249	11.9252	11.9278	12.4611	12.9822	13.0435
ERGIC3=6200259	azure3	171.616	100.313	48	41	0.0096	0.837424	UP	12.9785	0.402996	11.9723	12.0503	12.0328	12.2991	12.1116	12.727	12.9785	12.8098
UBE2J1=5080020	azure3	65.8791	47.1465	38	25	0.00669053	0.623581	UP	12.9685	0.266597	12.3449	12.3449	12.5743	12.1339	12.1875	12.4843	12.5959	12.9685
HLA-A=2350066	azure3	72.3964	41.2745	12	27	0.0110202	1.35857	UP	12.8521	0.44089	11.4936	12.2948	11.5882	11.9614	12.0099	11.9678	12.3988	12.8521
POU2AF1=2710452	azure3	184.349	114.623	53	36	0.0106964	0.991025	UP	12.748	0.418662	11.757	11.9452	11.9628	11.7554	12.0798	12.5373	12.733	12.748
SAT1=5490431	azure3	128.444	81.3948	35	1	0.00914158	0.926348	UP	12.7021	0.374415	11.7758	11.6463	12.0796	12.3268	12.0934	12.3015	12.6365	12.7021
TRIB1=4810520	azure3	200.913	120.365	44	26	0.0118838	0.894461	UP	12.6395	0.431999	11.7451	11.5853	11.7168	11.5157	11.6511	12.1093	12.4983	12.6395
AARS=290603	azure3	86.759	52.649	41	28	0.00640398	0.512309	UP	12.6195	0.251241	12.1072	12.213	11.9445	12.1386	11.9058	12.2363	12.5179	12.6195
ZBP1=4880010	azure3	110.182	59.6978	35	35	0.00958814	0.741425	UP	12.4866	0.504747	11.4237	10.974	11.4892	11.7821	12.0638	12.2413	12.4866	12.1651
MAGED1=460113	azure3	107.269	68.1414	62	50	0.00792612	0.660723	UP	12.4779	0.344326	11.6741	11.8157	11.7126	11.6226	11.9019	12.3412	12.4779	12.3349
SEPT2=630601	azure3	250.405	158.235	52	43	0.0105965	0.967754	UP	12.3349	0.380003	11.3671	11.4857	11.3388	11.5014	11.4936	11.9471	12.1213	12.3349
PSAP=7650333	azure3	161.218	99.5102	59	38	0.00882813	0.752745	UP	12.3296	0.316898	11.5769	11.4968	11.5745	11.6631	11.683	12.0045	12.1969	12.3296
SLC35A5=1500132	azure3	184.059	102.768	43	24	0.0149561	1.25136	UP	12.261	0.519777	11.0097	10.969	10.7585	11.112	11.0821	11.2692	11.9299	12.261
SQSTM1=4260044	azure3	60.9393	41.8402	53	47	0.0113102	1.23658	UP	12.2436	0.475358	10.9973	11.1259	11.6502	11.6649	11.2995	11.9058	12.2436	12.2339
ICAM3=5550278	azure3	151.987	102.43	42	41	0.0077898	0.839669	UP	12.1321	0.328531	11.2925	11.6988	11.6218	11.4781	11.3104	11.9116	12.089	12.1321
ATP6AP1=6590201	azure3	132.073	91.378	56	35	0.00755472	0.704656	UP	12.1254	0.329288	11.2252	11.4918	11.413	11.3255	11.4328	11.8896	12.1254	11.9299
CD27=1240450	azure3	30.7759	15.125	55	42	0.00865047	1.04979	UP	12.1138	0.443018	10.8082	11.1865	11.3445	11.3373	11.7799	11.9224	12.1138	11.858
LY96=70167	azure3	176.724	106.69	51	43	0.0111733	1.10045	UP	12.0437	0.37981	10.9433	11.1348	11.005	10.969	11.0524	11.1605	11.5483	12.0437
CD79A=1780440	azure3	216.961	115.673	61	46	0.0170842	1.35703	UP	12.0218	0.593762	10.6648	10.4608	10.4844	10.6071	10.6975	11.0162	11.7224	12.0218
VKORC1=1770703	azure3	120.379	64.0142	50	39	0.00589802	0.37415	UP	11.9896	0.25459	11.4124	11.3175	11.2625	11.3358	11.5708	11.6139	11.9896	11.7866
GPR183=4490520	azure3	48.6157	22.255	29	46	0.0061989	0.208372	UP	11.9654	0.28777	11.757	11.2226	11.2293	11.5112	11.6631	11.7299	11.9452	11.9654
LOC652126=1710673	azure3	183.759	98.0776	44	36	0.0186062	1.32997	UP	11.9614	0.664586	10.6314	10.063	10.272	10.3821	10.6579	10.9721	11.6192	11.9614
RPL13AP20=1940296	azure3	145.311	83.1059	46	25	0.00712205	0.660498	UP	11.9198	0.271998	11.2593	11.3486	11.2191	11.3387	11.5261	11.7554	11.8062	11.9198
SEPT2=5960703	azure3	125.203	72.6515	48	40	0.00581647	0.47941	UP	11.8793	0.25344	11.3751	11.2733	11.2456	11.3092	11.4968	11.8793	11.6105	11.8546
IRAK1=4040564	azure3	129.373	79.1349	45	47	0.00843356	0.705611	UP	11.8453	0.302365	11.1397	11.1424	11.1827	11.0302	10.9772	11.3373	11.6192	11.8453
NRD1=3290315	azure3	181.345	109.339	41	35	0.00842407	0.743261	UP	11.8119	0.328825	11.0686	11.1544	11.0512	10.9711	11.1746	11.6868	11.5936	11.8119
IFI6=5090215	azure3	176.871	116.255	0	12	0.00799999	0.775047	UP	11.7432	0.330503	10.8493	10.914	11.1427	11.1095	11.1448	11.506	11.7432	11.6243
HPCAL1=520184	azure3	237.868	150.536	45	38	0.0135785	1.10964	UP	11.7357	0.494285	10.6261	10.6586	10.516	10.6319	10.6579	11.2266	11.6226	11.7357
EVI2B=7050152	azure3	182.187	92.2825	44	42	0.00903644	0.572284	UP	11.7021	0.364207	11.1298	11.0097	10.8532	10.7405	11.0947	11.4752	11.6666	11.7021
HCG4=2690390	azure3	173.233	90.158	13	38	0.00994212	0.900428	UP	11.6886	0.416433	10.5142	10.7265	10.6089	10.7924	10.914	11.2345	11.6886	11.4146
ERLEC1=4920274	azure3	116.622	72.519	55	54	0.00658046	0.653525	UP	11.6337	0.251187	10.9802	11.0629	11.025	11.1435	11.1555	11.5198	11.4574	11.6337
BSCL2=6900224	azure3	215.966	139.448	64	54	0.0153035	1.40982	UP	11.6173	0.552361	10.2074	10.303	10.4376	10.3521	10.6602	10.9433	11.517	11.6173
TMEM147=2600324	azure3	153.451	95.9532	54	41	0.00629542	0.459193	UP	11.5741	0.285183	10.904	10.8264	10.9594	10.8616	11.0728	11.3962	11.5741	11.3632
CREB3L2=20110	azure3	141.814	85.9484	45	43	0.00882887	0.945243	UP	11.4827	0.37437	10.5374	10.4998	10.8206	10.8951	11.1995	11.301	11.3331	11.4827
CUTA=3120707	azure3	159.505	101.981	35	40	0.00700133	0.619489	UP	11.4629	0.286492	10.8072	10.8376	10.9451	10.7534	11.1272	11.298	11.4629	11.4267
SNRNP70=1430670	azure3	113.844	76.1134	57	50	0.0115718	1.19127	UP	11.4629	0.416595	10.2716	10.5135	10.6554	10.3625	10.2697	10.7432	11.0479	11.4629
CSNK1E=1230187	azure3	207.445	125.698	55	39	0.00977566	0.740302	UP	11.4469	0.375908	10.7066	10.7129	10.5799	10.4998	10.8114	11.1696	11.4267	11.4469
TTC3=290343	azure3	154.766	97.4781	50	41	0.00788755	0.702991	UP	11.4364	0.313164	10.7034	10.9284	10.7317	10.6805	10.8807	11.2226	11.4364	11.4064
VIMP=6020474	azure3	179.277	101.008	44	52	0.00959161	0.98938	UP	11.4364	0.396012	10.3828	10.6447	10.5607	10.8114	10.8453	11.2607	11.4364	11.3722
IFNAR2=6550056	azure3	196.052	101.978	40	37	0.0074129	0.565104	UP	11.4314	0.293315	10.7694	10.7238	10.7171	10.8505	10.7728	11.1663	11.4314	11.3345
AKAP17A=5570538	azure3	99.7683	47.0569	61	53	0.00768665	0.393954	UP	11.4154	0.383239	10.904	10.4627	10.3231	11.0898	10.9014	11.141	11.4154	11.298
SCARB2=4810435	azure3	150.308	98.7771	49	36	0.0107457	0.948875	UP	11.4124	0.408641	10.4635	10.6176	10.6598	10.1923	10.4746	10.9433	11.1955	11.4124
CKAP4=4490528	azure3	131.568	81.5309	46	58	0.00838125	0.662455	UP	11.3933	0.329862	10.6027	10.639	10.5845	10.6733	10.6278	11.0434	11.3933	11.2652
PCED1B=4200541	azure3	140.062	76.031	53	37	0.0069038	0.602829	UP	11.3827	0.244774	10.7798	10.8799	10.6849	10.8114	10.8072	10.9979	11.2435	11.3827
SLC38A2=1740136	azure3	37.7245	23.2828	38	34	0.0059173	0.672503	UP	11.3163	0.235586	10.6438	10.8875	10.9988	10.6304	10.745	10.8799	11.1063	11.3163
RAPGEFL1=1940072	azure3	246.476	142.12	59	65	0.030917	2.99219	UP	11.3146	1.03679	8.32238	8.61754	8.41312	8.60623	8.70385	9.04722	10.0578	11.3146
MLKL=4560541	azure3	147.611	82.4949	36	21	0.0113356	1.17994	UP	11.2967	0.43382	10.1167	10.6268	10.2484	10.1937	10.5531	10.8746	11.0861	11.2967
NSF=5260138	azure3	163.511	106.915	45	37	0.00794181	0.690489	UP	11.2967	0.29996	10.6062	10.3735	10.7143	10.6724	10.7189	11.0514	11.0675	11.2967
SLFN11=1990379	azure3	166.28	99.7969	49	38	0.0105341	0.984077	UP	11.2788	0.461747	10.2947	10.0828	10.4555	10.7423	10.8626	11.1888	11.2718	11.2788
MBTPS1=3390020	azure3	204.772	114.357	46	31	0.0104125	0.87504	UP	11.2419	0.439505	10.2509	10.1352	10.2854	10.4755	10.6295	11.0827	11.2419	11.1259
CLINT1=7040280	azure3	41.7189	15.6801	49	42	0.00497298	0.0331427	UP	11.2073	0.374095	10.9721	10.4459	10.0763	10.675	10.9948	11.2073	10.9984	11.0053
EIF4G3=3290551	azure3	236.61	140.96	51	45	0.0141844	1.16335	UP	11.2049	0.491021	10.0416	10.0299	9.86875	9.89316	10.0473	10.3855	10.8542	11.2049
GPR183=4040037	azure3	75.2809	41.6228	45	44	0.00609978	0.32432	UP	11.1605	0.336164	10.6837	10.1999	10.4842	10.6684	10.948	11.1272	11.1605	11.008
TRAM2=940670	azure3	99.7859	48.3318	43	50	0.00790888	0.441698	UP	11.1459	0.390704	10.6136	10.217	10.1147	10.6561	10.7905	11.0885	11.1459	11.0552
HLA-H=1980592	azure3	57.099	25.2067	8	46	0.00634615	0.587515	UP	11.1424	0.338434	10.3802	10.3906	10.3513	10.5202	11.1424	10.7967	11.1166	10.9677
ZDHHC8=4590154	azure3	120.775	58.2744	53	43	0.00652871	0.277546	UP	11.1025	0.323163	10.55	10.3727	10.0652	10.3551	10.576	10.7733	11.1025	10.8275
CDK5RAP3=6620075	azure3	247.081	139.907	45	50	0.0106277	0.763969	UP	11.0947	0.415444	10.189	10.163	10.047	10.1509	10.0923	10.5965	11.0947	10.953
MAPKAPK2=4260661	azure3	226.452	152.25	51	45	0.0116677	1.20017	UP	11.0947	0.425884	9.89456	10.237	10.1565	10.0717	10.1291	10.6695	10.8397	11.0947
HSBP1=5130139	azure3	132.004	79.799	38	31	0.00977304	0.920042	UP	11.0933	0.33812	10.1733	10.2674	10.2886	10.0462	10.2069	10.3529	10.6733	11.0933
E2F5=6650196	azure3	104.728	55.9301	51	51	0.00999976	0.631329	UP	11.0651	0.51761	10.2515	9.49747	10.0037	10.5109	10.7134	10.7525	11.0651	10.8828
PHPT1=5390411	azure3	73.2907	46.6401	53	39	0.00861708	0.903513	UP	11.0651	0.304277	10.1616	10.2615	10.3115	10.2779	10.445	10.2143	10.6758	11.0651
FOXO3=6200692	azure3	198.818	124.108	56	44	0.0135116	1.30746	UP	11.0467	0.466809	9.73927	9.90498	9.98472	9.71542	9.96307	10.273	10.6261	11.0467
ADA=7210192	azure3	18.8469	6.66747	48	46	0.00321742	0.236792	UP	11.0139	0.351982	10.2248	10.0757	10.2223	10.6345	10.8686	10.8626	11.0139	10.4616
IRF7=6400176	azure3	104.063	68.7013	34	7	0.00782665	0.950139	UP	11.0097	0.322653	10.0595	10.4027	10.4723	10.5188	10.5194	10.8616	10.9634	11.0097
CHST15=7320041	azure3	59.7819	37.4997	55	54	0.00779923	0.782126	UP	11.0064	0.378608	10.1473	9.93801	10.4375	10.6742	10.6813	10.8264	11.0064	10.9295
FAM3A=3440091	azure3	100.572	55.5757	52	43	0.00784932	0.494136	UP	10.9889	0.305935	10.4384	10.1883	10.2536	10.3143	10.423	10.6822	10.9889	10.9325
FAM69A=2970433	azure3	44.9204	27.2028	51	47	0.00677569	0.707631	UP	10.9672	0.346091	10.2596	9.94968	10.5472	10.7152	10.738	10.8724	10.8376	10.9672
DENND5B=1190047	azure3	291.538	157.519	47	42	0.013015	0.940369	UP	10.9305	0.478916	9.99016	9.77446	9.71465	9.70451	10.0425	10.453	10.7339	10.9305
ITPR3=6180133	azure3	153.399	85.7409	45	53	0.00695982	0.43655	UP	10.8993	0.295985	10.4627	10.4416	10.188	10.1506	10.3387	10.7924	10.8462	10.8993
IL10RA=4490053	azure3	179.019	111.406	49	44	0.0109273	1.01512	UP	10.8935	0.453032	9.75814	9.60552	10.1812	10.1129	10.142	10.4879	10.8935	10.7733
HS.545976=2120019	azure3	241.747	154.232	51	50	0.0225263	2.10479	UP	10.8605	0.787874	8.75566	8.85565	8.95258	9.0168	9.0305	9.91986	10.2802	10.8605
LAMA5=4040176	azure3	165.991	90.2739	35	36	0.00985967	0.619681	UP	10.8474	0.378365	10.2277	10.0639	9.87174	9.92038	9.79133	10.3103	10.6465	10.8474
HIPK2=10332	azure3	132.53	77.5391	47	31	0.00813891	0.716489	UP	10.8123	0.35574	10.0958	9.79503	10.1766	10.3379	10.4918	10.7055	10.7199	10.8123
PECAM1=430747	azure3	319.621	187.867	48	39	0.020905	1.81926	UP	10.8123	0.714879	8.99302	9.01864	8.91002	8.82432	9.17135	9.61898	10.1835	10.8123
GLIPR1=6220746	azure3	93.8064	42.1958	68	44	0.00445191	0.281737	UP	10.7962	0.291018	10.1681	10.1521	9.9767	10.2547	10.4137	10.7962	10.753	10.4498
RRAGA=6020564	azure3	268.656	154.7	44	42	0.00826077	0.750594	UP	10.7953	0.310501	10.0447	9.98956	10.0999	10.1644	10.3665	10.5539	10.6902	10.7953
PLOD1=60437	azure3	140.574	85.4465	40	28	0.00923799	0.728336	UP	10.789	0.353492	10.0607	10.2062	9.92022	9.80223	10.1468	10.3365	10.7181	10.789
MBNL2=990128	azure3	127.463	77.0829	24	25	0.00719376	0.700411	UP	10.7866	0.333871	10.009	9.98133	10.1736	10.2191	10.5128	10.7866	10.733	10.7094
KRT10=5560682	azure3	83.095	46.4337	32	38	0.00892515	0.842627	UP	10.7724	0.312054	9.92978	10.0076	10.0683	9.83839	9.87676	10.1236	10.3773	10.7724
DPP7=2480364	azure3	157.76	112.01	54	53	0.0125218	1.25164	UP	10.7694	0.468905	9.51775	9.76335	9.97663	9.8206	9.61625	10.1134	10.6889	10.7694
GSTM1=6400392	azure3	83.0443	39.8534	47	42	0.00488836	0.408649	UP	10.7685	0.214181	10.2759	10.4115	10.2234	10.3083	10.3612	10.6852	10.7685	10.6846
HIST1H2BD=290730	azure3	253.547	138.294	51	52	0.0170462	1.28335	UP	10.756	0.640678	9.4727	9.32448	9.01573	9.24843	9.76395	10.1733	10.5531	10.756
KIAA0125=380390	azure3	120.16	68.0328	44	45	0.00878905	0.546037	UP	10.7516	0.358867	10.1484	10.1669	9.82017	9.79944	10.0066	10.1098	10.7516	10.6945
FAM89B=2000224	azure3	246.955	148.161	48	48	0.0122191	1.04511	UP	10.7455	0.418937	9.70042	9.69263	9.66473	9.6028	9.79531	10.0177	10.4369	10.7455
MORF4L2=6510435	azure3	45.784	17.5599	63	55	0.0072421	0.398536	UP	10.7265	0.311275	10.1917	9.99938	9.75805	10.1669	10.1334	10.3387	10.7265	10.5902
SERP1=1770541	azure3	134.659	65.4543	40	37	0.00670322	0.418955	UP	10.7199	0.283032	10.301	10.1828	9.84293	10.2554	10.1859	10.5441	10.6071	10.7199
CAV1=1070215	azure3	198.388	104.522	51	40	0.0118778	0.883257	UP	10.7086	0.422077	9.82532	9.63376	9.6569	9.64133	9.69323	10.1414	10.4755	10.7086
GSTM2=6130168	azure3	46.1148	19.3598	56	36	0.00343492	0.147477	UP	10.7034	0.201066	10.2424	10.2884	10.1008	10.051	10.2812	10.3828	10.7034	10.3898
TNK2=1850482	azure3	62.4606	40.1345	63	6	0.00526465	0.617797	UP	10.6742	0.236109	9.97005	10.1115	10.3741	10.2784	10.2968	10.4873	10.6742	10.5878
PCMTD1=3290187	azure3	219.876	119.374	43	47	0.0148361	1.1223	UP	10.663	0.540807	9.54071	9.26568	9.05521	9.36486	9.80889	9.90829	10.2768	10.663
MAGED1=3800600	azure3	98.4924	65.1349	72	61	0.00784995	0.651921	UP	10.6447	0.3186	9.99277	10.0066	10.0213	9.89316	10.1835	10.5825	10.6176	10.6447
FBXW7=5560661	azure3	199.29	117.294	50	41	0.0098833	1.01716	UP	10.6324	0.381888	9.61527	9.49558	9.90791	10.0126	10.1199	10.197	10.4204	10.6324
SEC13=1580017	azure3	182.72	114.416	41	36	0.00839119	0.910827	UP	10.6143	0.328737	9.65774	10.0479	9.89649	9.9355	10.0963	10.2095	10.6143	10.5686
ACADVL=1240551	azure3	210.447	137.144	46	35	0.0127578	1.1386	UP	10.6062	0.482829	9.45886	9.76612	9.50352	9.5078	9.6547	10.1516	10.6062	10.5975
XRN1=1990487	azure3	99.7851	55.2225	26	14	0.00713815	0.799547	UP	10.6	0.327021	9.80047	9.89915	9.82206	10.3612	10.3681	10.4408	10.4964	10.6
CCDC14=4390612	azure3	112.302	71.2586	64	47	0.00811339	0.640538	UP	10.5949	0.310233	9.95437	10.0479	9.92679	9.78061	9.9321	10.287	10.5695	10.5949
PIM1=3130301	azure3	7.74582	4.03163	59	44	-0.00208245	0.0737882	UP	10.5916	0.244178	9.8594	10.5916	10.0591	9.84737	9.97214	9.96589	9.87447	9.93319
CDKN1B=130309	azure3	148.212	85.2341	46	45	0.0094477	0.981381	UP	10.5798	0.403016	9.59837	9.62021	9.68963	9.94968	10.3233	10.4152	10.4015	10.5798
PLD3=6380093	azure3	204.264	113.8	43	32	0.00842748	0.546365	UP	10.5726	0.333721	10.0028	9.83715	9.77277	9.80136	10.0018	10.3673	10.5726	10.5491
CEBPB=20446	azure3	34.5841	17.6626	44	44	0.00857444	0.870083	UP	10.562	0.311278	9.69188	9.65682	9.6673	9.81882	9.97055	9.65532	10.0226	10.562
C15orf39=870110	azure3	276.14	161.175	59	41	0.0107701	0.908669	UP	10.5564	0.386587	9.64778	9.57232	9.72547	9.56367	9.72734	10.1449	10.3605	10.5564
DEF8=5820768	azure3	135.625	72.646	47	53	0.00725224	0.48911	UP	10.5295	0.306393	9.87935	9.85675	9.73479	9.72405	9.97275	10.2697	10.5295	10.3685
HS.137971=6020692	azure3	120.126	61.0557	47	52	0.0110264	0.864234	UP	10.5188	0.385526	9.65452	9.47391	9.35425	9.55013	9.71059	9.92319	10.1358	10.5188
TFG=870176	azure3	133.03	78.6863	48	47	0.00674266	0.763826	UP	10.5188	0.267336	9.75405	10.0307	10.0282	10.0404	10.1281	10.333	10.5188	10.5179
CPEB4=1500131	azure3	157.381	85.4072	44	44	0.011345	1.099	UP	10.4658	0.38503	9.36683	9.40828	9.3653	9.49517	9.55885	9.84795	9.94882	10.4658
VAMP1=6650639	azure3	145.981	77.5923	53	51	0.0104857	0.73538	UP	10.434	0.379278	9.69862	9.51292	9.41105	9.46972	9.39888	9.57687	10.1371	10.434
GADD45A=4880673	azure3	193.569	103.966	37	46	0.0115593	0.79488	UP	10.4266	0.440714	9.56026	9.31027	9.29701	9.48102	9.66431	9.89613	10.4266	10.3551
SLC25A42=620692	azure3	62.2979	29.9733	46	25	0.00606854	0.289569	UP	10.4213	0.271061	10.0213	9.69726	9.70754	9.87032	10.0265	10.2359	10.4213	10.3108
SELM=6400148	azure3	207.154	119.853	52	55	0.0160982	1.36425	UP	10.4123	0.561564	9.04809	9.09155	8.89846	9.0331	9.24578	9.5262	10.1365	10.4123
TNS3=5560561	azure3	305.523	184.43	46	52	0.0193977	1.75546	UP	10.4027	0.659733	8.64719	8.60236	8.77828	8.67841	8.88403	9.30337	9.836	10.4027
NOC3L=7560201	azure3	103.52	59.3051	44	39	0.00641799	0.608497	UP	10.3898	0.231341	9.78135	9.87418	9.73214	9.91444	10.0209	10.0055	10.2819	10.3898
CCPG1=6220674	azure3	219.529	146.84	53	35	0.0118412	1.10415	UP	10.387	0.408257	9.28287	9.35082	9.34005	9.40188	9.30374	9.78816	9.99363	10.387
HSH2D=6040647	azure3	89.4388	50.5253	53	6	0.00651535	0.71703	UP	10.3673	0.238933	9.65026	9.62119	9.90782	9.79409	9.97214	9.95331	10.0537	10.3673
FICD=3850687	azure3	182.13	126.913	55	54	0.00968825	1.17167	UP	10.331	0.375534	9.15936	9.55709	9.64945	9.72031	9.7214	9.88584	10.2421	10.331
HLA-F=5220070	azure3	223.818	129.556	6	9	0.0108376	0.818329	UP	10.3267	0.434302	9.33456	9.20596	9.23424	9.42426	9.54756	9.93055	10.3267	10.1529
ZNF275=3360008	azure3	119.012	77.2448	59	52	0.00777966	0.869973	UP	10.3188	0.310565	9.44883	9.38843	9.87821	9.60915	9.84683	10.0037	9.96589	10.3188
CYSTM1=4540241	azure3	204.984	115.155	43	37	0.0104413	0.860951	UP	10.3066	0.353531	9.44564	9.32308	9.29003	9.3206	9.42284	9.55482	9.87575	10.3066
YPEL3=130750	azure3	28.9918	13.059	59	41	0.00388048	0.162574	UP	10.3002	0.203794	10.1376	10.0615	9.69403	9.73464	10.02	9.93486	10.0963	10.3002
LAMTOR4=4590615	azure3	36.566	15.1922	49	51	-0.00332783	0.114445	UP	10.3001	0.227649	9.67666	10.1768	10.3001	10.1291	9.92487	9.89006	9.72075	9.79111
AK3=670463	azure3	139.437	98.0358	37	38	0.00724149	0.777342	UP	10.2947	0.283081	9.51739	9.72686	9.88606	9.75606	9.61416	9.97975	10.2515	10.2947
ICAM2=730156	azure3	281.129	161.78	43	31	0.0103606	0.938142	UP	10.2512	0.376442	9.31303	9.38221	9.36098	9.45271	9.64534	9.79848	10.2033	10.2512
KAT2B=7200703	azure3	130.645	69.1328	33	13	0.00704849	0.598754	UP	10.2108	0.279675	9.61208	9.51983	9.32207	9.79087	9.806	9.91643	9.97459	10.2108
TMEM259=3420333	azure3	81.0207	43.3341	53	51	0.00606718	0.683849	UP	10.1941	0.233326	9.51025	9.82039	9.63723	9.78111	9.79995	9.90231	10.1519	10.1941
SPATS2=2030441	azure3	196.448	110.371	42	39	0.00802801	0.744278	UP	10.1875	0.306726	9.44323	9.52317	9.36115	9.5893	9.77446	9.96258	10.066	10.1875
TBXAS1=3940390	azure3	199.968	118.154	43	46	0.0159668	1.43886	UP	10.1573	0.548213	8.71843	8.81112	8.69895	8.52037	8.60851	9.02172	9.4187	10.1573
LSM10=160255	azure3	149.036	81.4524	54	44	0.00643492	0.437855	UP	10.1484	0.248372	9.71059	9.611	9.43158	9.67188	9.76771	9.72509	10.1358	10.1484
TRIM4=2810674	azure3	34.0056	20.5085	50	56	0.00641624	0.667081	UP	10.1281	0.335308	9.46107	9.1122	9.64092	9.95844	9.85765	10	9.90761	10.1281
KLHL6=2470338	azure3	183.17	99.7733	55	57	0.0136767	1.20806	UP	10.1151	0.597883	8.90704	8.55916	8.83064	9.35898	9.69188	9.92265	10.0008	10.1151
MXD4=3710647	azure3	199.029	119.781	45	31	0.0117706	1.0808	UP	10.1109	0.420673	9.03014	9.19599	9.21081	8.94856	9.1136	9.53353	9.8689	10.1109
PTP4A3=1110561	azure3	85.5419	50.8398	48	53	0.0148708	1.59345	UP	10.1092	0.534119	8.51576	8.81556	8.60858	8.65472	8.55701	8.55273	9.01721	10.1092
PARP10=2070059	azure3	139.828	77.5028	45	4	0.00654212	0.512187	UP	10.0877	0.296088	9.46638	9.59184	9.22917	9.50016	9.705	9.94307	10.0877	9.97857
SIL1=3130228	azure3	62.7466	44.5069	45	62	0.00579943	0.629038	UP	10.087	0.336493	9.06745	9.34632	9.55627	9.26034	9.52599	9.90231	10.087	9.69648
JMJD7-PLA2G4B=2350722	azure3	215.052	129.428	34	33	0.00823621	0.585939	UP	10.0609	0.298348	9.47497	9.37271	9.20947	9.35499	9.43966	9.63973	9.93965	10.0609
WASH7P=2650376	azure3	263.127	176.277	47	51	0.0182908	1.76664	UP	10.0531	0.650492	8.28648	8.51557	8.64766	8.63615	8.52146	9.21398	9.77044	10.0531
NOMO1=2650040	azure3	145.998	102.253	61	54	0.0112157	1.3405	UP	10.0367	0.417127	8.69618	9.05244	9.23567	9.17512	9.33888	9.52053	9.74695	10.0367
GLS=5570427	azure3	15.5195	6.56247	29	7	0.00470294	0.0687741	UP	10.0324	0.309114	9.96363	9.87621	9.2331	9.32578	9.77357	9.88347	10.001	10.0324
SAMD9L=3170136	azure3	165.557	89.4969	15	15	0.00930998	0.980063	UP	10.0034	0.400923	9.02336	9.12749	9.14106	9.51351	9.65846	9.90963	9.94351	10.0034
SLAMF7=4280497	azure3	88.036	48.5006	37	30	0.00862206	0.853528	UP	9.98334	0.29833	9.12981	9.13525	9.08111	9.27887	9.23463	9.49895	9.4702	9.98334
IQCB1=4490403	azure3	207.702	113.748	49	51	0.0114385	0.872423	UP	9.97543	0.432363	9.103	8.89338	8.92217	9.01764	9.29423	9.6796	9.84324	9.97543
RASSF6=630240	azure3	62.694	34.8486	45	37	0.0106865	1.38199	UP	9.94938	0.427025	8.5674	8.63407	9.03819	8.9831	9.1721	8.85574	8.93527	9.94938
TMEM175=1090564	azure3	249.898	143.89	46	45	0.00750886	0.537993	UP	9.91986	0.284722	9.35766	9.31303	9.19996	9.29785	9.31936	9.62841	9.91986	9.89565
TMEM138=6290598	azure3	200.911	114.212	60	50	0.0115257	1.06752	UP	9.90551	0.388355	8.838	8.76535	8.72808	8.88668	8.93166	8.96759	9.26956	9.90551
ADAR=5490433	azure3	107.655	77.1516	41	7	0.00537474	0.651634	UP	9.8895	0.21186	9.23787	9.36112	9.57183	9.52362	9.60304	9.59594	9.8031	9.8895
ACAD11=3370136	azure3	151.012	81.1918	43	33	0.00795724	0.53172	UP	9.88418	0.328871	9.16669	9.07281	8.89015	9.18556	9.29947	9.4094	9.88418	9.69841
SIK1=1690678	azure3	230.704	138.214	33	42	0.0107016	1.05409	UP	9.88065	0.369012	8.82656	8.97028	8.98751	8.88156	9.15962	9.22906	9.58653	9.88065
C9orf142=4180445	azure3	96.547	65.1981	53	51	0.00903165	1.003	UP	9.87501	0.323242	8.87201	9.15499	9.13099	9.09512	8.97152	9.40481	9.47196	9.87501
SDC1=6590592	azure3	137.639	73.2111	36	27	0.0183019	1.85126	UP	9.84214	0.622507	7.99089	8.06587	8.03776	8.16299	8.0455	8.42566	8.60051	9.84214
LOC652068=1940446	azure3	187.169	102.865	52	31	0.0157565	1.34906	UP	9.82578	0.548931	8.47672	8.44036	8.28675	8.47951	8.7505	9.04337	9.44041	9.82578
LOC100130623=7150392	azure3	254.825	163.826	46	54	0.0140651	1.34111	UP	9.79731	0.487281	8.4562	8.54267	8.68419	8.5601	8.6393	9.12118	9.40328	9.79731
TTC32=5420300	azure3	111.38	59.649	63	61	0.00915177	0.755498	UP	9.7897	0.325229	9.0342	9.04073	8.92788	8.75403	8.89486	9.12084	9.3586	9.7897
FBXO46=2360328	azure3	187.68	101.982	40	53	0.00964615	0.777015	UP	9.78639	0.374234	9.00938	8.67391	8.83265	8.97958	9.38334	9.37562	9.47616	9.78639
ZBTB4=2900441	azure3	120.305	65.3911	63	49	0.00798288	0.518104	UP	9.77986	0.2918	9.26176	8.90222	8.89903	9.10906	9.11581	9.26753	9.44687	9.77986
ACP2=2480025	azure3	66.6394	32.9037	47	46	0.00506018	0.542282	UP	9.77837	0.322193	8.74926	8.97517	9.00187	9.17048	9.35535	9.46488	9.77837	9.29154
SMAD5=7560367	azure3	130.219	89.118	50	45	0.00704438	0.772065	UP	9.7629	0.289939	8.99083	8.97958	9.48414	9.18318	9.30099	9.47572	9.6463	9.7629
LOC729369=2450044	azure3	212.531	114.368	52	47	0.0122047	1.02962	UP	9.76186	0.463242	8.73224	8.30252	8.696	8.89295	9.13057	9.21324	9.44843	9.76186
GNPNAT1=6330739	azure3	179.482	96.201	54	53	0.00856002	0.578005	UP	9.75198	0.306751	9.17398	8.92813	8.88822	8.99094	8.95602	9.26294	9.4802	9.75198
JSRP1=6020037	azure3	135.501	75.1846	41	41	0.0142649	1.44328	UP	9.73464	0.481046	8.29137	8.44209	8.29779	8.54561	8.46566	8.64298	8.97781	9.73464
FAM174A=2060220	azure3	189.656	101.502	37	24	0.0113348	0.912012	UP	9.70109	0.45241	8.78907	8.65438	8.62947	8.82698	9.24209	9.45271	9.68277	9.70109
S100A13=5860148	azure3	194.746	103.376	62	62	0.0100841	0.782493	UP	9.67321	0.387239	8.8182	8.87407	8.72116	8.8218	8.79036	9.27228	9.67321	9.6007
C11orf80=5690463	azure3	145.506	78.3377	42	43	0.00938787	0.711404	UP	9.63258	0.340686	8.92117	8.88531	8.69989	8.83469	8.70374	9.14509	9.41702	9.63258
ARSA=4920546	azure3	290.148	166.999	58	47	0.0123251	1.01048	UP	9.62817	0.431931	8.6177	8.61173	8.47433	8.45565	8.77127	8.9098	9.38252	9.62817
PABPC5=6590753	azure3	215.249	105.684	67	58	0.00968737	0.616721	UP	9.60387	0.364232	8.98715	8.73175	8.52554	8.76917	8.9669	9.11297	9.44981	9.60387
SEC14L1=3060379	azure3	259.009	147.951	41	32	0.00953096	0.814254	UP	9.60029	0.344091	8.78604	8.62629	8.79289	8.91671	9.00229	9.1776	9.46767	9.60029
TPRA1=2360626	azure3	171.203	113.233	34	51	0.0100399	0.928409	UP	9.59226	0.374394	8.64809	8.80764	8.81497	8.87281	8.73052	9.13467	9.59226	9.57649
LAMC1=4120086	azure3	77.2317	39.5846	46	42	0.0066626	0.366569	UP	9.58486	0.283709	9.21829	9.11001	8.82599	8.77619	9.14423	9.33127	9.46398	9.58486
EDRF1=3190020	azure3	84.803	41.7818	52	56	0.00524649	0.365792	UP	9.55409	0.273687	9.12501	8.8218	8.98562	9.27241	9.39415	9.55409	9.54712	9.4908
TPD52=2570161	azure3	145.696	91.8115	43	50	0.00946058	0.940279	UP	9.53576	0.32307	8.59548	8.64667	8.62258	8.58658	8.84803	8.93652	9.01024	9.53576
TBC1D3=4050403	azure3	191.586	105.019	55	52	0.0101862	0.869967	UP	9.53068	0.350125	8.66071	8.62068	8.44114	8.56485	8.74083	8.91069	9.07465	9.53068
LCNL1=3520136	azure3	226.522	131.431	56	48	0.0142233	1.22609	UP	9.52496	0.492028	8.29887	8.27138	8.26712	8.4044	8.41155	8.59468	9.28109	9.52496
MMAB=2140291	azure3	193.261	113.187	60	66	0.0152413	1.44908	UP	9.51431	0.510797	8.06523	8.12968	8.08158	8.19861	8.13988	8.38076	8.83858	9.51431
RTEL1=3870703	azure3	172.874	109.784	40	41	0.0149302	1.25147	UP	9.47552	0.555003	8.22405	8.30023	8.37179	8.16355	8.15438	8.90116	9.39429	9.47552
ACTRT1=2710368	azure3	201.276	129.652	55	51	0.0122029	1.21091	UP	9.46163	0.428462	8.25073	8.46478	8.45725	8.38913	8.42283	8.92173	9.11001	9.46163
HS.537603=2370181	azure3	223.426	149.611	44	56	0.0139752	1.42542	UP	9.4378	0.485212	8.01238	8.22625	8.31175	8.28551	8.20416	8.73244	8.98758	9.4378
HSPA1B=3850433	azure3	18.474	9.90754	41	5	0.0082263	0.861092	UP	9.42877	0.350137	8.56768	8.43923	8.51735	9.14257	9.00229	8.88577	9.10368	9.42877
PTP4A3=4050047	azure3	69.1126	39.4827	47	54	0.010859	1.15935	UP	9.4277	0.403157	8.26835	8.54608	8.36664	8.24955	8.24239	8.25161	8.61362	9.4277
STRN=5220138	azure3	191.62	98.4711	68	66	0.00999867	0.812217	UP	9.41702	0.363187	8.6048	8.48677	8.55881	8.40511	8.86719	8.91845	9.2177	9.41702
RAD17=4150497	azure3	292.095	175.599	41	39	0.0114533	1.00317	UP	9.39502	0.391655	8.39185	8.38774	8.3819	8.40216	8.49152	8.75587	9.11418	9.39502
IDH3A=3360100	azure3	187.644	126.444	43	18	0.00764741	0.771417	UP	9.38904	0.274197	8.61762	8.77439	8.68466	8.7576	8.85916	9.10862	9.18957	9.38904
SIK1=4920164	azure3	293.319	182.7	49	45	0.012868	1.15421	UP	9.38843	0.448335	8.23423	8.26846	8.33273	8.22852	8.43867	8.77177	9.12607	9.38843
HS.156414=5090047	azure3	206.231	111.831	39	36	0.0107796	0.931325	UP	9.33248	0.367544	8.40115	8.35082	8.24761	8.34609	8.56343	8.65199	8.93898	9.33248
SYTL1=2760437	azure3	54.7539	26.3597	53	50	0.00674336	0.29006	UP	9.28888	0.31973	8.97818	8.92204	8.56053	8.48102	8.53891	8.97373	9.28888	9.26824
SAMD15=3290593	azure3	224.022	119.389	65	59	0.00875939	0.705275	UP	9.28217	0.328552	8.5769	8.54176	8.44826	8.73835	8.50769	8.93715	9.22139	9.28217
RAD17=5310475	azure3	289.768	176.084	40	39	0.0112546	0.97544	UP	9.27836	0.386468	8.30292	8.22776	8.28604	8.35911	8.381	8.69033	8.99445	9.27836
ZNF14=2510288	azure3	201.532	106.329	58	56	0.00788537	0.700676	UP	9.24004	0.304148	8.48575	8.61946	8.40591	8.69541	8.70748	8.85882	9.24004	9.18643
LINC00452=7610553	azure3	233.87	147.303	48	44	0.0128573	1.14223	UP	9.22166	0.462526	8.07943	8.201	8.1781	8.10167	8.1693	8.71639	9.04951	9.22166
TRANK1=150400	azure3	124.281	64.0802	6	4	0.0074101	0.579018	UP	9.22062	0.339111	8.6416	8.45776	8.36116	8.90021	8.95213	9.14496	9.21398	9.22062
CBX7=1500747	azure3	97.9677	55.2132	54	47	0.00974388	0.78839	UP	9.20671	0.352833	8.41832	8.37773	8.30562	8.09778	8.25458	8.29693	8.74564	9.20671
NXPE3=460487	azure3	69.8171	32.1104	42	42	0.0101808	0.891802	UP	9.18468	0.358405	8.29288	8.16622	8.07193	8.07667	8.27415	8.40984	8.42297	9.18468
TCN2=5670100	azure3	178.776	103.906	42	39	0.0131494	1.29641	UP	9.14553	0.443495	7.84912	7.90512	7.95604	7.96473	7.92966	8.03084	8.46755	9.14553
ROM1=1470608	azure3	192.531	106.742	46	49	0.00688828	0.512329	UP	9.13455	0.254787	8.62222	8.59548	8.42799	8.55583	8.68601	8.81238	9.09295	9.13455
HS.539367=1110500	azure3	220.861	120.583	47	58	0.00930788	0.758219	UP	9.12967	0.318935	8.37145	8.24117	8.30532	8.34569	8.30935	8.51962	8.86686	9.12967
SEL1L=6350332	azure3	237.475	137.577	50	44	0.0102116	0.824225	UP	9.10368	0.349255	8.27945	8.11349	8.02598	8.16474	8.27134	8.40312	8.63539	9.10368
ANKRD46=2750598	azure3	205.67	131.071	50	41	0.00803626	0.816577	UP	9.09744	0.300559	8.28086	8.30323	8.50334	8.56265	8.58011	8.83036	8.98098	9.09744
TNFSF13B=6840020	azure3	173.619	88.7942	61	0	0.00689168	0.531458	UP	9.09646	0.24213	8.565	8.37283	8.38473	8.45839	8.63368	8.65667	8.81053	9.09646
FAM171A1=5670706	azure3	129.99	78.8582	58	51	0.0100432	1.0093	UP	9.09599	0.355397	8.0867	8.12046	8.27286	8.38861	8.34697	8.64929	8.83131	9.09599
LOC730176=270326	azure3	266.959	169.438	50	46	0.0122246	1.09756	UP	9.06039	0.42972	7.96283	8.00294	8.04941	8.00428	8.0733	8.54722	8.80101	9.06039
ZBTB20=3440189	azure3	198.082	103.231	57	53	0.00866789	0.670916	UP	9.04481	0.318081	8.3739	8.39712	8.11491	8.30559	8.34164	8.666	8.88508	9.04481
CCL25=1110075	azure3	222.022	141.202	38	22	0.0127693	1.12853	UP	9.0331	0.457309	7.90458	7.94844	8.03212	8.03283	8.12202	8.39824	8.97999	9.0331
LOC100130701=5870161	azure3	186.333	113.601	45	38	0.0118285	0.906963	UP	9.03063	0.446417	8.02012	7.98517	7.99599	7.93325	8.10801	8.46511	9.03063	8.92709
LOC645284=6650681	azure3	257.313	154.944	43	44	0.0111718	1.00136	UP	8.9656	0.398801	7.96424	8.08347	8.00877	8.04274	8.18975	8.44939	8.8737	8.9656
KCNN3=1570184	azure3	83.5553	52.7861	34	43	0.0041316	0.362716	UP	8.91565	0.184321	8.42332	8.52719	8.43286	8.54628	8.54044	8.78959	8.91565	8.78604
SIGIRR=5860373	azure3	237.715	155.964	46	42	0.0108383	1.05171	UP	8.91152	0.377337	7.85981	8.0018	8.04002	7.90864	8.06405	8.39269	8.61726	8.91152
SPAG4=1190670	azure3	249.974	149.335	46	49	0.0096243	0.831155	UP	8.8983	0.332971	8.06714	8.09395	8.07019	8.06653	8.05212	8.24562	8.69414	8.8983
HS.149244=1710273	azure3	176.75	111.594	37	47	0.0087971	0.842676	UP	8.8918	0.308751	8.04912	8.15983	8.11398	8.12703	8.08225	8.50574	8.58618	8.8918
EYA2=4290706	azure3	108.037	57.9742	51	46	0.00901704	0.781686	UP	8.88846	0.30875	8.10677	8.07833	8.09971	8.09164	8.01747	8.23413	8.57993	8.88846
C19orf66=5220204	azure3	21.2147	13.6181	11	3	0.00255893	0.235493	UP	8.81734	0.100722	8.58185	8.62129	8.56026	8.66338	8.51335	8.59714	8.74536	8.81734
FCRL5=2510053	azure3	182.897	100.748	52	39	0.00512651	0.362455	UP	8.75314	0.191612	8.39069	8.33528	8.19717	8.34328	8.41696	8.50495	8.71341	8.75314
FRZB=3370113	azure3	165.024	95.2207	62	47	0.00827037	0.834683	UP	8.66692	0.282081	7.83224	7.89346	7.81275	7.84398	8.01243	7.99084	8.13154	8.66692
IFIT1=2000148	azure3	46.8002	25.9531	18	0	0.00252409	0.269621	UP	8.08275	0.0948204	7.81312	7.82357	7.85283	7.86269	7.92327	8.00524	7.95038	8.08275
HIST1H4C=3890349	azure3	237.303	138.808	41	51	-0.00866625	-0.787724	DN	15.0928	0.299676	15.0297	15.0051	15.0928	15.0435	14.9263	14.6487	14.5934	14.242
TMSB10=7650142	azure3	253.951	145.021	51	48	-0.0105085	-0.76952	DN	14.8018	0.373239	14.5934	14.7262	14.8018	14.7309	14.7151	14.4484	13.9816	13.8239
ACTG1=3310424	azure3	117.461	72.5786	30	46	-0.00956588	-0.944058	DN	14.7641	0.325609	14.7412	14.7641	14.6931	14.5338	14.5296	14.5582	14.2152	13.7972
RPLP1P4=2900500	azure3	136.305	101.797	75	71	-0.0104288	-1.09369	DN	13.9432	0.397009	13.9432	13.6051	13.5599	13.6223	13.6624	13.2613	12.8495	12.8495
RPS29P17=4250133	azure3	118.885	92.0804	73	74	-0.00767869	-0.958098	DN	13.8973	0.34793	13.8973	13.4505	13.3242	13.4907	13.4199	12.9933	12.8613	12.9392
RPS27P29=7150414	azure3	98.3796	76.0826	76	77	-0.00780817	-1.00494	DN	13.8855	0.335075	13.8855	13.4345	13.1921	13.5093	13.5921	13.306	12.9486	12.8806
EEF1A1P9=1410750	azure3	169.974	114.53	47	45	-0.00904565	-1.08903	DN	13.8188	0.329629	13.8188	13.6181	13.3642	13.5049	13.3508	13.2294	13.136	12.7298
RPS12P4=3390674	azure3	186.699	132.863	65	66	-0.0128239	-1.30066	DN	13.7929	0.492086	13.7929	13.4907	13.378	13.5246	13.5645	12.8068	12.6219	12.4922
RPS28=650349	azure3	123.637	86.4085	70	65	-0.00903658	-0.772211	DN	13.7747	0.347164	13.5921	13.5291	13.4972	13.5246	13.7747	13.1594	12.8994	12.8198
RPS10P13=1170551	azure3	185.022	137.216	65	59	-0.00983868	-1.05869	DN	13.7215	0.382638	13.7215	13.401	13.2497	13.5598	13.4505	12.9685	12.7756	12.6629
RPS23P8=4610681	azure3	200.965	135.959	68	58	-0.00991568	-0.94501	DN	13.703	0.347529	13.703	13.6009	13.493	13.6849	13.5512	13.2698	12.9822	12.758
RPS12P29=3190300	azure3	193.493	139.333	65	69	-0.0122978	-1.31475	DN	13.5733	0.460009	13.5733	13.3631	12.9911	13.2219	13.2613	12.764	12.4529	12.2585
RPSAP39=2190546	azure3	130.412	91.285	69	55	-0.0120625	-1.22614	DN	13.5558	0.433988	13.5558	13.3293	13.1701	13.3591	13.3258	12.8709	12.5514	12.3296
RPS2=5220037	azure3	165.399	94.9828	28	42	-0.0075197	-0.648208	DN	13.496	0.26643	13.3377	13.496	13.3928	13.3591	13.136	13.079	12.9746	12.6895
PPIAP29=870537	azure3	234.296	160.401	57	51	-0.0158792	-1.67054	DN	13.4614	0.560848	13.4614	13.1288	12.9652	13.1288	13.0474	12.5641	12.1772	11.7908
LOC728672=7330689	azure3	278.934	164.272	58	51	-0.0227192	-2.33912	DN	13.4505	0.784062	13.4505	13.2062	12.9911	12.8994	12.8836	12.2662	11.8486	11.1114
TMSB4XP8=3890025	azure3	177.034	126.584	66	62	-0.0139052	-1.43787	DN	13.4345	0.527567	13.4345	13.106	12.952	12.9553	13.1979	12.4954	12.0842	11.9966
LOC402251=3440670	azure3	38.2394	27.0037	60	56	-0.00643442	-1.16142	DN	13.368	0.319214	13.368	12.7695	12.5945	12.8163	12.7298	12.7512	12.8357	12.2065
RPL23=380575	azure3	228.773	156.697	69	65	-0.0100378	-0.995863	DN	13.3591	0.393472	13.3591	13.2182	13.09	13.0435	13.1855	12.5347	12.4395	12.3632
PFN1=2850402	azure3	145.089	97.0455	43	47	-0.00888404	-1.04076	DN	13.3258	0.350492	13.3258	13.2294	12.8961	12.8424	12.6895	12.8268	12.4637	12.285
RPL10P13=2810050	azure3	89.6876	51.268	57	42	-0.00750003	-0.742941	DN	13.281	0.278445	13.1174	13.281	12.9824	13.0955	12.8709	12.742	12.833	12.3745
RPS2P29=6580605	azure3	177.631	98.8392	44	48	-0.00904882	-0.779543	DN	13.2775	0.318186	13.1514	13.2256	13.2216	13.2775	12.9654	12.8068	12.7088	12.3718
ENO1=6380441	azure3	52.3147	25.1126	35	33	-0.00551498	-0.309551	DN	13.276	0.248263	12.8994	13.2651	13.276	12.9354	12.7828	12.8521	12.6895	12.5898
RPL9=6420730	azure3	164.241	112.32	73	74	-0.0126558	-1.20552	DN	13.2651	0.456475	13.2651	13.1249	12.9749	13.1141	13.1559	12.5822	12.2637	12.0595
RPL21P28=650735	azure3	153.981	112.653	75	80	-0.0109787	-1.2219	DN	13.233	0.435567	13.233	12.9253	12.6958	12.6801	12.912	12.3449	12.0549	12.0111
RPL21P20=730379	azure3	213.394	137.896	58	52	-0.0103488	-1.1544	DN	13.2182	0.394419	13.2182	12.912	12.8947	12.8268	12.7928	12.309	12.2929	12.0638
RPS3AP13=2490341	azure3	225.254	157.651	66	69	-0.016093	-1.70479	DN	13.2062	0.613026	13.2062	12.8012	12.6359	12.7397	12.8232	11.9136	11.7451	11.5014
RPS12P23=1170441	azure3	164.378	116.437	70	59	-0.0133074	-1.3806	DN	13.136	0.51197	13.136	12.7397	12.5892	12.8746	12.7893	12.1995	11.7943	11.7554
FLJ43681=830768	azure3	118.091	88.9492	74	69	-0.010069	-1.28008	DN	13.1327	0.438417	13.1327	12.4779	12.4597	12.5007	12.8198	12.103	11.9252	11.8526
LOC730534=1450674	azure3	217.879	122.274	58	51	-0.0109858	-0.822274	DN	13.1091	0.391443	12.7397	12.9553	13.1091	13.0329	12.6866	12.7961	12.3745	11.9175
RPS6P1=6110129	azure3	214.791	149.196	53	57	-0.0119163	-1.24667	DN	13.0684	0.42243	13.0684	12.748	12.7326	12.8585	12.8521	12.4257	12.1232	11.8217
LCP1=6350161	azure3	172.048	95.8604	36	44	-0.010792	-0.933193	DN	13.0435	0.399851	12.8163	13.0435	12.909	12.5875	12.4637	12.4068	12.0957	11.8831
LGALS1=1450193	azure3	43.0345	25.7164	49	35	-0.00758836	-0.543547	DN	13.0401	0.278609	12.7183	12.9623	12.8526	13.0401	12.6895	12.6107	12.4719	12.1748
HMGN2=4050541	azure3	220.922	124.799	54	47	-0.0115269	-0.930445	DN	13.036	0.402954	12.8098	12.8957	13.0269	13.036	12.733	12.4892	12.285	11.8793
LOC650152=5420136	azure3	50.6053	25.9912	31	53	-0.0061731	-0.433737	DN	13.0252	0.310652	12.7397	13.0252	12.8403	12.6506	12.3797	12.2528	12.1724	12.306
RPL12P32=2600373	azure3	198.206	136.906	64	65	-0.0106364	-1.06894	DN	13.0141	0.385785	13.0141	12.8776	12.7159	12.8198	12.7361	12.3247	12.1363	11.9452
RPS27AP11=4040026	azure3	159.441	122.914	66	63	-0.0128771	-1.58657	DN	13.0004	0.499255	13.0004	12.2339	12.3158	12.4954	12.6305	12.0798	11.7554	11.4138
LOC647030=290180	azure3	123.921	85.8503	67	68	-0.00780035	-1.05316	DN	12.9746	0.312222	12.9746	12.5563	12.4045	12.4843	12.4866	12.2637	12.1436	11.9214
RPS2P55=630128	azure3	199.422	134.921	58	52	-0.0132272	-1.32288	DN	12.9486	0.463892	12.9486	12.8232	12.6359	12.8068	12.6965	12.2089	12.0464	11.6257
RPL31P17=2230167	azure3	31.7219	25.8427	45	53	-0.00628261	-0.844296	DN	12.9354	0.35366	12.9354	12.4637	12.2695	12.6801	12.7987	11.9625	12.1816	12.0911
CFL1=4250458	azure3	286.239	167.226	42	45	-0.0101463	-0.948209	DN	12.8908	0.35413	12.8357	12.8424	12.8908	12.7727	12.5228	12.3882	12.2687	11.8875
RPL10A=4040100	azure3	58.067	35.1247	62	62	-0.00994936	-0.950964	DN	12.8899	0.354104	12.7453	12.8899	12.5622	12.5619	12.5674	12.2481	12.153	11.7943
RPL21P134=3840471	azure3	129.977	92.573	63	62	-0.0129888	-1.35872	DN	12.8865	0.462951	12.8865	12.7183	12.435	12.5959	12.7053	12.1579	11.9339	11.5278
RPS14P3=2320291	azure3	138.696	94.6585	63	63	-0.0101404	-1.1913	DN	12.8613	0.368533	12.8613	12.5478	12.3122	12.5849	12.5536	12.317	12.0503	11.67
RPS18P12=6330408	azure3	231.402	165.665	73	74	-0.011034	-1.22765	DN	12.8098	0.415243	12.8098	12.4452	12.3472	12.4983	12.4363	11.938	11.7926	11.5821
LOC440063=10441	azure3	219.911	158.507	63	57	-0.0264788	-2.99591	DN	12.7298	0.982066	12.7298	11.6595	11.8352	11.6139	11.6337	10.96	10.0686	9.73389
LOC651202=6020066	azure3	195.831	145.894	70	79	-0.0167084	-1.8481	DN	12.6965	0.654735	12.6965	11.9783	11.9814	12.1651	12.2825	11.3543	10.9855	10.8484
RPS10P14=4290669	azure3	63.3774	29.9609	50	37	-0.0048757	-0.207994	DN	12.6715	0.22014	12.2808	12.5699	12.6715	12.5258	12.2528	12.4421	12.1072	12.0728
HSPD1=70605	azure3	126.054	67.9147	48	58	-0.00839045	-0.708288	DN	12.6635	0.315288	12.6219	12.6629	12.6635	12.4452	12.3823	12.377	11.8736	11.9136
RPS2P51=4890433	azure3	219.334	119.003	44	46	-0.0122775	-1.07888	DN	12.6395	0.476272	12.4693	12.6395	12.5007	12.4637	11.8255	11.8486	11.625	11.3904
GAPDH=2640048	azure3	92.9095	49.4897	40	51	-0.00801016	-0.610381	DN	12.6337	0.348383	12.3604	12.6337	12.5846	12.3692	11.8998	11.9871	11.8466	11.75
LOC728973=3870470	azure3	214.647	148.011	57	53	-0.0122289	-1.27282	DN	12.6245	0.47382	12.6245	12.4843	12.2106	12.3377	12.1363	11.5753	11.5753	11.3516
LOC730004=2710021	azure3	255.697	158.908	44	43	-0.00906714	-0.848065	DN	12.5924	0.308905	12.5592	12.5757	12.506	12.4666	12.5924	12.2709	12.1007	11.7111
TUBBP2=3170286	azure3	172.322	88.1742	53	42	-0.0113597	-1.07825	DN	12.5825	0.400778	12.448	12.4151	12.5825	12.2825	12.0549	11.9871	11.7965	11.3697
TXN=4290543	azure3	92.0295	48.5143	51	42	-0.00657855	-0.564319	DN	12.5699	0.284767	12.5699	12.5228	12.5	12.5179	12.3939	11.9552	11.9214	12.0056
ANXA2=4780615	azure3	154.461	87.1074	46	49	-0.0148269	-1.25491	DN	12.5563	0.522776	12.2878	12.5563	12.4138	12.2709	11.8851	11.908	11.43	11.0329
SNHG5=1050475	azure3	138.877	92.6144	53	57	-0.0144304	-1.18455	DN	12.5563	0.542545	12.5117	12.4257	12.3838	12.5563	12.5452	11.9233	11.2801	11.3272
AMY1C=1820068	azure3	91.4915	62.1622	42	38	-0.013599	-1.50809	DN	12.5536	0.47638	12.5536	12.2018	12.2662	12.0056	12.2108	12.1093	11.549	11.0455
HMGB1P37=450546	azure3	176.175	132.355	53	65	-0.0131847	-1.50229	DN	12.5478	0.514067	12.5478	12.0417	11.9383	12.1232	12.2929	11.4284	11.3781	11.0455
NUCKS1=4880445	azure3	136.064	68.4472	42	43	-0.00902912	-0.619279	DN	12.5326	0.3534	12.2687	12.4556	12.5326	12.3854	12.1188	11.9098	11.6371	11.6494
DBI=1010195	azure3	283.536	177.024	47	44	-0.00999214	-0.909836	DN	12.5291	0.361583	12.5291	12.5063	12.4456	12.5291	12.213	11.9896	11.7965	11.6192
RPL10AP6=3610053	azure3	252.903	165.651	54	64	-0.0111807	-1.12466	DN	12.5258	0.390924	12.5258	12.4693	12.2766	12.2553	12.2637	11.9339	11.7075	11.4011
PABPC1=3060040	azure3	106.578	73.1626	50	37	-0.00749491	-0.839088	DN	12.5203	0.322779	12.5203	12.1949	12.2011	12.0333	12.2902	11.8296	11.5785	11.6812
SNHG5=7160475	azure3	173.792	121.572	69	67	-0.0191173	-1.81743	DN	12.5063	0.69163	12.5063	12.1603	12.0969	12.3854	12.3823	11.5599	10.9792	10.6889
RAN=1940377	azure3	81.8545	42.6819	52	45	-0.006717	-0.601276	DN	12.5033	0.237978	12.4151	12.5033	12.4837	12.3556	12.2287	12.1321	12.0638	11.8138
RPSAP49=520603	azure3	114.772	64.3093	38	44	-0.00686042	-0.529091	DN	12.5007	0.247331	12.2687	12.5007	12.3711	12.3296	12.1339	12.1504	11.9318	11.7396
GAPDHP23=6550092	azure3	187.825	114.239	47	51	-0.0131346	-1.19966	DN	12.4983	0.476359	12.4151	12.4983	12.1944	12.285	11.9614	11.832	11.3591	11.2154
LOC728031=2230725	azure3	170.568	95.3909	42	37	-0.00901695	-0.833355	DN	12.4983	0.328258	12.4983	12.4892	12.4891	12.4808	12.071	12.1676	11.858	11.6649
RPL17P8=6420603	azure3	229.304	148.04	71	54	-0.0130934	-1.31884	DN	12.4808	0.458383	12.4808	12.2991	12.2352	12.1279	12.2436	11.8119	11.4659	11.162
S100A4=3990458	azure3	159.514	87.2815	48	33	-0.0149108	-1.32607	DN	12.4481	0.58499	12.4208	12.3475	12.4481	12.1995	11.7185	11.5029	11.0537	11.0947
LOC648210=6900048	azure3	38.9671	23.7004	65	66	-0.00959342	-0.840416	DN	12.448	0.344199	12.2528	12.448	12.1562	12.1386	12.2339	11.8255	11.6935	11.4124
RPL13A=6060356	azure3	119.09	71.6171	56	58	-0.0114503	-1.04283	DN	12.4421	0.401281	12.2734	12.4421	12.1794	12.2456	11.9278	11.8696	11.6042	11.2305
KLF2=3850692	azure3	191.786	115.735	42	43	-0.0243909	-2.21967	DN	12.391	0.892971	12.3039	12.391	11.9229	11.802	11.685	11.0788	10.1996	10.0842
RPL6P10=7000059	azure3	112.304	89.9188	75	65	-0.00893604	-1.19038	DN	12.3692	0.410031	12.3692	11.7451	11.6258	11.8235	11.9871	11.2896	11.2563	11.1788
LOC148915=3310392	azure3	245.182	137.996	55	50	-0.0142164	-1.18729	DN	12.3503	0.49708	12.0056	11.9977	12.2609	12.3503	11.9116	11.7451	11.4064	10.8183
RPL15P3=5050541	azure3	147.34	110.764	70	66	-0.0106561	-1.41226	DN	12.3503	0.423783	12.3503	11.7717	11.534	11.9136	11.7414	11.4709	11.2952	10.9381
RPL21P39=2680612	azure3	121.299	93.1069	71	68	-0.0121637	-1.46166	DN	12.3424	0.480022	12.3424	11.7965	11.5498	11.936	11.9492	11.3751	11.1298	10.8807
ACTG1=6510072	azure3	220.085	143.083	52	45	-0.016682	-1.63785	DN	12.2878	0.594907	12.2878	12.1093	11.9673	11.8296	11.992	11.4038	10.9088	10.6499
RPS10P11=520672	azure3	202.696	134.82	59	61	-0.0120422	-1.16758	DN	12.2585	0.438565	12.2585	12.1579	12.0046	12.1794	11.8736	11.4968	11.3287	11.091
RPL21P39=2340736	azure3	156.015	117.885	70	62	-0.012164	-1.2834	DN	12.2065	0.465827	12.2065	11.9158	11.7314	12.0011	12.1412	11.3132	11.2788	10.9231
SHMT2=10341	azure3	20.3855	8.53104	35	50	-0.00479779	-0.569326	DN	12.1724	0.332807	12.0503	12.1724	11.9533	11.5128	11.2827	11.4421	11.481	11.481
RPL17P36=5550113	azure3	262.694	169.987	61	62	-0.0125108	-1.19264	DN	12.1504	0.470792	12.1504	11.9896	11.9131	11.8655	11.9654	11.2871	11.0502	10.9577
RPLP1=2690561	azure3	104.44	76.1554	74	73	-0.0121965	-1.54449	DN	12.1339	0.543719	12.1339	11.353	11.0987	11.6075	11.6443	10.9189	10.5975	10.5894
RPL29P15=2320672	azure3	169.706	112.869	59	57	-0.0103296	-0.976102	DN	12.1297	0.384424	12.0503	12.1297	11.7235	11.8486	11.8636	11.4709	11.2099	11.0742
RPL28P5=20435	azure3	86.3846	43.0346	62	51	-0.00732056	-0.581155	DN	12.1072	0.285458	11.8217	12.1072	11.9637	11.8418	11.5198	11.6568	11.4659	11.2406
S100A10=540681	azure3	234.428	152.081	56	54	-0.0182921	-1.76386	DN	12.0957	0.668379	12.0957	11.9042	11.8247	11.8084	11.3243	11.0801	10.5021	10.3318
TUBA1C=6100673	azure3	171.427	95.0814	53	51	-0.00980129	-0.712119	DN	12.0501	0.347924	11.7208	11.8636	12.0501	11.8736	11.7696	11.7036	11.252	11.0087
CYFIP2=6100768	azure3	41.4832	23.2438	39	46	-0.00761138	-0.959875	DN	12.0483	0.324571	12.0483	12.0011	11.7396	11.4484	11.4138	11.6582	11.4172	11.0885
RPS8P10=940653	azure3	162.775	116.066	85	82	-0.0157308	-1.79035	DN	12.0464	0.66158	12.0464	11.4138	11.1138	11.2607	11.5371	10.6101	10.1395	10.256
GMFG=3370452	azure3	217.395	136.362	60	63	-0.0100247	-0.923708	DN	12.0417	0.391455	12.0417	11.9804	11.8785	11.75	11.8875	11.3175	11.1025	11.118
LRRC75A-AS1=7100632	azure3	247.174	136.613	36	40	-0.0122064	-1.01195	DN	12.0278	0.417063	11.8101	11.936	12.0278	11.9804	11.7028	11.6778	11.2909	10.7981
RPL9P32=7050079	azure3	179.998	122.015	42	55	-0.00784992	-0.801509	DN	12.0035	0.304132	12.0035	11.8296	11.7575	11.757	11.7748	11.3799	11.2167	11.202
LOC642989=6280446	azure3	207.016	146.515	55	54	-0.0206066	-2.21355	DN	11.9999	0.735807	11.9999	11.5338	11.19	11.4885	11.3644	10.9877	10.1872	9.78639
PTMA=460386	azure3	204.459	142.732	49	66	-0.0183556	-2.00909	DN	11.9848	0.692776	11.9848	11.3025	11.4755	11.2393	11.5014	10.6027	10.2452	9.9757
RPS2P28=4150615	azure3	249.603	163.521	62	53	-0.0203177	-2.16788	DN	11.9848	0.778882	11.9848	11.4936	11.366	11.3025	11.0569	10.3095	10.0087	9.81692
HCST=1580088	azure3	98.7556	54.7513	56	49	-0.0121489	-1.0695	DN	11.9726	0.409586	11.8486	11.9471	11.9726	11.7799	11.7562	11.6122	11.2466	10.7791
MYH9=6620136	azure3	172.764	91.2421	48	42	-0.00883043	-0.583834	DN	11.9661	0.338794	11.6443	11.8736	11.9661	11.7357	11.5444	11.4692	11.064	11.0604
RPL4P5=3890747	azure3	57.5583	37.937	60	34	-0.00676227	-0.751077	DN	11.9452	0.259907	11.9452	11.8655	11.5993	11.9019	11.7208	11.4484	11.5094	11.1941
MCM7=1470195	azure3	231.942	122.789	58	49	-0.0158642	-1.15265	DN	11.9419	0.576851	11.4616	11.8255	11.9419	11.7151	11.2099	11.2576	10.6285	10.3089
LOC645436=4390315	azure3	75.5375	47.2649	48	60	-0.00745052	-0.655663	DN	11.938	0.282843	11.7981	11.938	11.7365	11.8226	11.4542	11.4646	11.2967	11.1424
ARL6IP1=2690047	azure3	54.4597	34.4178	61	58	-0.00654967	-0.541688	DN	11.9339	0.272943	11.7643	11.5853	11.6902	11.9339	11.6356	11.599	11.1108	11.2226
RPSAP46=2120164	azure3	84.9554	43.818	25	44	-0.00905918	-0.534088	DN	11.9299	0.35378	11.3799	11.9299	11.7501	11.5821	11.3962	11.2801	11.0569	10.8458
RPL21P125=7560215	azure3	60.2282	34.3338	59	49	-0.0120884	-1.22599	DN	11.9293	0.437852	11.9214	11.8896	11.9293	11.8506	11.8486	11.2704	11.5955	10.6954
TPI1=1940360	azure3	72.0606	35.0733	32	37	-0.00823719	-0.763059	DN	11.9278	0.343169	11.8397	11.9278	11.8936	11.6059	11.2563	11.4345	11.1519	11.0766
FXYD5=7380546	azure3	167.1	100.035	41	52	-0.0107553	-0.913525	DN	11.8616	0.37683	11.685	11.8616	11.7446	11.599	11.5094	11.2995	11.0317	10.7715
RPA3=4150458	azure3	293.676	177.888	55	49	-0.0146664	-1.29457	DN	11.858	0.51363	11.8339	11.8339	11.7582	11.858	11.587	11.2049	10.8292	10.5393
RPL7P32=5270735	azure3	183.766	131.475	66	59	-0.0120653	-1.36497	DN	11.8526	0.452906	11.8526	11.3632	11.3429	11.6337	11.3962	10.9513	10.7846	10.4876
HMGB2=5900482	azure3	291.997	186.23	54	55	-0.0201089	-1.92272	DN	11.8466	0.712342	11.8466	11.5838	11.6502	11.4723	11.5429	10.7578	10.3046	9.92384
MCM3=6650053	azure3	233.972	125.83	51	44	-0.0120035	-0.966417	DN	11.8466	0.443402	11.5508	11.8466	11.7086	11.4328	11.2138	11.2111	10.7488	10.5843
SUN2=2640411	azure3	96.1391	55.2441	34	17	-0.0083741	-0.819112	DN	11.832	0.305896	11.832	11.7151	11.7706	11.7003	11.4064	11.5245	11.1265	11.0128
PRKCB=5090563	azure3	50.0866	26.0123	42	48	-0.00740149	-0.744111	DN	11.8285	0.277561	11.8138	11.8177	11.8285	11.4739	11.4827	11.5708	11.2676	11.0697
RPL29P9=6040110	azure3	153.177	104.779	63	67	-0.0104203	-0.993612	DN	11.8138	0.391011	11.8138	11.7738	11.4567	11.7338	11.6798	11.1663	10.974	10.8202
RPL10P9=5090484	azure3	19.6385	10.2157	53	59	-0.0112047	-1.32626	DN	11.8119	0.43945	11.8119	11.6173	11.5367	11.683	11.4328	10.9567	11.4843	10.4856
E2F2=5340338	azure3	66.1287	29.9396	48	36	-0.00691844	-0.314139	DN	11.8063	0.332748	11.0766	11.3345	11.8063	11.2871	11.0434	11.1153	10.7986	10.7625
RPL4P2=6280370	azure3	223.381	143.351	46	48	-0.00856605	-0.748144	DN	11.7943	0.331584	11.7799	11.7943	11.6377	11.7414	11.6612	11.1788	11.0754	11.0317
POTEKP=4880646	azure3	164.347	108.031	46	48	-0.0139916	-1.4355	DN	11.7536	0.530867	11.7536	11.3904	11.3722	11.2049	11.3229	10.8819	10.2771	10.3181
TUBB=6580474	azure3	172.06	101.208	40	45	-0.0105384	-0.957656	DN	11.7318	0.366329	11.7318	11.7281	11.6781	11.6122	11.4731	11.3873	10.948	10.7742
PPIAP31=3890360	azure3	238.254	166.513	62	55	-0.0122303	-1.37851	DN	11.7299	0.454764	11.7299	11.3443	11.2208	11.3416	11.2146	10.7915	10.5949	10.3514
S100A4=5290270	azure3	221.623	124.086	35	26	-0.0166239	-1.41882	DN	11.7287	0.616184	11.7111	11.6901	11.7287	11.54	11.353	10.8354	10.315	10.2923
CDC20=1500010	azure3	165.409	93.705	56	48	-0.0136564	-0.998797	DN	11.7263	0.488477	11.2332	11.3904	11.4961	11.7263	11.4077	11.1634	10.6499	10.2344
LOC729742=5910484	azure3	167.441	107.986	48	36	-0.00756998	-0.678212	DN	11.7131	0.282455	11.6921	11.7131	11.564	11.7058	11.5215	11.2181	11.1286	11.0139
LOC648210=6510246	azure3	165.558	108.457	51	48	-0.0122795	-1.18739	DN	11.7111	0.440745	11.6972	11.6059	11.4617	11.7111	11.298	11.0139	10.8354	10.5098
RPL21P61=780364	azure3	272.791	176.421	54	49	-0.0136174	-1.33816	DN	11.7091	0.507857	11.7091	11.4871	11.4495	11.4345	11.4723	10.7143	10.5949	10.3709
FTH1P12=4730181	azure3	110.235	76.9323	59	59	-0.00856324	-1.05005	DN	11.685	0.357618	11.685	11.3604	11.3306	11.2844	11.1599	10.7039	10.9231	10.6349
LOC651894=2710451	azure3	211.97	140.466	62	60	-0.0132165	-1.24381	DN	11.683	0.479942	11.683	11.6722	11.45	11.5853	11.6008	10.8657	10.8397	10.4392
AES=1230458	azure3	82.9912	37.8815	51	62	-0.00849959	-0.738939	DN	11.67	0.359868	11.4064	11.67	11.5001	11.3316	10.8527	10.9815	10.8921	10.6675
LOC402644=6130259	azure3	180.84	136.925	64	65	-0.0213481	-2.54547	DN	11.6631	0.842394	11.6631	10.7171	10.4521	10.7034	11.0362	9.84511	9.49268	9.1176
SEC11A=2570088	azure3	101.008	64.0051	41	43	-0.00721972	-0.682462	DN	11.6612	0.266453	11.5785	11.5157	11.4228	11.6612	11.6059	11.6173	11.1788	10.896
RPS2P5=7150296	azure3	164.598	104.468	47	36	-0.00839961	-0.831458	DN	11.6595	0.288038	11.6595	11.6105	11.5592	11.5587	11.5183	11.2356	11.1746	10.828
RPSAP18=4250446	azure3	160.067	92.2785	46	56	-0.00811685	-0.625732	DN	11.6568	0.288939	11.3947	11.6568	11.5829	11.5708	11.3591	11.2138	11.1776	10.7689
TAGLN2=4070736	azure3	237.61	131.57	57	46	-0.0170219	-1.45123	DN	11.6356	0.590564	11.4112	11.6356	11.5808	11.3163	11.0697	11.1424	10.4019	9.95994
SNRPF=650301	azure3	208.018	119.876	41	27	-0.00852814	-0.689633	DN	11.6344	0.301975	11.5311	11.5371	11.6344	11.6155	11.5461	11.2278	11.0184	10.8414
GZMH=2370010	azure3	168.4	89.2986	28	31	-0.0258613	-2.41311	DN	11.6282	0.869528	11.4827	11.599	11.6282	11.1941	11.1166	10.8138	10.2341	9.06957
PPIAL4B=4480707	azure3	218.711	145.952	51	47	-0.0130567	-1.31234	DN	11.6274	0.448642	11.6274	11.459	11.4174	11.3255	11.3799	11.0397	10.6796	10.315
S100A10=2490195	azure3	253.319	168.129	53	54	-0.0181063	-1.73419	DN	11.609	0.660273	11.609	11.5198	11.2545	11.2305	10.9959	10.5853	10.0213	9.87477
FABP5P2=580358	azure3	312.133	185.128	52	57	-0.025345	-2.33853	DN	11.6059	0.869459	11.6059	11.4328	11.5701	11.4968	11.0317	10.7002	9.90706	9.26737
PCNA=6900079	azure3	300.837	187.463	56	51	-0.0169761	-1.66199	DN	11.5821	0.622731	11.5821	11.2718	11.5181	11.1218	10.9381	10.5958	10.1074	9.92012
PEBP1=3850273	azure3	132.338	86.3737	64	51	-0.0100715	-0.907647	DN	11.5725	0.38081	11.5725	11.4124	11.4342	11.4206	11.3568	11.0558	10.5695	10.6648
RPL21P14=4640291	azure3	179.249	133.445	73	69	-0.0124848	-1.39018	DN	11.5652	0.49443	11.5652	11.0947	11.0369	11.1063	11.2533	10.4467	10.3361	10.175
ARHGDIA=4760255	azure3	108.022	52.6584	56	44	-0.00724853	-0.641673	DN	11.5527	0.29297	11.4172	11.4795	11.5527	11.3658	10.948	11.2239	10.9169	10.7755
RPL9P32=2510630	azure3	171.642	127.254	77	79	-0.0113582	-1.29079	DN	11.5326	0.461834	11.5326	11.0675	10.9832	11.0898	11.141	10.428	10.3285	10.2418
HMGB1P10=2120377	azure3	115.742	73.8868	54	45	-0.00913881	-0.754517	DN	11.5198	0.350534	11.4124	11.3858	11.3111	11.5198	11.4629	10.9079	10.7275	10.6579
RPS29P16=2750066	azure3	111.701	87.9742	75	75	-0.00794377	-1.02934	DN	11.506	0.416442	11.506	10.8676	10.791	11.0329	11.0779	10.3551	10.2737	10.4767
RPS13P2=7000040	azure3	167.144	124.523	79	74	-0.0129933	-1.60368	DN	11.4843	0.497026	11.4843	10.9189	10.675	11.0286	10.9151	10.4552	10.2756	9.88065
FEN1=3370703	azure3	190.999	110.076	52	46	-0.00948377	-0.856174	DN	11.4767	0.32556	11.4284	11.4605	11.4767	11.4421	11.3243	11.4394	10.9701	10.5722
RRM1=2850575	azure3	248.7	137.907	52	46	-0.0148777	-1.16276	DN	11.463	0.526299	11.3104	11.4284	11.463	11.4437	11.2368	10.9456	10.3126	10.1476
RPL21P45=4260397	azure3	149.721	110.241	69	67	-0.0149583	-1.63718	DN	11.4565	0.565807	11.4565	10.9003	10.9688	10.9721	11.2827	10.3773	10.1726	9.81936
RPL12P38=3130736	azure3	124.34	87.2398	65	53	-0.0056872	-0.542704	DN	11.4453	0.243188	11.4453	11.267	11.3859	11.3416	11.3992	10.8951	10.9284	10.9026
LOC648210=4760243	azure3	216.284	144.356	61	51	-0.0115942	-1.25901	DN	11.4421	0.430872	11.4421	11.0491	11.141	11.0362	11.0434	10.5735	10.3688	10.1831
RPL17P18=580626	azure3	161.341	122.906	79	76	-0.0128821	-1.56823	DN	11.4394	0.519535	11.4394	10.7625	10.7918	10.7349	11.0097	10.229	10.0817	9.87115
CD48=2030767	azure3	131.801	95.8421	74	31	-0.0114126	-1.39271	DN	11.4314	0.436331	11.4314	10.9994	10.7633	10.8405	10.7874	10.675	10.2087	10.0387
RPS27P13=290370	azure3	136.915	105.064	81	69	-0.0120203	-1.29151	DN	11.4267	0.513997	11.4267	11.0339	10.8453	11.0162	11.3191	10.25	10.2149	10.1352
RPL21P53=4010180	azure3	69.5319	41.2463	53	51	-0.0135053	-1.38118	DN	11.4206	0.479496	11.4077	11.4206	11.1905	11.2747	11.2085	10.6314	10.8339	10.0265
RPL29P15=4560669	azure3	168.018	123.948	66	56	-0.00954519	-1.02833	DN	11.3842	0.40629	11.3842	11.0353	10.9488	10.9752	11.2637	10.4829	10.3398	10.3559
LOC128192=2260053	azure3	216.4	156.331	66	60	-0.0164242	-1.85736	DN	11.3577	0.635863	11.3577	10.7578	10.5521	10.8237	10.7655	9.98475	9.71082	9.50035
C12orf75=5810743	azure3	82.0737	52.0098	49	45	-0.00916587	-1.10512	DN	11.3404	0.364897	11.3404	10.9492	10.7505	11.0064	10.7292	10.7552	10.2884	10.2353
TYMS=5910364	azure3	262.604	151.226	58	58	-0.0160225	-1.42334	DN	11.3387	0.57962	11.2827	11.3387	11.2966	11.0742	10.7432	10.5695	10.0449	9.8594
INSIG1=360192	azure3	100.611	66.0815	48	50	-0.0118509	-1.44132	DN	11.3272	0.525884	11.3272	11.0933	10.5678	10.5686	10.1977	10.3784	9.86064	9.88584
ANXA2P1=3370202	azure3	278.571	179.495	58	45	-0.0194232	-2.00261	DN	11.3218	0.721684	11.3218	10.9309	10.9871	10.8897	10.5179	9.85471	9.71828	9.31922
FXYD5=1470332	azure3	180.517	105.045	45	42	-0.0100074	-0.93165	DN	11.3158	0.339519	11.1912	11.2226	11.3158	11.1025	11.0754	10.9003	10.777	10.2596
FTH1P8=1980594	azure3	33.0336	26.493	70	64	-0.0042618	-0.769208	DN	11.2952	0.330936	11.2952	10.6965	10.6184	10.7742	11.0849	10.2309	10.6078	10.526
MRPL37=6370196	azure3	217.85	117.121	60	50	-0.010599	-0.813618	DN	11.2843	0.374322	11.0073	11.1519	11.2843	11.2085	10.8897	10.9445	10.4973	10.1937
MCM6=5690274	azure3	247.553	131.702	54	51	-0.0168415	-1.24181	DN	11.2806	0.657362	10.8799	11.1286	11.2806	10.9445	10.3469	10.3766	9.55149	9.63806
RPL17P22=7320722	azure3	197.54	124.601	66	61	-0.0121755	-1.18247	DN	11.248	0.473926	11.248	11.0766	10.9829	10.959	10.9595	10.253	10.1395	10.0655
RPLP0=1470349	azure3	35.921	22.1985	58	50	-0.00616138	-0.724543	DN	11.248	0.223962	11.248	11.0264	11.02	11.1051	11.202	11.0274	10.904	10.5234
PTTG3P=5960224	azure3	174.422	112.846	34	38	-0.0119264	-1.13714	DN	11.2449	0.409809	11.1955	11.1186	11.0792	11.2449	11.2239	10.7866	10.643	10.0583
UBE2C=4260368	azure3	225.455	136.3	62	59	-0.0137567	-1.36175	DN	11.1776	0.464751	11.1776	10.9497	11.1332	11.0207	10.9492	10.8063	10.3514	9.81587
LOC100134504=7050451	azure3	192.01	128.022	67	61	-0.0150273	-1.55182	DN	11.162	0.59688	11.162	10.8735	10.6669	10.7265	10.7066	9.79155	9.74883	9.61017
TNFRSF13B=620484	azure3	86.9478	46.3202	58	39	-0.00486542	-0.377859	DN	11.1593	0.179521	10.9866	11.1593	11.0991	10.9855	10.9845	11.0955	10.8082	10.6087
LOC392285=2680095	azure3	161.874	119.746	65	65	-0.0169401	-1.76708	DN	11.1484	0.658743	11.1484	10.7846	10.4394	10.8063	10.6846	9.75929	9.57407	9.38132
SNHG6=5720520	azure3	173.323	105.5	35	40	-0.00695323	-0.594982	DN	11.1385	0.255719	11.0754	11.0479	11.0475	11.1385	11.0593	10.6945	10.6118	10.4804
CKS1B=4210088	azure3	104.932	60.7584	47	47	-0.00706983	-0.737382	DN	11.1309	0.252844	11.0207	11.1309	10.955	10.8123	10.8621	10.7932	10.7715	10.2833
CANX=5860477	azure3	181.339	94.2117	58	45	-0.00963188	-0.74665	DN	11.1166	0.333955	10.8951	11.1166	11.102	11.0766	10.8304	10.8344	10.5191	10.1484
HMGB1P1=6330039	azure3	199.456	142.791	58	59	-0.0140233	-1.51523	DN	11.0966	0.541374	11.0966	10.6043	10.623	10.8174	10.641	9.89434	9.836	9.58139
SH3BGRL3=6280240	azure3	131.82	73.1748	59	47	-0.00706557	-0.671927	DN	11.091	0.281461	11.0362	11.091	11.033	10.7885	10.8594	10.4619	10.5608	10.3643
RANP6=520427	azure3	167.69	94.017	34	45	-0.0108279	-0.93614	DN	11.0697	0.387348	10.9003	11.0697	10.8742	10.8316	10.6218	10.4401	10.1745	9.9642
KIAA0101=5090754	azure3	304.51	184.011	62	55	-0.0186744	-1.67328	DN	11.0686	0.655835	10.9932	11.0686	10.9012	10.9003	10.5213	10.1739	9.69605	9.31997
H3F3AP6=4180402	azure3	155.611	112.733	73	60	-0.0144134	-1.36678	DN	11.0581	0.5468	10.9866	10.8676	10.762	10.545	11.0581	10.1086	9.8552	9.61978
CCDC109B=1780259	azure3	231.833	149.805	50	45	-0.0111752	-1.08241	DN	11.0558	0.405691	11.0558	10.8505	10.9158	10.9866	10.5909	10.5014	10.1157	9.97342
UQCRH=6960735	azure3	139.148	107.122	79	73	-0.0108075	-1.33349	DN	11.0385	0.450364	11.0385	10.3784	10.3356	10.5599	10.6889	10.0462	9.81692	9.705
TOP2A=3990619	azure3	147.768	90.6679	56	58	-0.0101507	-0.942787	DN	11.0006	0.348141	10.9994	10.9613	10.9017	11.0006	10.8423	10.8735	10.3612	10.0566
ASPM=6130441	azure3	157.192	89.6191	53	57	-0.00849078	-0.600458	DN	10.9949	0.334906	10.675	10.5916	10.9949	10.7615	10.8138	10.5949	10.069	10.0745
LOC650157=6550377	azure3	94.878	65.4816	66	60	-0.0118796	-1.13608	DN	10.9827	0.461215	10.9827	10.9667	10.6823	10.8334	10.7858	10.0256	10.0925	9.84663
ADD3=1990468	azure3	212.611	147.176	57	45	-0.0102927	-1.16215	DN	10.9655	0.379052	10.9655	10.775	10.5518	10.541	10.4577	10.2494	10.0465	9.80338
HMGB2=7610537	azure3	275.883	158.17	50	48	-0.0145925	-1.27782	DN	10.9454	0.508599	10.7002	10.7991	10.9454	10.5801	10.3651	10.2677	9.88641	9.42236
MRPL54=3710039	azure3	80.4057	36.9214	53	53	-0.00822043	-0.633863	DN	10.9391	0.300665	10.6101	10.7479	10.9391	10.8304	10.6027	10.4171	10.434	9.97622
UBE2C=5310471	azure3	244.1	147.342	57	57	-0.0147442	-1.36507	DN	10.9305	0.507986	10.9305	10.7479	10.9143	10.7858	10.9051	10.4682	9.97252	9.56546
PA2G4=5270280	azure3	155.325	76.9704	51	41	-0.00830023	-0.504762	DN	10.928	0.32621	10.4601	10.9151	10.928	10.6251	10.5014	10.3461	10.2726	9.9553
ITGAE=4120341	azure3	142.528	83.1401	52	53	-0.00888653	-0.612417	DN	10.9271	0.330281	10.5979	10.8292	10.7454	10.7516	10.9271	10.4273	10.191	9.98544
RPS7P10=1050678	azure3	136.951	103.703	78	75	-0.0113313	-1.47809	DN	10.926	0.477408	10.926	10.3281	10.0884	10.256	10.1633	9.7264	9.57232	9.44791
LOC728026=1990154	azure3	179.724	130.854	62	69	-0.0144956	-1.57811	DN	10.9252	0.560027	10.9252	10.4552	10.2998	10.3665	10.503	9.82722	9.40218	9.34705
TOX2=1400601	azure3	112.021	57.118	51	38	-0.00826355	-0.457922	DN	10.912	0.325549	10.3469	10.6518	10.912	10.6194	10.4401	10.425	10.0757	9.88896
HMGB1P1=3990202	azure3	212.714	148.255	47	51	-0.0147078	-1.4264	DN	10.9031	0.568426	10.9031	10.5063	10.6362	10.6094	10.7569	9.83279	9.5627	9.4767
DHFRP2=1850192	azure3	163.889	104.32	61	45	-0.0178765	-1.77469	DN	10.8921	0.613802	10.8921	10.8386	10.5523	10.8072	10.3758	10.1358	9.80366	9.11744
RPL29P6=2190630	azure3	254.428	167.417	67	63	-0.0154747	-1.68116	DN	10.8715	0.575079	10.8715	10.4763	10.3499	10.3247	10.3583	9.68797	9.46598	9.19036
LOC643287=730142	azure3	174.744	98.2416	52	41	-0.0112131	-0.94174	DN	10.8705	0.442583	10.6908	10.8705	10.7632	10.4614	10.4392	9.92221	9.85078	9.74905
NUSAP1=1500553	azure3	196.42	109.908	57	55	-0.00793108	-0.533206	DN	10.8608	0.307694	10.6185	10.733	10.8608	10.6965	10.5374	10.4674	9.99878	10.0853
CDCA5=1400673	azure3	261.644	145.958	65	53	-0.0164704	-1.35673	DN	10.8557	0.561507	10.5965	10.7675	10.8557	10.7218	10.4715	10.3447	9.77489	9.23978
CCNB2=5360070	azure3	265.445	156.115	63	56	-0.0150747	-1.22404	DN	10.8384	0.531699	10.4873	10.6813	10.8384	10.5121	10.248	10.0437	9.69113	9.26323
ACTR3=6940176	azure3	109.064	82.2463	55	57	-0.00763989	-1.03046	DN	10.8325	0.342478	10.8325	10.3514	10.1675	10.2792	10.3334	9.97342	9.79531	9.80201
CCL4L1=3520102	azure3	118.377	59.072	48	28	-0.0219479	-1.31678	DN	10.8266	0.926376	9.36236	9.42284	10.8266	10.4737	10.0299	9.00949	8.70018	8.04558
EIF3M=940398	azure3	200.166	139.37	51	64	-0.0103477	-1.0627	DN	10.8222	0.381735	10.8222	10.5695	10.4919	10.5887	10.6638	10.1623	9.91075	9.75952
ETS1=240333	azure3	72.5572	41.9129	33	39	-0.00598263	-0.614015	DN	10.8166	0.253913	10.8166	10.434	10.7827	10.6777	10.7991	10.6871	10.2315	10.2026
NHP2=130673	azure3	275.899	164.151	44	47	-0.00934946	-0.771458	DN	10.8094	0.343806	10.7319	10.7238	10.7949	10.8094	10.55	10.2798	10.0528	9.96046
FTH1P20=2810463	azure3	85.2909	65.0221	73	72	-0.00679205	-1.07911	DN	10.8027	0.366507	10.8027	10.1681	10.1065	10.0003	10.0894	9.67058	9.72818	9.72362
KLF6=4040097	azure3	61.6809	36.3391	54	47	-0.0136593	-1.41216	DN	10.8018	0.701981	10.17	10.8018	9.48265	9.17227	9.2124	9.14537	8.81975	8.7578
PDLIM1=1410010	azure3	132.633	86.5305	59	64	-0.0111204	-1.11314	DN	10.7971	0.40581	10.7874	10.7971	10.544	10.465	10.3334	10.1339	9.89077	9.67426
PTGES3=1780719	azure3	12.6311	9.82291	71	74	-0.00447228	-0.777846	DN	10.7905	0.374815	10.7905	10.2228	9.83892	10.0601	10.6535	10.0087	9.73464	10.0126
GAPDHP33=7550592	azure3	102.405	54.5737	38	39	-0.00794949	-0.592462	DN	10.7798	0.365005	10.4682	10.7798	10.5559	10.4821	10.0116	9.93755	9.84683	9.87575
MAD2L1=870546	azure3	230.609	156.909	58	54	-0.0155259	-1.71241	DN	10.7699	0.537342	10.7699	10.5268	10.2891	10.3351	10.2328	9.94802	9.68542	9.05748
RPL21P87=3930370	azure3	130.763	101.129	78	80	-0.0129762	-1.594	DN	10.7664	0.542861	10.7664	10.0428	9.9356	10.0528	10.3441	9.55171	9.25183	9.1724
NT5C=6220070	azure3	201.302	110.878	39	39	-0.0123053	-1.05542	DN	10.7627	0.418845	10.5213	10.6908	10.7627	10.5417	10.4568	10.2744	10.0731	9.46584
ZFAS1=2480064	azure3	215.935	127.823	47	57	-0.0107307	-0.947522	DN	10.7585	0.422551	10.7585	10.7349	10.6213	10.5556	10.5581	9.97252	9.7646	9.811
CKS1B=2450358	azure3	192.293	109.504	52	50	-0.00973883	-0.813415	DN	10.7569	0.33763	10.5778	10.7569	10.6084	10.643	10.5295	10.2368	10.1014	9.76438
SCD=2140128	azure3	92.8586	55.2277	44	53	-0.0186159	-2.05536	DN	10.7525	0.898599	10.7086	10.7525	10.2376	9.16275	9.0863	8.97373	8.60335	8.65322
TUBA1A=4490577	azure3	272.11	171.522	46	46	-0.0138631	-1.31217	DN	10.7516	0.533618	10.7516	10.6509	10.6494	10.4036	10.2347	9.71673	9.54071	9.43946
PGK1=360735	azure3	210.733	118.414	41	32	-0.00921626	-0.783027	DN	10.7464	0.352011	10.6598	10.6648	10.7464	10.6151	10.2859	10.1937	9.90808	9.87676
PTTG1=10414	azure3	77.4288	45.0753	55	44	-0.00925645	-0.817131	DN	10.731	0.320391	10.6345	10.6225	10.6784	10.6225	10.731	10.3281	10.1693	9.81738
H3F3AP5=3940364	azure3	126.596	91.1948	67	57	-0.00913751	-0.9125	DN	10.7247	0.354278	10.7247	10.4947	10.5137	10.4836	10.5673	10.0008	9.87264	9.81223
TFDP1=510487	azure3	145.673	95.2187	46	35	-0.00885159	-0.908862	DN	10.7247	0.334748	10.7247	10.5652	10.3935	10.3973	10.453	10.359	9.79453	9.81587
LOC100134273=4480128	azure3	110.108	81.271	77	75	-0.0114982	-1.46071	DN	10.7152	0.465171	10.7152	10.077	9.93912	10.2792	10.3496	9.67804	9.63304	9.25445
CDC42P2=1710594	azure3	219.543	135.425	53	40	-0.0139512	-1.27245	DN	10.6846	0.479254	10.6846	10.5924	10.637	10.6078	10.4635	10.1821	9.71828	9.4121
CANX=1070402	azure3	87.6931	51.5115	39	26	-0.0083973	-0.77323	DN	10.6796	0.305036	10.5769	10.416	10.5773	10.6796	10.4804	10.592	10.0664	9.80366
MYO1G=3450195	azure3	109.546	56.4703	51	55	-0.011387	-1.0575	DN	10.6675	0.459902	10.5239	10.6675	10.529	10.2231	9.78742	9.94705	9.59245	9.46638
FAM65B=3450201	azure3	218.018	137.408	37	42	-0.0134969	-1.3107	DN	10.6499	0.501652	10.6499	10.4233	10.5782	10.3058	10.0456	9.90408	9.41751	9.33921
FTH1P11=6180070	azure3	47.8179	36.456	66	64	-0.00442286	-0.589722	DN	10.6371	0.234421	10.6371	10.4319	10.2241	10.3368	10.2509	9.92409	10.0309	10.0473
HMGA1=7400286	azure3	80.7758	37.1746	52	55	-0.00827689	-0.678793	DN	10.6251	0.390277	10.4349	10.6251	10.6245	10.0623	9.89006	10.0121	9.61247	9.75606
MOB1A=2360292	azure3	45.7591	32.0105	59	41	-0.00799075	-0.957468	DN	10.6202	0.328894	10.6202	10.1495	10.0887	10.4763	10.4703	10.1662	9.84169	9.66276
ZDHHC16=5700296	azure3	47.8916	22.8036	53	58	-0.00581734	-0.511456	DN	10.6185	0.228561	10.449	10.5616	10.3586	10.5277	10.6185	10.6101	10.2744	9.93755
CCND3=6380370	azure3	62.9542	29.6814	44	33	-0.00420805	-0.416298	DN	10.6036	0.230611	10.5616	10.6036	10.3537	10.4682	10.1078	10.0817	10.0312	10.1453
HSP90AB1=4830100	azure3	38.923	16.3887	53	41	-0.00565152	-0.420655	DN	10.5949	0.228729	10.4665	10.545	10.5949	10.416	10.2837	10.2231	9.96849	10.0459
EIF3FP2=5290482	azure3	144.392	105.349	64	55	-0.00955089	-1.07225	DN	10.5853	0.371988	10.5853	10.2143	10.2148	10.0745	10.4363	9.97515	9.61342	9.5131
RPL23AP61=6020754	azure3	149.591	114.163	80	77	-0.0104568	-1.33818	DN	10.5843	0.43229	10.5843	9.94752	9.93493	10.0098	10.0899	9.50708	9.41719	9.24617
NUDT1=650347	azure3	239.787	126.361	46	41	-0.0115043	-0.802564	DN	10.5822	0.412538	10.1878	10.4594	10.5822	10.4627	10.2939	9.95824	9.73837	9.38528
CENPM=1450192	azure3	267.061	145.466	60	51	-0.0152777	-1.19266	DN	10.5817	0.538051	10.1977	10.4856	10.5817	10.2884	10.088	9.76951	9.4702	9.00499
SQLE=3120367	azure3	226.412	150.441	37	34	-0.0111805	-1.14878	DN	10.5711	0.390557	10.5711	10.3254	10.2839	10.3835	10.3181	10.0437	9.67894	9.42236
CCNA2=2650608	azure3	296.584	183.9	60	47	-0.0152383	-1.34749	DN	10.5664	0.540144	10.5664	10.5599	10.5536	10.4123	10.2081	9.92265	9.39949	9.21894
HNRNPA1P2=1710192	azure3	131.996	94.5429	55	69	-0.012043	-1.33368	DN	10.5652	0.459993	10.5652	10.2124	10.0532	10.0543	10.1081	9.63339	9.32325	9.23152
PTPN6=6400465	azure3	49.6551	20.2508	54	48	-0.00867809	-0.722363	DN	10.5642	0.403012	10.269	10.5642	10.5576	10.1078	9.6001	10.0126	9.72362	9.54668
RPS29P14=5290220	azure3	136.623	101.966	77	80	-0.0109841	-1.28092	DN	10.5642	0.434248	10.5642	10.1261	9.98814	10.2149	10.1529	9.54017	9.51126	9.28324
RPS3AP44=6520273	azure3	204.517	146.088	67	73	-0.0167608	-1.73991	DN	10.5599	0.634698	10.5599	10.1878	9.93125	10.1219	10.2539	9.34019	9.02772	8.81998
LOC441506=1690435	azure3	200.039	137.003	61	58	-0.0140294	-1.64659	DN	10.5539	0.533792	10.5539	10.0071	9.99769	9.8402	9.86207	9.41323	9.12776	8.90728
GGH=160615	azure3	167.112	122.451	67	52	-0.011323	-1.41084	DN	10.5522	0.420239	10.5522	10.0399	9.96575	10.0612	10.1961	9.75384	9.61978	9.14139
RPLP2P3=4290349	azure3	198.2	119.896	56	51	-0.0123523	-1.15534	DN	10.5483	0.442203	10.5483	10.5268	10.4774	10.2203	10.3543	9.89205	9.62266	9.393
RPL14=3930008	azure3	179.767	122.682	67	59	-0.00909672	-0.863231	DN	10.5417	0.331788	10.5417	10.4408	10.3888	10.3981	10.3392	9.97836	9.77467	9.67847
PDIA3P1=780632	azure3	25.6786	16.0614	47	54	-0.00657753	-0.745703	DN	10.5406	0.27957	10.4601	10.3058	10.0053	10.2826	10.5406	10.2981	9.95035	9.71435
PTDSS1=60128	azure3	120.135	59.9998	51	47	-0.00700953	-0.482086	DN	10.534	0.272868	10.2087	10.5239	10.534	10.269	10.0751	10.1604	9.95198	9.72663
TUBBP2=3310288	azure3	236.56	133.772	50	42	-0.0101872	-0.892234	DN	10.5277	0.359364	10.4295	10.5277	10.4763	10.419	10.1199	10.0534	9.8007	9.53724
RPSAP19=6180095	azure3	134.323	102.576	71	66	-0.0139788	-1.7855	DN	10.5243	0.551952	10.5243	9.8689	9.61732	9.78404	9.88418	9.23744	9.13321	8.73885
UBE2V1P2=6860292	azure3	85.5738	61.5383	65	62	-0.0089261	-1.02185	DN	10.5243	0.334988	10.5243	10.1081	10.1415	10.2246	10.3108	9.95994	9.67233	9.5025
HPRT1=6400270	azure3	290.495	186.153	48	44	-0.0127654	-1.15602	DN	10.5047	0.470222	10.5047	10.4643	10.3369	10.3295	10.1865	9.77248	9.40052	9.34869
RASGRP3=2450400	azure3	24.0091	10.1043	33	27	-0.0066414	-0.218031	DN	10.5006	0.364186	9.84214	9.85078	10.4099	10.5006	10.4401	10.0583	9.62615	9.62411
CD69=2710575	azure3	21.1645	11.8178	57	52	-0.00928018	-0.961278	DN	10.4973	0.617683	9.57818	10.4973	8.73666	8.98065	8.9309	8.90413	8.86557	8.6169
IRF8=150072	azure3	24.9264	9.2419	40	44	-0.0072694	-0.122991	DN	10.4961	0.432284	9.37862	9.79388	10.4961	9.7214	9.55053	9.43379	9.09417	9.25563
RBM38=3140750	azure3	51.3377	21.8263	58	41	-0.0109661	-0.54267	DN	10.4718	0.519736	9.24833	9.49629	10.4718	9.8206	9.43986	9.32012	9.14033	8.70566
PLSCR3=6940255	azure3	103.164	61.8546	40	51	-0.00760572	-0.945597	DN	10.4703	0.300857	10.4703	10.2649	10.1135	9.92668	9.94046	9.90498	9.70273	9.52473
RPS21=2690338	azure3	288.72	172.672	55	53	-0.0167191	-1.45248	DN	10.4653	0.60094	10.4614	10.4019	10.4653	10.4222	10.1656	9.62932	9.21371	9.00887
LOC641848=2640255	azure3	192.28	134.431	71	74	-0.0158437	-1.74945	DN	10.4619	0.594568	10.4619	9.95844	9.88449	9.80136	10.066	9.30039	8.9656	8.71246
CENPW=540215	azure3	322.28	192.169	53	57	-0.0163719	-1.45354	DN	10.4604	0.575473	10.4053	10.3996	10.4604	10.3218	10.0434	9.66056	9.30083	8.95175
LOC648024=2000025	azure3	56.0409	30.1209	61	49	-0.00920813	-0.91792	DN	10.4467	0.317164	10.3727	10.4467	10.1874	10.3103	10.3398	10.1792	10.0071	9.4548
LRR1=10253	azure3	245.352	154.307	48	39	-0.0107909	-0.984188	DN	10.4392	0.375198	10.3247	10.2649	10.2303	10.4392	10.1828	9.90043	9.68048	9.34048
RPL14=2140753	azure3	161.622	94.8683	55	50	-0.0102469	-1.01677	DN	10.4319	0.385545	10.4319	10.3318	10.2798	10.0889	10.0278	9.71238	9.5131	9.41508
CDK1=1050706	azure3	141.851	91.3642	59	48	-0.0121538	-1.04253	DN	10.4204	0.435258	10.2173	10.1696	10.2444	10.4204	10.1713	9.6694	9.53784	9.17478
RPL23A=4920408	azure3	128.32	82.2729	51	58	-0.00948263	-0.987239	DN	10.3981	0.319296	10.3981	10.3108	10.2124	10.2716	10.2528	10.0992	9.89915	9.41082
HAVCR2=5220093	azure3	31.9017	17.3286	70	52	-0.00839686	-0.943839	DN	10.396	0.297553	10.396	10.1194	10.0856	10.2239	10.2641	10.0233	9.80527	9.45213
DLGAP5=240221	azure3	284.535	173.217	55	54	-0.0147457	-1.39291	DN	10.3898	0.499398	10.3898	10.3247	10.2862	10.3195	10.1187	9.83422	9.48609	8.99694
LOC731314=4120538	azure3	157.22	84.1394	51	51	-0.00784048	-0.599822	DN	10.3862	0.28369	10.1808	10.2547	10.3862	10.3166	10.1022	9.91986	9.76375	9.58097
LOC100130154=2370167	azure3	250.992	176.43	59	60	-0.0184469	-1.85842	DN	10.3802	0.719147	10.3802	9.90849	9.79528	9.94198	10.0807	8.93999	8.6099	8.52174
RFC4=2030315	azure3	319.669	192.852	47	35	-0.0121678	-1.07102	DN	10.3784	0.422847	10.3226	10.3784	10.2474	10.1952	10.2321	9.90849	9.46841	9.25155
CLECL1=6370414	azure3	201.385	135.377	60	43	-0.0136558	-1.41542	DN	10.3688	0.543992	10.3688	10.087	9.83328	9.94855	9.66563	9.30729	8.84841	8.9534
UBALD2=520278	azure3	55.9907	33.4657	54	49	-0.0107599	-1.08484	DN	10.3507	0.535496	9.836	10.3507	9.50464	9.07049	9.12429	9.07134	8.92107	8.75116
TPI1P1=7400193	azure3	130.558	79.2576	40	40	-0.00885846	-0.811972	DN	10.3365	0.396757	10.3365	10.3218	10.1609	9.82281	10.0595	9.63481	9.24907	9.5245
DPYSL2=3290685	azure3	171.792	116.452	46	37	-0.0091063	-1.01259	DN	10.3303	0.367687	10.3303	10.1176	10.0159	9.74495	9.81715	9.6486	9.28956	9.31767
LOC645691=6110673	azure3	174.168	119.533	53	48	-0.00869174	-0.953843	DN	10.3267	0.330245	10.3267	10.0562	10.0783	9.96924	9.97678	9.61247	9.49213	9.37289
RPL26P33=5910196	azure3	134.962	103.537	81	81	-0.0105614	-1.42637	DN	10.3211	0.461991	10.3211	9.66604	9.51693	9.63105	9.80458	9.06819	9.14019	8.89473
RPL36P14=150750	azure3	93.9789	58.1353	53	52	-0.0102979	-1.07985	DN	10.3211	0.385472	10.3211	10.1402	10.0281	10.1086	9.86085	9.52772	9.44651	9.24125
TMEM106C=1430537	azure3	222.983	117.424	45	48	-0.0127312	-1.13045	DN	10.3194	0.447749	10.2333	10.248	10.3194	10.0772	10.0495	9.6386	9.41061	9.10286
OIP5=7000161	azure3	134.297	94.5766	40	34	-0.0105053	-1.14162	DN	10.315	0.398816	10.315	10.0352	9.7441	10.2183	10.1739	9.77489	9.46417	9.17341
HMMR=4050400	azure3	164.68	96.4457	49	54	-0.00876823	-0.739143	DN	10.301	0.310957	10.1713	10.1529	10.1095	10.301	10.2315	9.99762	9.61848	9.43217
TK1=4730196	azure3	226.728	126.283	51	56	-0.0163098	-1.31787	DN	10.2993	0.556675	9.95592	10.2296	10.2993	10.1314	9.89266	9.77711	9.30434	8.63805
RPS27P7=4830377	azure3	132.471	92.3653	77	73	-0.0123224	-1.31523	DN	10.2884	0.466045	10.2884	9.90308	9.88796	10.1352	9.91468	9.31338	9.26956	8.97322
HSPD1P4=7320296	azure3	245.776	164.323	48	58	-0.0112589	-1.22962	DN	10.2847	0.415174	10.2847	9.96819	9.92381	9.8594	9.84683	9.48141	9.21813	9.0551
CDKN3=5260014	azure3	250.181	158.247	54	49	-0.0114706	-1.07648	DN	10.2816	0.403563	10.2816	10.1846	10.1204	10.1824	9.98673	9.76547	9.37289	9.20509
MTPN=5890630	azure3	113.538	80.4433	32	45	-0.00642196	-0.728261	DN	10.273	0.288172	10.273	10.0195	9.86593	10.0653	9.73331	9.73927	9.39005	9.54471
RGS10=3830092	azure3	226.811	149.371	49	46	-0.0102978	-0.953759	DN	10.269	0.368384	10.2043	10.0223	10.0508	10.269	10.0807	9.78257	9.43457	9.25055
EEF1A1P11=3990672	azure3	140.559	105.093	63	64	-0.0103788	-1.24597	DN	10.2629	0.401719	10.2629	9.77204	9.65819	9.91808	9.94559	9.45572	9.27241	9.01691
HSPE1=110110	azure3	43.797	31.9402	33	47	-0.00788379	-0.800994	DN	10.2593	0.327629	10.2173	9.97975	10.1773	9.8699	10.2593	9.56745	9.59226	9.41631
MRPL11=4670424	azure3	267.63	145.361	48	55	-0.0126427	-0.964295	DN	10.247	0.447869	9.96952	10.1878	10.247	10.1883	9.84457	9.64333	9.33505	9.00522
SLBP=4280603	azure3	244.677	153.986	41	49	-0.010807	-1.11375	DN	10.2455	0.404427	10.2455	10.0189	10.1293	9.83354	9.73611	9.54536	9.24653	9.13172
MTHFD2=1300706	azure3	136.18	76.4518	43	25	-0.00689213	-0.515407	DN	10.2448	0.288229	10.0987	10.0028	10.0612	10.2448	10.0675	9.81882	9.39767	9.58328
HNRNPA1P10=7320424	azure3	163.604	95.0228	38	32	-0.00654645	-0.611934	DN	10.2321	0.299483	10.2321	10.1194	10.1109	10.0044	9.9155	9.54734	9.43421	9.62021
RPL31P4=6020541	azure3	234.135	158.279	55	47	-0.0103266	-0.977177	DN	10.2302	0.402385	10.2302	10.0981	10.0497	10.0342	9.98986	9.40155	9.30149	9.25306
LOC730288=2640358	azure3	160.907	97.7604	59	70	-0.0127168	-1.14153	DN	10.2257	0.472173	10.1937	10.2257	10.1977	9.96736	10.2081	9.39888	9.40114	9.0522
DBI=2480338	azure3	212.749	143.609	62	47	-0.0128198	-1.37096	DN	10.1958	0.485291	10.1958	9.82792	9.79814	9.91236	9.57357	9.20581	8.98679	8.82483
HSPA4=5090368	azure3	176.38	102.274	31	31	-0.00737563	-0.685811	DN	10.1931	0.269485	10.1931	10.1362	10.1392	10.189	9.93078	9.76415	9.64693	9.50726
LOC441743=70286	azure3	105.947	76.2967	65	66	-0.00735273	-0.900734	DN	10.1835	0.34073	10.1835	9.84045	9.6448	9.82184	9.81519	9.23248	9.29408	9.28273
NTAN1=5960477	azure3	63.985	34.8778	58	60	-0.00794216	-0.577861	DN	10.1786	0.370492	9.92384	10.1688	10.1786	9.86412	9.45695	9.42321	9.28259	9.34598
LOC728732=1990328	azure3	135.38	77.7383	35	42	-0.00695815	-0.525832	DN	10.1778	0.301147	10.0008	10.1778	10.1209	9.95804	9.82578	9.4451	9.49538	9.47497
AURKB=6770026	azure3	258.93	142.027	61	55	-0.014686	-1.24833	DN	10.1752	0.504024	9.86644	9.90914	10.1752	9.97678	9.78816	9.49895	9.22889	8.61811
LOC100130932=2570379	azure3	200.281	133.557	43	48	-0.00963756	-0.936683	DN	10.1713	0.359325	10.1713	9.98925	9.85603	10.1688	10.0132	9.62203	9.35929	9.23463
CEP55=7510709	azure3	193.391	122.197	61	52	-0.00882038	-0.946956	DN	10.1277	0.318076	10.1277	9.90454	9.82123	9.94855	9.74342	9.62659	9.33794	9.1807
PABPC1P4=870609	azure3	143.813	107.502	47	50	-0.010381	-1.22095	DN	10.1185	0.396243	10.1185	9.65872	9.67251	9.66056	9.76186	9.25563	9.11652	8.8975
LOC643997=2510022	azure3	190.713	141.97	58	57	-0.0128377	-1.3955	DN	10.1151	0.486172	10.1151	9.75384	9.60941	9.6467	9.86595	9.15634	8.93232	8.7196
BZW2=1440612	azure3	241.14	144.051	46	43	-0.0110341	-0.999975	DN	10.1141	0.404361	10.067	10.1098	10.1141	9.7646	9.70801	9.57727	9.19947	9.06699
RPL13P5=6840324	azure3	157.661	95.2847	56	55	-0.00886755	-0.895199	DN	10.1098	0.334335	10.1098	10.1098	9.87997	9.81834	9.75563	9.48201	9.35929	9.21456
COMMD8=1770400	azure3	113.016	78.7642	59	63	-0.0105208	-1.15851	DN	10.1092	0.376927	10.1092	9.78491	9.68607	9.94198	9.95115	9.64133	9.32788	8.9507
C19orf48=2850630	azure3	168.511	84.9176	53	52	-0.0086703	-0.615761	DN	10.0982	0.326137	9.76547	10.0562	10.0982	9.88896	9.66855	9.50091	9.42426	9.14971
LOC391532=2450255	azure3	188.317	124.583	60	54	-0.00941144	-0.870227	DN	10.0883	0.354866	10.068	10.0883	9.89444	9.94451	9.92978	9.39999	9.36388	9.19776
RPL26P19=450382	azure3	144.131	108.926	68	67	-0.0107407	-1.48174	DN	10.0873	0.474132	10.0873	9.34341	9.25383	9.45173	9.52131	8.7738	8.92194	8.60559
LOC728060=5270538	azure3	60.8445	49.4944	67	75	-0.00647192	-0.972087	DN	10.0853	0.362392	10.0853	9.37862	9.35903	9.49558	9.81565	9.11483	9.07016	9.11323
RFC4=7210435	azure3	211.171	133.633	34	50	-0.0102867	-1.01545	DN	10.0734	0.358788	10.0399	10.0734	9.87214	9.81587	9.72012	9.55482	9.34177	9.02447
GMNN=4830373	azure3	250.271	146.803	44	44	-0.0118411	-1.09164	DN	10.0699	0.416042	9.88584	9.81045	10.0699	9.75814	9.58525	9.40725	9.19509	8.79419
RANBP1=7000735	azure3	113.154	64.1009	51	49	-0.00757561	-0.771891	DN	10.0678	0.285787	10.0294	9.94046	10.0678	9.97055	9.61669	9.57974	9.61185	9.25747
NHP2=6550291	azure3	241.415	125.161	35	43	-0.0099965	-0.676372	DN	10.0672	0.367603	9.64607	9.89819	10.0672	9.93455	9.70629	9.43636	9.29616	8.9697
CCNF=3130541	azure3	142.635	73.4044	57	51	-0.00978487	-0.63255	DN	10.066	0.36638	9.61755	9.74716	10.066	9.89513	9.75795	9.5669	9.14257	8.985
DLGAP5=5220095	azure3	268.415	164.048	62	55	-0.0107431	-0.962141	DN	10.0486	0.386391	10.0462	10.0486	9.89119	9.9765	9.80649	9.53784	9.17675	9.08405
LOC730455=6510075	azure3	45.3987	26.968	69	71	-0.00800241	-0.734241	DN	10.0462	0.355777	10.011	10.0462	9.95096	9.88296	9.38404	9.40052	9.22374	9.27678
RPL12P14=6250537	azure3	123.842	89.0071	63	48	-0.00667662	-0.649906	DN	10.0404	0.284931	10.0404	9.91492	9.77493	9.92292	9.9574	9.40793	9.37188	9.39052
SNORA79=1090196	azure3	44.4097	23.8769	48	39	-0.0157572	-1.8141	DN	10.0116	0.560432	10.0116	9.5988	9.39973	9.5209	9.7943	9.49747	8.99548	8.19748
ATL3=1240243	azure3	228.571	118.911	46	30	-0.010451	-0.655393	DN	10.006	0.401711	9.61416	10.006	9.98473	10.0049	9.48264	9.55672	9.12429	8.95877
H3F3AP4=2360136	azure3	131.581	103.078	66	73	-0.01029	-1.28204	DN	9.98049	0.433058	9.98049	9.39616	9.3435	9.40034	9.75384	9.00321	8.88403	8.69845
LOC730278=6770601	azure3	101.38	78.9701	69	59	-0.00830773	-1.04778	DN	9.9757	0.338402	9.9757	9.54756	9.41563	9.71501	9.61798	9.16715	9.19763	8.92792
STMN1=3460707	azure3	219.065	113.888	49	50	-0.0102394	-0.602867	DN	9.97252	0.443109	9.56922	9.85229	9.97252	9.92536	9.30115	9.21171	8.82822	8.96635
CARD11=1450671	azure3	18.43	11.2886	45	37	-0.00605529	-0.657836	DN	9.96637	0.248284	9.84595	9.92857	9.6812	9.88774	9.68067	9.96637	9.75064	9.18811
RHOQP3=5960167	azure3	164.196	119.913	54	52	-0.00714954	-0.825117	DN	9.96589	0.266962	9.96589	9.71082	9.69425	9.63481	9.69726	9.40858	9.29392	9.14077
RPS7=6330647	azure3	163.125	96.3803	51	49	-0.00790774	-0.881247	DN	9.96283	0.323764	9.96283	9.7934	9.71386	9.8031	9.38746	9.22775	9.29341	9.08158
CDC45=2320170	azure3	300.373	169.441	59	65	-0.0148082	-1.26776	DN	9.94615	0.50682	9.77759	9.8365	9.94615	9.85765	9.54969	9.40685	8.95936	8.50983
USP1=1170689	azure3	109.858	62.9203	39	47	-0.00733287	-0.661808	DN	9.93958	0.311061	9.84663	9.90808	9.93958	9.53142	9.42121	9.42101	9.17253	9.18482
RPS27P9=6350440	azure3	116.549	93.4679	81	82	-0.0113113	-1.58099	DN	9.92884	0.506673	9.92884	8.95984	9.06551	9.08	9.354	8.68259	8.47853	8.34785
RPL26P6=2900022	azure3	121.468	90.9629	77	81	-0.0109662	-1.55974	DN	9.92265	0.499734	9.92265	9.00813	9.02988	9.12556	9.11464	8.54867	8.47179	8.36291
MELK=160097	azure3	198.58	118.473	59	56	-0.0107451	-0.958335	DN	9.92081	0.374861	9.74552	9.7343	9.71597	9.92081	9.50209	9.55409	9.13286	8.78719
TUBAP2=1740673	azure3	119.326	81.4061	64	65	-0.0114025	-1.32129	DN	9.91928	0.440691	9.91928	9.73331	9.43141	9.46199	9.34705	8.89497	9.00741	8.59799
LOC387825=2230767	azure3	188.698	126.458	62	64	-0.0137365	-1.37773	DN	9.91618	0.483354	9.91618	9.71059	9.58305	9.69726	9.75175	9.19254	8.90728	8.53845
RPS24=10546	azure3	237.983	143.278	52	41	-0.0126906	-1.22137	DN	9.91181	0.459393	9.91181	9.60612	9.86182	9.811	9.50441	9.23548	8.88889	8.69044
CENPA=2600392	azure3	263.339	156.511	53	52	-0.0118144	-0.935948	DN	9.90762	0.408492	9.69091	9.86128	9.90762	9.80458	9.58442	9.50591	9.07104	8.75496
HNRNPC=1500201	azure3	192.337	135.238	43	54	-0.00893113	-0.962807	DN	9.90256	0.318814	9.90256	9.69916	9.63327	9.56709	9.67847	9.39485	9.13806	8.93976
HS.554324=580102	azure3	37.3474	22.22	45	44	-0.0150216	-1.09132	DN	9.89862	0.543747	9.35766	9.87575	9.52663	9.89862	9.64249	9.59141	8.95602	8.26634
TPI1P2=7560053	azure3	83.0098	47.16	34	51	-0.00737369	-0.667083	DN	9.88688	0.308456	9.76926	9.88688	9.63316	9.53653	9.49284	9.16768	9.08887	9.10218
KIF11=1110022	azure3	276.221	169.294	55	47	-0.0124165	-1.13762	DN	9.88347	0.464093	9.88347	9.72859	9.87891	9.63881	9.42608	9.23056	8.74954	8.74584
HMMR=4060064	azure3	76.7074	48.7177	58	48	-0.00574341	-0.576513	DN	9.86741	0.22163	9.85315	9.83445	9.54926	9.86741	9.71651	9.71105	9.39784	9.27663
KIF20B=5900433	azure3	166.051	84.842	52	40	-0.00791392	-0.570419	DN	9.85869	0.298273	9.64355	9.85869	9.83839	9.84457	9.43496	9.58854	9.22139	9.07313
NCAPD2=2680497	azure3	75.8067	36.3817	54	57	-0.00726192	-0.670546	DN	9.85375	0.245243	9.8029	9.78587	9.85375	9.75152	9.67164	9.61161	9.40114	9.13236
KIFC1=7330674	azure3	205.447	121.639	45	40	-0.0115449	-1.11565	DN	9.84357	0.394911	9.7934	9.6108	9.84357	9.83839	9.57423	9.50951	9.21786	8.67774
RAD51C=5910215	azure3	232.843	128.785	43	44	-0.00887406	-0.715363	DN	9.8435	0.33957	9.67982	9.82722	9.8435	9.70801	9.39767	9.21427	9.13358	8.96446
AMY1A=1740220	azure3	209.509	149.216	55	60	-0.0173655	-1.95805	DN	9.83422	0.631288	9.83422	9.32856	9.18424	9.0305	9.24432	8.84208	8.20694	7.87617
PGAM1=2680706	azure3	31.273	21.3706	56	50	-0.00630258	-0.661119	DN	9.83207	0.244695	9.83105	9.83207	9.54175	9.52658	9.75384	9.56475	9.27633	9.16993
KPNA2=4230196	azure3	110.216	74.105	55	64	-0.0098831	-0.824996	DN	9.81936	0.348548	9.68192	9.73182	9.71485	9.8087	9.81936	9.33989	9.20971	8.85692
PPIB=2900112	azure3	54.6315	42.8455	73	73	-0.00866423	-1.24906	DN	9.81587	0.364041	9.81587	9.18572	9.23264	9.11946	9.30945	8.90259	8.92399	8.56681
PKM=2030093	azure3	131.423	67.0185	53	41	-0.00833236	-0.776306	DN	9.81439	0.313714	9.71147	9.72362	9.81439	9.42067	9.37457	9.51041	9.07883	8.93516
LOC653874=7330301	azure3	147.502	99.9919	68	58	-0.0137997	-1.46686	DN	9.81176	0.48286	9.81176	9.62326	9.34197	9.50673	9.41115	9.08092	8.76984	8.3449
NUSAP1=6350053	azure3	206.076	131.54	48	54	-0.0100185	-0.926338	DN	9.81045	0.34106	9.78061	9.76186	9.68452	9.81045	9.59594	9.48498	9.16463	8.85427
CCL3L1=4250053	azure3	31.3539	13.9576	59	43	-0.0107932	-0.55948	DN	9.80921	0.480047	8.84431	9.50307	9.80921	9.2134	8.96772	8.69129	8.82656	8.28483
KBTBD8=6370523	azure3	39.9784	17.9228	61	43	-0.00518201	-0.177777	DN	9.8074	0.278783	9.26127	9.8074	9.68598	9.29677	9.22374	9.22139	9.01379	9.08349
MRPL1=2680435	azure3	199.651	136.134	50	46	-0.00967324	-0.957443	DN	9.7971	0.342206	9.7971	9.63686	9.53891	9.6848	9.68109	9.34737	9.04384	8.83966
LOC729964=840048	azure3	175.718	108.688	47	50	-0.00960916	-0.969804	DN	9.79364	0.333544	9.73814	9.79364	9.60619	9.61848	9.49094	9.27389	9.28386	8.76833
RPL10P8=5360307	azure3	60.1175	43.9308	72	67	-0.00594066	-0.97659	DN	9.78305	0.296529	9.78305	9.19972	9.09824	9.18375	9.23831	8.93311	8.96131	8.80646
PARPBP=990136	azure3	213.128	132.262	38	46	-0.0132739	-1.23049	DN	9.78111	0.456617	9.71965	9.77072	9.51317	9.78111	9.75087	9.33664	9.06603	8.48916
EXOSC9=3520070	azure3	130.878	83.0233	46	1	-0.00789525	-0.762287	DN	9.77072	0.298955	9.77072	9.68459	9.71658	9.65093	9.47616	9.17341	9.15962	9.00843
UTP3=5490102	azure3	19.0809	13.5642	62	58	-0.00619555	-1.00796	DN	9.76872	0.320952	9.76872	9.32343	8.97633	9.05422	9.50744	9.21944	9.0461	8.76076
ZWILCH=7000743	azure3	207.484	119.535	61	56	-0.00910627	-0.717651	DN	9.74975	0.316994	9.54619	9.74975	9.61068	9.62203	9.54382	9.53653	9.06589	8.82854
CD58=5900594	azure3	192.146	134.994	51	57	-0.0106739	-1.03267	DN	9.74641	0.400897	9.74641	9.57294	9.49235	9.54668	9.5131	9.01148	8.76973	8.71374
KIF11=4060176	azure3	267.927	160.334	53	43	-0.0115333	-1.03225	DN	9.74169	0.396742	9.60304	9.58689	9.74169	9.46163	9.46293	9.22614	8.91742	8.57079
CDCA7=2070520	azure3	152.819	77.2362	54	58	-0.0126797	-0.983102	DN	9.73754	0.511335	9.42572	9.73754	9.58227	9.17341	8.95763	9.03408	8.30923	8.44261
ECT2=6840215	azure3	253.539	137.305	48	46	-0.011481	-0.889397	DN	9.73737	0.42539	9.32532	9.44704	9.73737	9.32044	9.20094	8.8994	8.7022	8.43592
RGS2=3400019	azure3	118.611	64.4601	49	50	-0.0102598	-0.544093	DN	9.73557	0.464713	8.94518	9.73557	9.37147	9.00144	8.88543	8.61362	8.39929	8.40109
RAD51AP1=4150196	azure3	203.347	114.192	58	50	-0.0087338	-0.75899	DN	9.73331	0.329128	9.51544	9.73331	9.56236	9.35352	9.15793	9.22807	8.93285	8.75645
LOC146880=3420400	azure3	111.576	66.9376	57	52	-0.00840377	-0.651741	DN	9.71965	0.290253	9.53068	9.71965	9.66693	9.6694	9.49804	9.39094	9.15962	8.87894
ADD3=1010477	azure3	157.892	105.625	44	35	-0.00926437	-1.04954	DN	9.71877	0.371786	9.71877	9.51431	9.28663	9.30374	9.14537	8.88273	8.74141	8.66923
CMTM3=3890551	azure3	128.787	76.6023	41	49	-0.0119842	-1.18951	DN	9.7065	0.53411	9.57546	9.7065	9.29721	9.11805	8.59979	8.63028	8.36488	8.38595
RPS4XP13=4730368	azure3	102.184	63.841	66	66	-0.011877	-1.23414	DN	9.70344	0.467835	9.70344	9.52232	9.18067	9.21614	9.36166	8.83196	8.44261	8.46931
TMEM97=3420541	azure3	220.124	121.344	41	41	-0.00926476	-0.691284	DN	9.70189	0.382398	9.45532	9.70189	9.4935	9.42859	9.17253	8.91082	8.65806	8.76404
FABP5P2=4540475	azure3	335.118	196.837	53	54	-0.0151789	-1.29255	DN	9.69559	0.552892	9.67363	9.65797	9.69559	9.66472	9.33763	8.92835	8.5014	8.38108
RFC5=4890731	azure3	241.846	131.867	54	50	-0.0102537	-0.881829	DN	9.67916	0.358341	9.6307	9.67916	9.66739	9.67666	9.42321	9.23929	8.98512	8.74887
RHOC=4250327	azure3	62.1911	33.5762	45	46	-0.00792449	-0.836637	DN	9.66979	0.35581	9.60304	9.66979	9.26826	9.24484	8.99858	8.86031	8.7842	8.7664
RPL12P14=4040307	azure3	69.7501	52.3703	62	67	-0.00465078	-0.560364	DN	9.66125	0.238005	9.66125	9.34403	9.37692	9.50631	9.4831	8.97167	9.10644	9.10088
YEATS4=3370747	azure3	179.061	106.529	42	40	-0.0108956	-1.06902	DN	9.66057	0.403865	9.54644	9.4301	9.66057	9.21456	9.15962	8.88735	8.80376	8.47742
TTK=5870725	azure3	218.021	115.788	51	37	-0.00841804	-0.500863	DN	9.65891	0.359315	9.25262	9.38562	9.65891	9.30514	9.18912	9.0552	8.52855	8.75176
S1PR4=3370075	azure3	101.772	52.0633	51	57	-0.00834419	-0.65863	DN	9.65797	0.318563	9.38746	9.65797	9.41439	9.44546	9.12256	9.04936	8.86938	8.72883
PFKP=2360452	azure3	133.079	76.3851	46	37	-0.00714114	-0.603759	DN	9.65532	0.250611	9.50991	9.65532	9.5283	9.42084	9.41735	9.32609	9.0636	8.90615
POLA2=4920537	azure3	140.64	76.8882	42	52	-0.00930692	-0.725119	DN	9.65489	0.333891	9.33587	9.65489	9.48861	9.56671	9.21701	9.17398	9.05589	8.61075
RNFT2=4860086	azure3	142.482	80.5974	43	42	-0.0094735	-0.977189	DN	9.6513	0.320121	9.6513	9.56632	9.52949	9.43636	9.38778	9.35794	9.05997	8.67411
RPS7=2690608	azure3	176.679	105.235	58	57	-0.00924179	-0.96756	DN	9.64376	0.345196	9.64376	9.505	9.46051	9.53068	9.1469	8.98911	8.96022	8.6762
MED30=1230292	azure3	142.708	81.2094	44	50	-0.00831281	-0.558351	DN	9.64208	0.302187	9.26721	9.51467	9.64208	9.46826	9.38809	9.15526	9.02582	8.70886
RPS3AP25=1440121	azure3	100.667	69.189	48	53	-0.0101431	-1.24724	DN	9.63644	0.41954	9.63644	9.21171	8.97786	9.23534	8.91928	8.63276	8.50828	8.3892
SPC24=5910349	azure3	105.19	47.3384	42	44	-0.0056434	-0.279745	DN	9.62336	0.300373	9.29214	9.47944	9.62336	9.26659	9.2026	8.8915	8.71773	9.0124
RPS3P3=4880195	azure3	154.912	96.9102	45	56	-0.00736246	-0.794094	DN	9.61798	0.285757	9.61798	9.47909	9.35351	9.26369	9.44774	9.02386	8.93153	8.82388
RPS27P23=4570301	azure3	148.539	110.973	66	67	-0.00860773	-0.90385	DN	9.61227	0.338534	9.61227	9.42101	9.22386	9.27915	9.46328	8.9917	8.7245	8.70842
KIAA0226L=2850286	azure3	163.741	88.6965	48	38	-0.0105146	-0.794036	DN	9.60196	0.371919	9.29714	9.51025	9.60196	9.3644	9.32213	9.36816	8.81374	8.5031
LOC642197=5130601	azure3	152.299	108.936	54	61	-0.00967522	-1.01104	DN	9.59781	0.349439	9.59781	9.37027	9.26062	9.44528	9.57114	9.16187	8.88656	8.58677
ZWINT=3800474	azure3	229.651	135.287	58	54	-0.00970257	-0.708562	DN	9.59486	0.360511	9.34471	9.59486	9.39742	9.40778	9.24695	9.1044	8.62661	8.63615
RPL7P9=7610608	azure3	91.564	72.2917	74	75	-0.00781296	-1.19778	DN	9.59466	0.357319	9.59466	8.84813	8.8863	9.02386	8.9375	8.63276	8.62601	8.39689
RPL37P6=3930707	azure3	160.98	119.447	69	67	-0.00981688	-1.05301	DN	9.59103	0.409739	9.59103	9.18853	9.19644	9.28751	9.40744	8.6497	8.56485	8.53801
RPL12P6=6250408	azure3	88.7555	51.9602	55	58	-0.0100394	-1.04333	DN	9.5808	0.35569	9.55727	9.5808	9.48892	9.39815	9.43551	9.06039	9.24082	8.51394
LOC642197=6620739	azure3	97.7103	67.529	54	53	-0.00604965	-0.621666	DN	9.58019	0.248751	9.58019	9.5093	9.20166	9.46856	9.38728	9.16681	8.93179	8.95852
RPL21P125=6620730	azure3	158.848	121.031	75	72	-0.00895795	-1.14283	DN	9.57497	0.372719	9.57497	9.06833	8.97749	9.01405	9.20486	8.69796	8.54094	8.43215
PLK4=3190470	azure3	235.411	129.183	53	53	-0.00921615	-0.695398	DN	9.57359	0.349099	9.29033	9.34487	9.57359	9.19182	9.23685	9.01669	8.60623	8.59493
NDC80=1050470	azure3	206.066	126.703	41	41	-0.00820162	-0.748787	DN	9.56887	0.295325	9.46671	9.32178	9.56887	9.39632	9.26839	9.10142	8.87615	8.71792
RPL7AP62=160575	azure3	141.468	100.447	68	64	-0.0080425	-0.96359	DN	9.56831	0.305929	9.56831	9.22705	9.16243	9.28273	9.31303	8.90044	8.86784	8.60472
ZYX=7320594	azure3	179.199	110.879	47	31	-0.00668577	-0.606777	DN	9.55459	0.270898	9.55459	9.55348	9.35729	9.35623	9.36501	9.12934	8.81671	8.94781
UHRF1=2940110	azure3	200.213	115.843	50	59	-0.0101204	-0.872315	DN	9.55315	0.370891	9.39616	9.41435	9.55315	9.2677	9.04555	9.09065	8.6416	8.52385
AHNAK=450553	azure3	52.5785	36.4537	49	63	-0.00543873	-0.425444	DN	9.55292	0.260828	9.43126	9.55292	9.41934	9.28751	9.19196	8.92097	8.84343	9.00581
LSM5=6650133	azure3	192.056	135.842	76	75	-0.0106402	-1.11102	DN	9.54133	0.431958	9.54133	9.22199	9.18717	9.23716	9.36095	8.54722	8.53827	8.43031
RPL9P25=4480446	azure3	163.598	121.659	76	82	-0.0131448	-1.57751	DN	9.53943	0.518524	9.53943	8.9511	8.73268	8.9859	9.08914	8.44402	8.17146	7.96193
NPM1P21=1690075	azure3	22.212	17.723	56	12	-0.00444468	-0.562547	DN	9.53632	0.250324	9.52252	9.19326	9.06398	9.26869	9.53632	8.96625	8.89918	8.95997
BIRC5=1230682	azure3	214.069	118.607	50	49	-0.00987142	-0.82531	DN	9.53612	0.349458	9.32484	9.53612	9.36095	9.46398	9.21281	8.94319	8.9	8.49953
FAM72D=1090725	azure3	268.038	174.725	47	57	-0.0150064	-1.54019	DN	9.52892	0.532188	9.52892	9.13045	9.25854	9.35046	9.24683	8.64826	8.44394	7.98873
RPS15AP34=650685	azure3	81.8985	64.0209	78	78	-0.00906645	-1.39797	DN	9.5245	0.443924	9.5245	8.64913	8.50446	8.89705	8.93887	8.34569	8.35836	8.12653
RPL26P16=2060280	azure3	130.998	100.712	76	80	-0.010847	-1.35352	DN	9.50894	0.455633	9.50894	8.81163	8.76357	9.04324	9.22614	8.583	8.30419	8.15542
NHP2=4570136	azure3	191.547	99.563	45	39	-0.00840108	-0.531714	DN	9.50876	0.317815	9.11297	9.45252	9.50876	9.39673	9.10685	8.99781	8.86728	8.58125
VRK1=2600739	azure3	176.665	102.5	47	40	-0.00852071	-0.771429	DN	9.5025	0.312969	9.5025	9.34519	9.48065	9.5025	9.23384	9.30298	8.77512	8.73107
CENPE=6100564	azure3	204.532	119.244	59	48	-0.00750526	-0.615934	DN	9.50022	0.271119	9.31749	9.22325	9.50022	9.48223	9.32856	9.21386	8.94169	8.70155
CBX3P9=5960066	azure3	184.619	110.437	52	53	-0.00704283	-0.638167	DN	9.48979	0.275288	9.48979	9.44298	9.43768	9.23685	9.3298	9.05575	8.78682	8.85162
MCM10=7570181	azure3	207.06	110.904	48	42	-0.0134724	-1.1105	DN	9.4819	0.490389	9.15172	9.05819	9.4819	9.19426	8.88462	8.77007	8.24211	8.04122
ZFAND6=4810674	azure3	98.3086	70.8044	69	52	-0.00579913	-0.635556	DN	9.4802	0.232644	9.4802	9.29714	9.23919	9.33072	9.24418	8.92036	8.91886	8.84464
DCK=5290703	azure3	72.1702	47.7575	43	38	-0.0078477	-0.710661	DN	9.47572	0.343569	9.31909	9.01908	9.03486	9.47572	9.23182	9.14257	8.47031	8.60842
ANXA2=770730	azure3	129.406	84.8269	58	63	-0.0124632	-1.24904	DN	9.46077	0.443527	9.46077	9.33374	9.14705	9.28628	9.04337	8.74834	8.47672	8.21173
KLF6=360110	azure3	79.4211	47.74	60	57	-0.0104005	-0.814596	DN	9.45729	0.497553	8.66229	9.45729	8.45434	8.37861	8.35189	8.1722	7.97023	7.84769
G3BP1=5720300	azure3	107.453	79.355	41	64	-0.00809269	-0.829368	DN	9.45192	0.335228	9.34434	9.09406	8.97449	9.19226	9.45192	8.81343	8.61618	8.51498
PLEKHO1=3450280	azure3	123.453	67.9574	36	33	-0.00697076	-0.549617	DN	9.4479	0.297308	9.44257	9.41153	9.4479	9.42753	9.22937	8.93574	8.71192	8.89295
MAP3K5=5810600	azure3	58.4623	27.5338	56	40	-0.00890579	-0.623421	DN	9.4458	0.358014	8.83036	8.86686	9.4458	8.90092	8.8981	8.80665	8.47853	8.20694
CD58=3610035	azure3	134.364	94.9256	68	67	-0.010252	-1.01691	DN	9.43217	0.367343	9.43217	9.34839	9.07913	9.24966	9.33841	9.05873	8.61974	8.41525
CDCA8=4830634	azure3	206.858	111.712	51	45	-0.00981077	-0.803612	DN	9.42801	0.342438	9.11637	9.21525	9.42801	9.14893	9.14353	8.91432	8.76424	8.31275
RMI2=4540072	azure3	107.447	52.2782	47	34	-0.00765843	-0.463138	DN	9.42743	0.289516	9.05079	9.21928	9.42743	9.3223	9.18454	9.00122	8.72009	8.58765
PHACTR1=3170139	azure3	70.1707	30.3339	56	44	-0.0080177	-0.534208	DN	9.42317	0.342776	8.83966	9.04368	9.42317	8.8537	8.72891	8.60488	8.51086	8.30545
ATP6V0E2=6180088	azure3	192.078	100.848	55	54	-0.0116438	-1.07197	DN	9.41343	0.414965	9.3025	9.38937	9.41343	9.14923	8.87108	8.85059	8.62367	8.23053
TRIP13=5700373	azure3	270.928	157.865	48	48	-0.0107398	-0.901759	DN	9.40963	0.402558	9.32818	9.37014	9.40963	9.20832	9.05748	8.74805	8.46828	8.42642
CDC42=1780564	azure3	223.489	139.938	51	56	-0.0109419	-1.19044	DN	9.4089	0.391248	9.4089	9.20629	9.09524	9.06819	8.92463	8.70545	8.51293	8.21846
POC1A=6660446	azure3	240.813	135.319	51	38	-0.00880899	-0.752041	DN	9.39888	0.304213	9.24951	9.39888	9.22423	9.38088	9.15343	9.01706	8.83683	8.49747
MUC1=7650026	azure3	28.3528	12.3689	44	34	-0.00608949	-0.0725402	DN	9.396	0.334279	8.63805	9.16877	9.35588	9.396	8.87703	8.71683	8.68405	8.56551
MCM2=6770408	azure3	139.404	67.9261	58	49	-0.0113689	-0.772479	DN	9.3916	0.435742	8.89581	9.27915	9.3916	8.98297	8.7103	8.74278	8.31231	8.12333
ZFP36L1=830164	azure3	47.9749	30.2364	52	48	-0.00758227	-0.750993	DN	9.38904	0.323559	9.38904	9.32594	9.1341	9.13467	9.00786	8.66368	8.55524	8.63805
LGALS3=5420377	azure3	51.439	35.1154	71	71	-0.00553565	-0.80398	DN	9.38641	0.276284	9.38641	8.92921	8.87788	8.83605	8.94845	8.60327	8.53625	8.58243
BTLA=2810064	azure3	236.79	144.517	48	37	-0.012923	-1.31566	DN	9.35898	0.489297	9.35898	9.2655	9.15035	8.80527	8.74072	8.53781	8.17367	8.04332
CCDC34=7040184	azure3	213.544	114.783	51	46	-0.0167782	-1.34417	DN	9.3521	0.595113	9.19851	9.3521	9.33229	9.31704	8.94678	8.70993	8.05335	7.85434
CHEK1=7200270	azure3	263.285	155.824	56	56	-0.0131074	-1.20478	DN	9.32435	0.45503	9.21356	9.2594	9.32435	9.03988	8.81809	8.90011	8.42369	8.00877
RPS7P10=2710377	azure3	93.8922	76.5098	66	74	-0.00790102	-1.06701	DN	9.32159	0.368984	9.32159	8.76973	8.68497	8.74497	9.18114	8.45394	8.42427	8.25458
LOC643308=1070278	azure3	90.911	69.9173	72	73	-0.00761954	-1.25024	DN	9.3184	0.389	9.3184	8.47705	8.47097	8.59476	8.54428	8.18474	8.19335	8.06816
EHD4=6400647	azure3	25.677	11.0995	57	10	-0.00424192	-0.106051	DN	9.31564	0.244897	8.69775	9.03356	9.31564	8.87832	8.68665	8.88446	8.62255	8.5917
PTGER4=2940438	azure3	74.0988	41.5725	55	49	-0.00840805	-0.685606	DN	9.30729	0.388897	8.82221	9.30729	8.7627	8.57169	8.39074	8.35279	8.18619	8.13661
HS.571502=7100367	azure3	37.8481	20.7578	34	40	-0.00592417	-0.396225	DN	9.28812	0.313782	8.79973	9.28812	9.05604	8.61311	8.50047	8.54586	8.47972	8.40351
DEPDC1B=2370441	azure3	283.052	171.627	51	44	-0.0145986	-1.26064	DN	9.28109	0.518568	9.26631	9.28109	9.18736	9.18755	9.05788	8.67669	8.13632	8.00567
CKAP2L=6380324	azure3	164.441	84.2936	56	46	-0.00776601	-0.466787	DN	9.2763	0.324716	8.77093	9.08899	9.2763	8.86728	8.64209	8.6631	8.41223	8.30415
FABP5P1=830682	azure3	197.431	140.652	68	69	-0.0124647	-1.48795	DN	9.27292	0.487644	9.27292	8.67815	8.67548	8.5905	8.74382	8.25046	7.89592	7.78498
RPL22P11=3060408	azure3	163.189	124.627	79	79	-0.0120063	-1.47205	DN	9.26309	0.503955	9.26309	8.53113	8.55664	8.56853	8.85468	8.16235	7.81411	7.79103
LOC402221=2340739	azure3	138.424	94.9257	32	45	-0.00952579	-1.01754	DN	9.26063	0.354988	9.26063	9.04073	8.8694	8.89908	8.938	8.79122	8.28153	8.24309
RPS2P9=4890358	azure3	207.21	129.911	44	48	-0.00783459	-0.772189	DN	9.26063	0.293716	9.24891	9.26063	9.13727	9.08141	8.99958	8.65901	8.71626	8.47672
FAM162A=5310736	azure3	175.308	127.429	65	55	-0.00896543	-1.0074	DN	9.24418	0.348961	9.24418	8.97353	8.85022	8.82095	9.00786	8.49633	8.36409	8.23678
PAQR4=3460132	azure3	156.228	78.9301	42	36	-0.00807874	-0.700001	DN	9.24388	0.320621	9.11113	9.24388	9.10651	8.86511	8.76544	8.71463	8.38411	8.41113
[truncated: 1,332 more rows]

## Sheet: No_IFN
Gene=Probe	moduleColour	TotalConnectivity	ModuleConnectivity	Overlap%WithIFNAlpha	Overlap%WithIFNGamma	Slope	SumDiff	Up/Dn	MaxExp	SD	0	1	3	6	12	24	48	96
[truncated: 2,000 more rows]
