# Supplementary material for: Network Analysis Identifies Proinflammatory Plasma Cell Polarization for Secretion of ISG15 in Human Autoimmunity
Source: J Immunol. 2016 Jun 29;197(4):1447–59. doi: 10.4049/jimmunol.1600624 (PMC4974491; doi:10.4049/jimmunol.1600624)
Supplement: Data Supplement [file JI_1600624.zip › JI_1600624_Supplemental_Table_3.xlsx]

## Sheet: Sheet1
Protein IDs	Protein names	Gene names	Peptides	Unique peptides	Peptides BC2	Peptides BC3	Peptides control_BC2	Peptides control_BC3	Sequence coverage [%]	Mol. weight [kDa]	Intensity BC2	Intensity BC3	Intensity control_BC2	Intensity control_BC3	LFQ intensity BC2	LFQ intensity BC3	LFQ intensity control_BC2	LFQ intensity control_BC3
P41226	Ubiquitin-like modifier-activating enzyme 7	UBA7	10	10	10	2	0	0	17.7	111.69	114190000	6257800	0	0	133750000	7972100	0	0
P28838-2;P28838;H0Y9Q1;H0Y983	Cytosol aminopeptidase	LAP3	13	13	10	7	0	0	32.6	52.771	66351000	34431000	0	0	73988000	36381000	0	0
Q7KZF4;H7C597	Staphylococcal nuclease domain-containing protein 1	SND1	5	5	5	3	0	0	7.9	102	33101000	24780000	0	0	39878000	24460000	0	0
Q9NX00	Transmembrane protein 160	TMEM160	4	4	4	0	0	0	17	19.657	39709000	0	0	0	42249000	0	0	0
O14933;O14933-2;E9PQT7;E9PKW8	Ubiquitin/ISG15-conjugating enzyme E2 L6	UBE2L6	4	4	4	1	0	0	44.4	17.769	35487000	2564800	0	0	44513000	0	0	0
Q9H171-4;Q9H171;Q9H171-7;Q9H171-3;Q9H171-2;Q9H171-6;Q9H171-5	Z-DNA-binding protein 1	ZBP1	5	5	3	3	0	0	15.5	43.786	15916000	21291000	0	0	18501000	0	0	0
Q9BZF1-3;Q9BZF1-2;Q9BZF1;F8VQX7;F8VVD3;F8VVE7;F8VZ43;F8VUA7	Oxysterol-binding protein-related protein 8;Oxysterol-binding protein	OSBPL8	3	3	3	0	0	0	6.1	96.955	3992300	0	0	0	5266700	0	0	0
Q9BRP8-2;Q9BRP8	Partner of Y14 and mago	WIBG	3	3	3	1	0	0	20.7	22.704	12407000	678780	0	0	13470000	0	0	0
O94874;O94874-3;O94874-2	E3 UFM1-protein ligase 1	UFL1	3	3	3	1	0	0	4.7	89.594	3168700	662110	0	0	3608900	0	0	0
G5E9S2;E7ET17;E7EWE5;P51659-3;P51659;P51659-2;E7EPL9;E7ER27	Peroxisomal multifunctional enzyme type 2;(3R)-hydroxyacyl-CoA dehydrogenase;Enoyl-CoA hydratase 2	HSD17B4	3	3	3	0	0	0	9.1	64.592	12111000	0	0	0	13746000	0	0	0
E7ERW7;Q92608;B3KXW9;E5RFJ0;Q92608-2	Dedicator of cytokinesis protein 2	DOCK2	3	3	3	0	0	0	2.6	153.37	11219000	0	0	0	13237000	0	0	0
C9JMU5;H3BLZ8;Q92841-1;Q92841-3;Q92841-2;Q92841;G5E9L5	Probable ATP-dependent RNA helicase DDX17	DDX17	3	2	3	3	0	0	5.8	72.575	9687400	12749000	0	0	13590000	11639000	0	0
Q9Y678	Coatomer subunit gamma-1	COPG1	4	4	2	3	0	1	5.8	97.717	10117000	10803000	0	0	0	10939000	0	0
Q06210-2;Q06210	Glutamine--fructose-6-phosphate aminotransferase [isomerizing] 1	GFPT1	2	2	2	0	0	0	3.7	76.758	3369000	0	0	0	3710500	0	0	0
P62917;E9PP36;E9PKZ0;E9PKU4;G3V1A1	60S ribosomal protein L8	RPL8	4	4	2	4	0	0	16	28.024	16901000	25956000	0	0	19792000	25713000	0	0
P53999;D6RC37;D6R970	Activated RNA polymerase II transcriptional coactivator p15	SUB1	3	3	2	2	0	1	23.6	14.395	5068900	7103700	0	319560	0	7487600	0	0
P53618	Coatomer subunit beta	COPB1	2	2	2	0	0	1	4.2	107.14	20084000	0	0	5645400	21825000	0	0	0
P43405;P43405-2	Tyrosine-protein kinase SYK	SYK	2	2	2	0	0	0	5.4	72.065	10451000	0	0	0	13788000	0	0	0
P16401	Histone H1.5	HIST1H1B	6	4	2	6	0	0	25.7	22.58	0	25145000	0	0	0	26059000	0	0
P01615	Ig kappa chain V-II region FR		2	2	2	1	0	1	17.7	12.059	112850000	3881000	0	21360000	123330000	0	0	0
O00571-2;B4DXX7;O15523;O00571;C9J8G5;C9J081;B4E3C4	ATP-dependent RNA helicase DDX3X;ATP-dependent RNA helicase DDX3Y	DDX3X;DDX3Y	2	2	2	1	0	1	3.1	71.354	1876100	1278000	0	1232200	0	0	0	1055200
M0R2R2;M0QZW1;Q9BZL6;M0QZ82;M0R2Z8	Serine/threonine-protein kinase D;Serine/threonine-protein kinase D2	PRKD2	3	3	2	0	0	1	5.5	80.142	2631000	0	0	3132200	3471000	0	0	0
J3QSB4;P26373;P26373-2	60S ribosomal protein L13	RPL13	3	3	2	3	0	0	23.8	14.692	18866000	21756000	0	0	20101000	25016000	0	0
F8VZN8;O14974-4	Protein phosphatase 1 regulatory subunit 12A	PPP1R12A	2	1	2	1	0	0	3.6	76.532	4752800	1363100	0	0	5137600	0	0	0
F8VPD4;P27708;H7C2E4	CAD protein;Glutamine-dependent carbamoyl-phosphate synthase;Aspartate carbamoyltransferase;Dihydroorotase	CAD	9	9	2	4	0	5	6.3	236.02	1133000	26481000	0	30660000	0	16354000	0	39685000
E7EMC7;Q13501-2;Q13501;E9PFW8;C9JRJ8	Sequestosome-1	SQSTM1	3	3	2	3	0	0	15.3	41.013	27886000	19239000	0	0	28805000	23051000	0	0
R4GN55;Q7Z739;R4GMS0;S4R373;S4R3N5;R4GMX0;F8W840;Q9BYJ9	YTH domain-containing family protein 3;YTH domain-containing family protein 1	YTHDF3;YTHDF1	2	2	1	1	0	0	3.9	63.696	1906900	474850	0	0	2121100	0	0	0
Q9NR45	Sialic acid synthase	NANS	1	1	1	1	0	0	2.8	40.307	0	0	0	0	0	0	0	0
Q96AG4	Leucine-rich repeat-containing protein 59	LRRC59	1	1	1	1	0	0	4.2	34.93	0	12127000	0	0	0	12945000	0	0
Q8NA61-2;Q8NA61	Spermatid-associated protein	SPERT	1	1	1	1	0	1	3.9	47.288	7482000	23099000	0	21843000	0	0	0	14122000
Q7Z2Z2-2;Q7Z2Z2	Elongation factor Tu GTP-binding domain-containing protein 1	EFTUD1	1	1	1	1	0	1	0.7	119.89	298610	0	0	1812200	0	0	0	1259000
Q5JXL7;G3V1Q4;E7ES33;E7EPK1;Q16181-2;Q16181	Septin-7	DKFZp586I031;SEPT7	1	1	1	1	0	0	10.2	10.892	635580	3844600	0	0	0	4031800	0	0
Q3B7J2-2;Q3B7J2	Glucose-fructose oxidoreductase domain-containing protein 2	GFOD2	1	1	1	0	0	0	7.1	30.911	6617900	0	0	0	8730600	0	0	0
Q15306-2;Q15306	Interferon regulatory factor 4	IRF4	1	1	1	0	0	0	2.9	51.644	1649700	0	0	0	2176300	0	0	0
Q14204	Cytoplasmic dynein 1 heavy chain 1	DYNC1H1	3	3	1	2	0	0	0.8	532.4	4938600	4063800	0	0	4938600	0	0	0
Q03518;F5H648	Antigen peptide transporter 1	TAP1	4	4	1	2	0	3	10.8	87.217	3864400	36174000	0	36965000	0	0	0	33161000
Q02878;F8VZA3;F8VWR1;F8VU16;F8VZ45;U3KQR5	60S ribosomal protein L6	RPL6	2	2	1	1	0	0	9	32.728	3967600	4138600	0	0	3967600	0	0	0
P62906	60S ribosomal protein L10a	RPL10A	3	3	1	3	0	0	16.1	24.831	5054300	34036000	0	0	0	36845000	0	0
P62424;Q5T8U3;Q5T8U2	60S ribosomal protein L7a	RPL7A	4	4	1	4	0	0	18	29.995	2426700	41927000	0	0	0	43567000	0	0
P61353;K7ELC7;K7EQQ9;K7ERY7	60S ribosomal protein L27	RPL27	4	4	1	4	0	0	38.2	15.798	4265700	44952000	0	0	0	46929000	0	0
P46778;G3V1B3;M0R181	60S ribosomal protein L21	RPL21	2	2	1	2	0	1	20.6	18.565	8842300	39027000	0	4450100	0	41231000	0	0
P36871	Phosphoglucomutase-1	PGM1	1	1	1	0	0	0	2.7	61.448	2075700	0	0	0	2738400	0	0	0
P30050	60S ribosomal protein L12	RPL12	2	2	1	2	0	1	15.2	17.818	42526000	43647000	0	25651000	0	46499000	0	0
P16885	1-phosphatidylinositol 4,5-bisphosphate phosphodiesterase gamma-2	PLCG2	1	1	1	0	0	0	0.9	147.87	3656800	0	0	0	3656800	0	0	0
P13498	Cytochrome b-245 light chain	CYBA	2	2	1	0	0	1	21	21.012	3621900	0	0	6514800	3621900	0	0	0
P06493;F8VXD2;K7ELV5;F8VYH9;F8VZZ0;E5RIU6;F8VTV8;F8VWX7;F8VZ51;K7EJ83;E7ESI2;H0YAZ9;E7EUK8;G3V5T9;E5RGN0;F5H6Z0;J3QSD7;B4DNF9;P06493-2;Q00535-2;P24941-2;Q00535;P24941;P11802;Q00526;Q00534;Q96Q40-2;P50750;Q96Q40-4;Q96Q40-3;O94921-3;Q96Q40-5;Q96Q40;O94921-2;O94921;Q07002;Q07002-2;P50750-2;Q00536;Q00536-3;Q07002-3;Q00537-2;Q00537;Q00536-2;Q9NYV4-3;Q14004-2;Q9NYV4-2;Q9NYV4;Q14004	Cyclin-dependent kinase 1;Cyclin-dependent kinase 4;Cyclin-dependent-like kinase 5;Cyclin-dependent kinase 2;Cyclin-dependent kinase 3;Cyclin-dependent kinase 6;Cyclin-dependent kinase 15;Cyclin-dependent kinase 9;Cyclin-dependent kinase 14;Cyclin-dependent kinase 18;Cyclin-dependent kinase 16;Cyclin-dependent kinase 17;Cyclin-dependent kinase 12;Cyclin-dependent kinase 13	CDK1;CDK4;CDK3;CDK2;CDK16;CDK14;CDK17;CDK12;CDK5;CDK6;CDK15;CDK9;CDK18;CDK13	2	2	1	0	0	2	7.7	34.095	3329900	0	0	882420	3329900	0	0	0
O95486	Protein transport protein Sec24A	SEC24A	1	1	1	0	0	0	1	119.75	0	0	0	0	0	0	0	0
O15511;O15511-2;B1ALC0	Actin-related protein 2/3 complex subunit 5	ARPC5	4	4	1	3	0	2	35.1	16.32	11691000	54123000	0	44309000	0	57525000	0	0
M0R3D6;M0R1A7;Q02543;M0R0P7;M0R117	60S ribosomal protein L18a	RPL18A	3	3	1	3	0	0	18.4	16.714	9956100	14698000	0	0	0	15309000	0	0
K7EKJ7;K7ES59;K7EK45;P26599;P26599-2;P26599-3	Polypyrimidine tract-binding protein 1	PTBP1	1	1	1	0	0	0	8.9	25.247	8914100	0	0	0	10255000	0	0	0
K7EIN1;K7ESN4;K7EIJ0;K7EIK1;K7ENL2;A6NG10;K7EMC9;Q969T9	WW domain-binding protein 2	WBP2	1	1	1	1	0	0	8.8	11.967	2181100	782610	0	0	0	875680	0	0
J3QR09;J3KTE4;P84098;J3QL15	Ribosomal protein L19;60S ribosomal protein L19	RPL19	3	3	1	3	0	0	17.6	23.134	0	15904000	0	0	0	16708000	0	0
J3KPL1;Q9NP80-3;Q9NP80-2;Q9NP80	Calcium-independent phospholipase A2-gamma	PNPLA8	1	1	1	0	0	0	2.4	81.743	9966900	0	0	0	9966900	0	0	0
J3KNJ2;H0YCQ8;B4E2Q4;Q7L2H7	Eukaryotic translation initiation factor 3 subunit M	EIF3M	1	1	1	0	0	0	9.4	21.692	1671600	0	0	0	1671600	0	0	0
H7BYF7;P33947-2;P33947	ER lumen protein-retaining receptor 2	KDELR2	1	1	1	1	0	1	44.7	4.127	33839000	3001900	0	24236000	0	0	0	22527000
H7BY10;K7EJV9;K7ERT8;A8MUS3;P62750;K7EMA7	60S ribosomal protein L23a	RPL23A	3	3	1	3	0	0	22.2	17.692	4182200	32466000	0	0	0	33983000	0	0
H0YJH7;G5E972;P42167;A2T926;P42167-2;P42166	Lamina-associated polypeptide 2, isoforms beta/gamma;Thymopoietin;Thymopentin;Lamina-associated polypeptide 2, isoform alpha;Thymopoietin;Thymopentin	TMPO	2	2	1	1	0	0	12.2	26.866	3580100	6821800	0	0	4723000	0	0	0
H0YDD4;E9PEJ4;P10515	Acetyltransferase component of pyruvate dehydrogenase complex;Dihydrolipoyllysine-residue acetyltransferase component of pyruvate dehydrogenase complex, mitochondrial	DLAT	1	1	1	1	0	0	3.5	51.201	8040700	0	0	0	8040700	0	0	0
H0YCK3;E7ENU4;P55265-5;P55265-3;P55265-2;P55265;P55265-4	Double-stranded RNA-specific adenosine deaminase	ADAR	3	3	1	2	0	0	4	132.65	4157600	6069800	0	0	5484900	0	0	0
H0Y9Y4;P61247;D6R9B6;D6RG13;D6RAT0;F5H4F9;E9PFI5;H0Y8L7;D6RB09;D6RAS7;D6RI02	40S ribosomal protein S3a	RPS3A	6	6	1	6	0	1	33.2	23.528	330640	21997000	0	143820	0	23158000	0	0
H0Y9X0;F5GX82;O94915	Protein furry homolog-like	FRYL	1	1	1	0	0	0	0.5	162.8	11953000	0	0	0	15769000	0	0	0
H0Y7H4;P05181	Cytochrome P450 2E1;Cytochrome P450 2E1, N-terminally processed	CYP2E1	1	1	1	1	0	1	3.7	41.334	0	0	0	0	0	0	0	0
H0Y449;P67809	Nuclease-sensitive element-binding protein 1	YBX1	1	1	1	1	0	0	5.1	41.905	3589300	5013800	0	0	0	5350700	0	0
G3XAN4;B4E0K2;Q15629	Translocating chain-associated membrane protein 1	TRAM1	1	1	1	1	0	1	6.9	33.435	3065700	14835000	0	10559000	0	0	0	9776800
F8WAX7;A8K0M9;Q9Y6D0	Selenoprotein K	SELK	1	1	1	1	0	0	16.7	8.2912	4414900	2823000	0	0	0	3158700	0	0
F8W7G7;P02751-12;P02751-4;P02751-10;P02751-6;P02751-5;P02751-9;P02751-14;P02751-13;P02751-8;P02751-17;P02751-3;P02751-11;P02751;P02751-7;P02751-15	Fibronectin;Anastellin;Ugl-Y1;Ugl-Y2;Ugl-Y3	FN1	1	1	1	0	0	0	0.6	243.23	3436100	0	0	0	3853900	0	0	0
F5H4W9;P27169	Serum paraoxonase/arylesterase 1	PON1	1	1	1	0	0	0	3.1	39.703	9465400	0	0	0	11080000	0	0	0
F5GWS8;P48723	Heat shock 70 kDa protein 13	HSPA13	1	1	1	0	0	1	3.4	29.391	1662900	0	0	1168800	0	0	0	1199400
E7ENZ3;B7ZAR1;E9PCA1;B4DYD8;P48643	T-complex protein 1 subunit epsilon	CCT5	2	2	1	2	0	0	3.7	53.848	2146100	6170200	0	0	0	6596900	0	0
C9JSG9;B7Z840;C9J165;B4DWJ2;P47897	Glutamine--tRNA ligase	QARS	1	1	1	0	0	0	4.9	20.057	4010100	0	0	0	4010100	0	0	0
C9JPI5		PBRM1	1	1	1	1	0	1	7	26.402	45171000	3830300	0	45729000	0	0	0	39161000
C9JJT5;F5H4H2;C9JU26;G3V325;P56134-4;P56134-3;P56134-2;P56134	ATP synthase subunit f, mitochondrial	ATP5J2-PTCD1;ATP5J2	2	2	1	1	0	0	44.4	5.9149	2551000	14913000	0	0	0	15828000	0	0
C9J719;C9JJ78;Q15125	3-beta-hydroxysteroid-Delta(8),Delta(7)-isomerase	EBP	1	1	1	1	0	1	11	16.721	12032000	8620000	0	10343000	0	0	0	8857200
B5MCW2;G5E9G0;P39023;H7C3M2;H7C422	60S ribosomal protein L3	RPL3	2	2	1	1	0	0	12.5	31.243	0	3370100	0	0	0	3770900	0	0
B4DZC3;Q9H0D6-2;Q9H0D6	5-3 exoribonuclease 2	XRN2	1	1	1	1	0	0	1.3	102.42	360890	1004900	0	0	0	1085800	0	0
B0YIW6;P48444-2;P48444	Coatomer subunit delta	ARCN1	1	1	1	1	0	0	2	61.626	5653500	2897200	0	0	6215100	0	0	0
A8MVQ3;B4DKY1;P49589-2;P49589;P49589-3	Cysteine--tRNA ligase, cytoplasmic	CARS	1	1	1	0	0	0	2.8	84.471	3833100	0	0	0	5056700	0	0	0
Q9Y3Y2-4;Q9Y3Y2;Q9Y3Y2-3;Q5T7Y7	Chromatin target of PRMT1 protein	CHTOP	2	2	0	2	0	0	14.4	21.918	0	5900800	0	0	0	6171300	0	0
Q9P299	Coatomer subunit zeta-2	COPZ2	1	1	0	0	0	1	4.3	23.548	0	0	0	3346500	0	0	0	3434100
Q9H444	Charged multivesicular body protein 4b	CHMP4B	2	2	0	2	0	0	11.2	24.95	0	6366200	0	0	0	6869600	0	0
Q92538	Golgi-specific brefeldin A-resistance guanine nucleotide exchange factor 1	GBF1	1	1	0	1	0	0	0.9	206.44	0	1147000	0	0	0	1283400	0	0
Q8N6L1;Q8N6L1-2	Keratinocyte-associated protein 2	KRTCAP2	1	1	0	1	0	0	12.5	14.678	0	7269000	0	0	0	8133500	0	0
Q86WV2;H3BPG0;H3BN72;H3BNV9;P13073	Cytochrome c oxidase subunit 4 isoform 1, mitochondrial	COX4I1	1	1	0	1	0	0	13.3	9.2906	0	13162000	0	0	0	13830000	0	0
Q5T123;Q9H299	SH3 domain-binding glutamic acid-rich-like protein 3	SH3BGRL3	2	2	0	2	0	0	33	9.3804	0	14519000	0	0	0	15718000	0	0
Q5SX90;Q5SX86;E7EU23;P50395;G5E9U5;Q5SX87;P50395-2;P31150	Rab GDP dissociation inhibitor beta;Rab GDP dissociation inhibitor alpha	GDI2;GDI1	2	2	0	2	0	0	15.5	16.82	0	6861500	0	0	0	7214900	0	0
Q5H928;Q99714-2;Q99714	3-hydroxyacyl-CoA dehydrogenase type-2	HSD17B10	1	1	0	1	0	0	10.1	17.224	0	919940	0	0	0	1029300	0	0
Q53TS8-4			1	1	0	0	0	1	0.6	209.05	0	0	0	0	0	0	0	0
Q52LJ0;Q52LJ0-2	Protein FAM98B	FAM98B	1	1	0	1	0	1	4.2	37.19	0	2285300	0	5904000	0	0	0	5056000
Q49AH0-2			1	1	0	1	0	0	16.5	9.8055	0	0	0	0	0	0	0	0
Q29RF7	Sister chromatid cohesion protein PDS5 homolog A	PDS5A	1	1	0	1	0	0	1.3	150.83	0	959470	0	0	0	1073600	0	0
Q15437;Q5QPE1;Q5QPE2	Protein transport protein Sec23B	SEC23B	2	2	0	2	0	0	3.3	86.478	0	7856700	0	0	0	8044200	0	0
Q13303-3			1	1	0	1	0	1	3.9	46.526	0	0	0	80197000	0	0	0	68678000
Q01650	Large neutral amino acids transporter small subunit 1	SLC7A5	1	1	0	0	0	1	3.6	55.01	0	0	0	3000400	0	0	0	2569400
Q01081	Splicing factor U2AF 35 kDa subunit	U2AF1	1	1	0	1	0	0	5.4	27.872	0	305400	0	0	0	341720	0	0
P80723-2;P80723	Brain acid soluble protein 1	BASP1	1	1	0	1	0	0	16.8	17.664	0	1923600	0	0	0	1947800	0	0
P78371;F8VQ14;F5GWF6;P78371-2	T-complex protein 1 subunit beta	CCT2	4	4	0	4	0	1	10.8	57.488	0	14189000	0	4371300	0	15279000	0	0
P67936	Tropomyosin alpha-4 chain	TPM4	8	4	0	8	0	2	30.6	28.521	0	44750000	0	2986800	0	47224000	0	0
P63313	Thymosin beta-10	TMSB10	1	1	0	1	0	0	31.8	5.0256	0	7046700	0	0	0	7884800	0	0
P62942	Peptidyl-prolyl cis-trans isomerase FKBP1A	FKBP1A	1	1	0	1	0	0	12	11.951	0	1910900	0	0	0	2138200	0	0
P62857	40S ribosomal protein S28	RPS28	1	1	0	1	0	0	15.9	7.8409	0	254430	0	0	0	257620	0	0
P62851	40S ribosomal protein S25	RPS25	1	1	0	1	0	0	7.2	13.742	0	8851800	0	0	0	8963000	0	0
P62081;B5MCP9	40S ribosomal protein S7	RPS7	3	3	0	3	0	1	17	22.127	0	23620000	0	5319200	0	24773000	0	0
P51991-2;P51991;H7C1J8	Heterogeneous nuclear ribonucleoprotein A3	HNRNPA3	2	2	0	2	0	0	9.8	37.029	0	5506500	0	0	0	5992100	0	0
P49207	60S ribosomal protein L34	RPL34	1	1	0	1	0	0	7.7	13.293	0	3603000	0	0	0	3648300	0	0
P47914	60S ribosomal protein L29	RPL29	1	1	0	1	0	0	9.4	17.752	0	8368800	0	0	0	8784500	0	0
P46777;Q5T7N0	60S ribosomal protein L5	RPL5	3	3	0	3	0	0	12.8	34.362	0	18932000	0	0	0	20228000	0	0
P42766;F2Z388	60S ribosomal protein L35	RPL35	2	2	0	2	0	0	15.4	14.551	0	6482300	0	0	0	6979800	0	0
P37802;C9J5W6;Q9UI15	Transgelin-2;Transgelin-3	TAGLN2;TAGLN3	2	2	0	2	0	0	13.1	22.391	0	7693500	0	0	0	8608400	0	0
P32119;A6NIW5;P32119-2	Peroxiredoxin-2	PRDX2	3	3	0	3	0	0	17.7	21.892	0	15747000	0	0	0	16487000	0	0
P30044-2;P30044	Peroxiredoxin-5, mitochondrial	PRDX5	1	1	0	1	0	0	8.6	17.031	0	2309300	0	0	0	2338400	0	0
P24534;C9JZW3;F8WF65;F2Z2G2	Elongation factor 1-beta	EEF1B2	3	3	0	3	0	0	15.6	24.763	0	8577200	0	0	0	9597300	0	0
P19338;H7BY16;C9JYW2;C9JLB1;C9J1H7;C9JWL1	Nucleolin	NCL	7	7	0	7	0	0	12.1	76.613	0	28736000	0	0	0	31037000	0	0
P13010	X-ray repair cross-complementing protein 5	XRCC5	2	2	0	2	0	0	4.5	82.704	0	3580800	0	0	0	3625800	0	0
P10599-2;P10599	Thioredoxin	TXN	1	1	0	1	0	0	15.3	9.4519	0	0	0	0	0	0	0	0
P06753-5;P06753-2;Q5VU61;Q5VU59;P06753-4;P06753-3;Q5VU58;D6R904;J3KN67;D6RFM2;P06753;K7EP68;K7ERG3;K7ENT6;Q5VU63;P67936-2;H0YL80;H0YKX5;H0YKP3;H0YNC7;F5H7S3;H7BYY1;H0YK48;H0YL52;B7Z596;Q5TCU3;CON__Q3SX28;Q5TCU8;Q6ZN40;P09493-2;P09493-5;P07951-3;P09493-9;P09493-8;P09493-7;P09493-6;P09493-4;P09493-3;P09493-10;P09493;P07951-2;P07951;A6NL28-2;A6NL28;K7EPV9;K7EMU5	Tropomyosin alpha-3 chain	TPM3	12	8	0	12	0	4	44.8	28.87	0	140320000	0	18016000	0	123360000	0	40786000
P06748-3;P06748-2;P06748;E5RGW4	Nucleophosmin	NPM1	3	3	0	3	0	0	19.3	28.4	0	24043000	0	0	0	25314000	0	0
P06396-2;F5H1A8;P06396-3;P06396;Q5T0H9;CON__Q3SX14;Q5T0H7;Q5T0H8;Q5T0I0;Q5T0I1;REV__F5H555;REV__H0YJM7;REV__Q6TDU7-4;REV__Q6TDU7-2;REV__Q6TDU7-3;REV__Q6TDU7;REV__F8W8F9	Gelsolin	GSN	6	6	0	3	0	4	8.1	80.64	0	17973000	0	32668000	0	0	0	29998000
P06318;P06319	Ig lambda chain V-VI region WLT;Ig lambda chain V-VI region EB4		1	1	0	1	0	1	18	11.966	0	4517000	0	5255800	0	0	0	5393400
P04279-2;P04279;Q02383	Semenogelin-1;Alpha-inhibin-92;Alpha-inhibin-31;Seminal basic protein	SEMG1	3	3	0	0	0	3	7.5	45.321	0	0	0	5663500	0	0	0	5223600
P04080	Cystatin-B	CSTB	3	3	0	3	0	0	45.9	11.139	0	38021000	0	0	0	40116000	0	0
P02545-2;P02545-6;P02545-3;P02545	Prelamin-A/C;Lamin-A/C	LMNA	2	2	0	2	0	0	4.2	65.134	0	7757900	0	0	0	8159400	0	0
P00846	ATP synthase subunit a	MT-ATP6	1	1	0	1	0	1	4.4	24.817	0	2609600	0	2685200	0	0	0	2755500
O95831-3;O95831;E9PMA0;O95831-6;O95831-5;O95831-4;O95831-2	Apoptosis-inducing factor 1, mitochondrial	AIFM1	2	2	0	2	0	0	3.6	66.294	0	722180	0	0	0	775330	0	0
O95747;C9JIG9	Serine/threonine-protein kinase OSR1	OXSR1	2	2	0	2	0	0	4.6	58.022	0	1200600	0	0	0	1257400	0	0
O43707;O43707-2;H7C144;F5GXS2;O43707-3	Alpha-actinin-4	ACTN4	3	2	0	3	0	0	3.7	104.85	0	7105400	0	0	0	7538300	0	0
O43593-2;O43593	Lysine-specific demethylase hairless	HR	1	1	0	0	0	1	2.3	121.86	0	0	0	56167000	0	0	0	48100000
O00160	Unconventional myosin-If	MYO1F	5	5	0	3	0	2	6.1	124.84	0	7477300	0	6043700	0	8366500	0	0
O00151	PDZ and LIM domain protein 1	PDLIM1	1	1	0	1	0	0	3	36.071	0	1995200	0	0	0	2115700	0	0
M0QZ24;O00754-2;O00754	Lysosomal alpha-mannosidase;Lysosomal alpha-mannosidase A peptide;Lysosomal alpha-mannosidase B peptide;Lysosomal alpha-mannosidase C peptide;Lysosomal alpha-mannosidase D peptide;Lysosomal alpha-mannosidase E peptide	MAN2B1	1	1	0	1	0	0	8.1	21.543	0	0	0	0	0	0	0	0
M0QYH3;M0R0I5;Q92945;M0QXW7	Far upstream element-binding protein 2	KHSRP	2	2	0	2	0	0	18.3	18.017	0	1284900	0	0	0	1437700	0	0
K7ER14		2009-09-01	1	1	0	1	0	0	6.9	17.149	0	2915600	0	0	0	2952300	0	0
K7EQJ5;K7ELC2;P62841;K7EM56;K7EJ78	40S ribosomal protein S15	RPS15	2	2	0	2	0	1	24.8	16.57	0	12676000	0	1677200	0	12836000	0	0
K7EPW7;K7ELL7;P14314-2;P14314	Glucosidase 2 subunit beta	PRKCSH	2	2	0	2	0	0	10.1	18.958	0	7890400	0	0	0	8312900	0	0
J3QLH6;J3KRP2;J3QSA9;J3QQM1;P62195-2;P62195;J3QRR3;J3QRW1;J3QSE0;Q8NB90-3;Q8NB90-2;Q8NB90	26S protease regulatory subunit 8;Spermatogenesis-associated protein 5	PSMC5;SPATA5	2	2	0	2	0	0	15.3	24.236	0	8152700	0	0	0	8255100	0	0
J3KTF8;J3QQX2;P52565;J3KS60;J3KRE2;J3KRY1;P52565-2	Rho GDP-dissociation inhibitor 1	ARHGDIA	2	2	0	2	0	0	23.7	21.614	0	9883300	0	0	0	10850000	0	0
J3KRB3;J3QS96;J3QQT2;J3KRX5;P18621;P18621-3;J3QLC8;P18621-2;J3KSJ0	60S ribosomal protein L17	RPL17	4	4	0	4	0	0	28.3	12.193	0	24433000	0	0	0	27077000	0	0
J3KPG2;E9PJF7;Q5W0H4;Q8TBK7;Q56UQ5;P13693	Translationally-controlled tumor protein;TPT1-like protein	TPT1	1	1	0	1	0	0	8.1	18.108	0	8398100	0	0	0	8862300	0	0
J3KNX9;Q92614-5;Q92614-2;Q92614-3;Q92614-4;Q92614	Unconventional myosin-XVIIIa	MYO18A	6	6	0	6	0	0	3.9	233.14	0	28747000	0	0	0	30677000	0	0
I3L3Q7;I3L3B0;Q07021	Complement component 1 Q subcomponent-binding protein, mitochondrial	C1QBP	1	1	0	1	0	0	16.9	20.006	0	13099000	0	0	0	13264000	0	0
H7C5W9;P16615-5;P16615-2;P16615-3;P16615-4;P16615	Sarcoplasmic/endoplasmic reticulum calcium ATPase 2	ATP2A2	1	1	0	1	0	1	1.3	102.48	0	1522800	0	6018600	0	0	0	5673700
H7C2W9;C9JU56;B7Z4E3;B7Z4C8;P62899-3;P62899;P62899-2;B8ZZK4	60S ribosomal protein L31	RPL31	2	2	0	2	0	0	21.3	12.701	0	15743000	0	0	0	17162000	0	0
H7BZT4;A8MUA9;A8MU27;P61956-2;Q6EEV6;P61956;P55854;B4DUW4	Small ubiquitin-related modifier 2;Small ubiquitin-related modifier 4;Small ubiquitin-related modifier 3	SUMO2;SUMO3;SUMO4	1	1	0	1	0	0	12.6	10.839	0	8488600	0	0	0	8931800	0	0
H3BV36;H3BMS6;H3BNX3;Q9Y6N5	Sulfide:quinone oxidoreductase, mitochondrial	SQRDL	1	1	0	1	0	0	10.6	15.187	0	1469700	0	0	0	1644500	0	0
H3BSI8;O75925	E3 SUMO-protein ligase PIAS1	PIAS1	1	1	0	0	0	1	9.4	17.755	0	0	0	4623500	0	0	0	4744500
H0YM64;H0YKD0;H0YLI6;H0YMU3;H0YL72;P50213	Isocitrate dehydrogenase [NAD] subunit alpha, mitochondrial	IDH3A	1	1	0	1	0	1	23.9	5.162	0	4061800	0	4558600	0	0	0	4191600
H0YGX7;P52566;F5H2R5;F5H6Q0;F5H3P3	Rho GDP-dissociation inhibitor 2	ARHGDIB	2	2	0	2	0	0	20	22.273	0	12122000	0	0	0	13171000	0	0
H0YAL9;B5MDI9;Q6ZMR5-2;Q6ZMR5	Transmembrane protease serine 11A	TMPRSS11A	1	1	0	0	0	1	2.3	43.412	0	0	0	4114400	0	0	0	3523500
H0Y6X5;E9PB91;B1APJ0;O14925	Mitochondrial import inner membrane translocase subunit Tim23	TIMM23	1	1	0	0	0	1	20.6	10.758	0	0	0	5778800	0	0	0	4948800
H0Y5J4;B4DDP6;B4DDD6;B4DEM2;C9J7P1;Q9UJU6;Q9UJU6-2;Q9UJU6-3	Drebrin-like protein	DBNL	1	1	0	1	0	0	3.1	40.16	0	3496800	0	0	0	3540800	0	0
F8W7T0;Q9UGI8-2;Q9UGI8	Testin	TES	1	1	0	1	0	0	17.7	8.9703	0	580650	0	0	0	649710	0	0
F8VUA6;F8VYV2;H0YHA7;J3QQ67;F8VWC5;Q07020;G3V203	60S ribosomal protein L18	RPL18	2	2	0	2	0	0	18.5	14.529	0	507120	0	0	0	513490	0	0
F8VNX4;F5H6T4;P26010-2;P26010	Integrin beta;Integrin beta-7	ITGB7	1	1	0	0	0	1	8.9	17.54	0	0	0	3055400	0	0	0	3135400
F5H6E2;O00159-2;O00159-3;O00159	Unconventional myosin-Ic	MYO1C	1	1	0	1	0	0	0.9	118.99	0	2950400	0	0	0	2987500	0	0
F5H0B0;P55327-2;P55327-4;P55327;P55327-7;P55327-5;P55327-6;P55327-3	Tumor protein D52	TPD52	1	1	0	1	0	0	4	31.17	0	1340800	0	0	0	1402200	0	0
F5GZ52;Q12879-2;Q12879	Glutamate receptor ionotropic, NMDA 2A	GRIN2A	1	1	0	0	0	1	1.2	127.62	0	0	0	0	0	0	0	0
F5GY37;J3KPX7;Q99623	Prohibitin-2	PHB2	1	1	0	1	0	0	4.5	29.723	0	5812100	0	0	0	6138500	0	0
E9PMW7;E9PIZ1;E9PPR1;E9PL12;E9PQ49;E9PI39;H0YCK7;E9PK01;E9PRY8;P29692;P29692-2;E9PN91;E9PL71;P29692-3	Elongation factor 1-delta	EEF1D	2	2	0	2	0	1	27.7	14.18	0	38391000	0	0	0	40368000	0	0
E9PM69;R4GNH3;P17980;E9PN50;E9PMD8	26S protease regulatory subunit 6A	PSMC3	2	2	0	2	0	0	8.8	44.323	0	8262800	0	0	0	8817200	0	0
E9PKH0;M3ZCP1;E9PC28;P08575-2;P08575	Receptor-type tyrosine-protein phosphatase C	PTPRC	1	1	0	1	0	0	1.8	67.887	0	8248400	0	0	0	8667000	0	0
E9PG15;P27348	14-3-3 protein theta	YWHAQ	1	1	0	1	0	0	9.4	17.048	0	4374500	0	0	0	4602500	0	0
E9PFF2;B4E022;P29401;P29401-2	Transketolase	TKT	2	2	0	2	0	0	10.8	36.449	0	7477000	0	0	0	7571000	0	0
E9PBF6;P20700	Lamin-B1	LMNB1	3	3	0	3	0	0	8.8	44.643	0	11854000	0	0	0	12154000	0	0
E7EVW7;P14317;B4DQ69	Hematopoietic lineage cell-specific protein	HCLS1	5	5	0	5	0	2	14.7	49.704	0	59242000	0	10982000	0	45676000	0	27116000
E7EQV3;E7ERJ7;P11940-2;P11940;Q9H361;H0YBN4;B1ANR0;Q13310-2;Q13310;Q13310-3;H0YAS6;H0YB75;H0YAR2;H0Y5F5;H0YC10;E5RGH3;H0YEQ8;E5RH24;E5RJB9;B1ANR1;H0YAP2;H0YAS7;H0YB86;H0YCC8;H0YEU6;Q4VXU2	Polyadenylate-binding protein 1;Polyadenylate-binding protein 3;Polyadenylate-binding protein 4	PABPC1;PABPC3;PABPC4	6	6	0	6	0	0	11.5	65.747	0	23092000	0	0	0	25186000	0	0
E3W980;Q8TDG4	Helicase POLQ-like	HELQ	2	2	0	1	0	1	2.5	116.8	0	6801700	0	0	0	6887200	0	0
D6RF44;H0YA96;D6RAF8;H0Y8G5;B4DTC3;Q14103-4;Q14103-3;Q14103-2;Q14103;D6RBQ9;F5H6R6;O14979-3;O14979-2;O14979	Heterogeneous nuclear ribonucleoprotein D0;Heterogeneous nuclear ribonucleoprotein D-like	HNRNPD;HNRNPDL	2	2	0	2	0	0	19.6	12.64	0	22443000	0	0	0	23827000	0	0
D6R9C3;D6RIE3;D6RGV5;H0UI06;P14406	Cytochrome c oxidase subunit 7A2, mitochondrial	COX7A2	1	1	0	1	0	0	18.9	5.8468	0	3046900	0	0	0	3085200	0	0
D6R9A6;P26583	High mobility group protein B2	HMGB2	2	2	0	2	0	0	11.2	15.404	0	16103000	0	0	0	16931000	0	0
C9JSU1;A8MXR0;Q9Y608-2;Q9Y608-4;Q9Y608	Leucine-rich repeat flightless-interacting protein 2	LRRFIP2	1	1	0	1	0	0	6.7	25.981	0	3889000	0	0	0	3937900	0	0
C9JMM0;B8ZZ43;S4R2Y4;Q13185	Chromobox protein homolog 3	CBX3	1	1	0	1	0	0	22.6	7.2211	0	1929500	0	0	0	1953700	0	0
C9JKF1;Q5K651	Sterile alpha motif domain-containing protein 9	SAMD9	1	1	0	0	0	1	1.2	148.82	0	0	0	0	0	0	0	0
C9J6P4;Q7Z2W4-3;Q7Z2W4-2;Q7Z2W4	Zinc finger CCCH-type antiviral protein 1	ZC3HAV1	1	1	0	1	0	0	1.5	114.08	0	1516000	0	0	0	1578000	0	0
C9IZE4;Q15008;C9J7B7;E9PHI9;Q15008-2	26S proteasome non-ATPase regulatory subunit 6	PSMD6	2	2	0	2	0	0	5.7	51.922	0	4421600	0	0	0	4477200	0	0
B8ZZK0;Q53QZ3	Rho GTPase-activating protein 15	ARHGAP15	1	1	0	1	0	0	10.9	15.618	0	786480	0	0	0	796370	0	0
B7Z5R1;Q9Y243-2;Q9Y243;P31749	RAC-alpha serine/threonine-protein kinase;RAC-gamma serine/threonine-protein kinase	AKT1;AKT3	1	1	0	0	0	1	3.8	48.346	0	0	0	12921000	0	0	0	11065000
B4DPJ8;P40227-2;P40227	T-complex protein 1 subunit zeta	CCT6A	2	2	0	1	0	1	6.6	54.867	0	0	0	6164700	0	0	0	5279300
B4DLC8;P52630-4;P52630	Signal transducer and activator of transcription 2	STAT2	1	1	0	1	0	0	5.2	52.998	0	0	0	0	0	0	0	0
B4DJ45;Q13148	TAR DNA-binding protein 43	TARDBP	1	1	0	1	0	1	6	31.808	0	8383700	0	3839500	0	9032600	0	0
A8MYJ1;Q12802-4;Q12802;Q12802-2	A-kinase anchor protein 13	AKAP13	1	1	0	1	0	0	1.6	120.18	0	289580	0	0	0	324020	0	0
P55072;C9JUP7;C9IZA5	Transitional endoplasmic reticulum ATPase	VCP	13	13	12	9	1	0	20.3	89.321	117300000	55821000	6065200	0	133400000	59463000	0	0
Q9P2E9-3;Q9P2E9-2;Q9P2E9;F8W7S5;A2A2S5;F8W6D3;H0YDJ4;H9KV85;E9PN67;C9J066;Q8N4C6-6;Q8N4C6-11;Q8N4C6-4;Q8N4C6-9;Q8N4C6-2;Q8N4C6;Q8N4C6-5;Q8N4C6-10;Q8N4C6-7	Ribosome-binding protein 1	RRBP1	17	17	8	16	1	2	25.2	108.63	36991000	115550000	1772700	2004300	62911000	102700000	0	0
K7EQ48;P06744;P06744-2;K7EPY4;K7EP41;K7ELR7;K7ENA0;K7ERK8;K7ERC6;K7EIL4;CON__Q3ZBD7	Glucose-6-phosphate isomerase	GPI	9	9	7	6	1	0	22.4	53.401	109560000	33361000	4303200	0	123290000	32971000	0	0
P07814	Bifunctional glutamate/proline--tRNA ligase;Glutamate--tRNA ligase;Proline--tRNA ligase	EPRS	8	8	4	5	1	2	6.3	170.59	15265000	9528900	3993400	6428400	0	8766700	0	6849300
B4DQH4;B4DEM7;P50990;H7C2U0;H7C4C8	T-complex protein 1 subunit theta	CCT8	4	4	4	2	1	1	10.3	51.586	18257000	2443100	2602900	323130	17990000	6691100	0	0
P53621;P53621-2	Coatomer subunit alpha;Xenin;Proxenin	COPA	5	5	3	3	1	0	5.8	138.34	23175000	12376000	5973700	0	25607000	0	0	0
P50914;E7EPB3	60S ribosomal protein L14	RPL14	5	5	3	3	1	2	25.1	23.432	23855000	25985000	15858000	12177000	25866000	28647000	0	0
P46779;H0YLP6;H0YMF4;H0YKD8;P46779-4;P46779-5;P46779-2;P46779-3	60S ribosomal protein L28	RPL28	4	4	3	1	1	1	29.2	15.747	14938000	2686700	4649600	1996600	16236000	0	0	0
P16403;Q02539;P22492	Histone H1.2	HIST1H1C	7	2	3	7	1	0	32.4	21.364	0	8048100	0	0	0	8387000	0	0
P10412;P16402	Histone H1.4;Histone H1.3	HIST1H1E;HIST1H1D	7	2	3	7	1	0	30.1	21.865	7008400	85631000	3437000	0	16061000	82132000	0	0
J3KTA4;B4DLW8;P17844;J3QR02;J3KRX8;J3QRQ7	Probable ATP-dependent RNA helicase DDX5	DDX5	4	3	3	4	1	1	6.5	69.086	19424000	23907000	1959400	619320	24811000	22164000	0	0
G3V2Y4;P34897-3;P34897-2;P34897;G3V5L0;H0YIZ0;B4DLV4;G3V2D2;G3V540;G3V4W5;B4DPM9;P34896-3;P34896-2;P34896	Serine hydroxymethyltransferase;Serine hydroxymethyltransferase, mitochondrial	SHMT2	3	3	3	0	1	0	15.4	25.676	8110800	0	0	0	8873400	0	0	0
F5H423;P84077;P61204;F5H0C7;B7ZB63	ADP-ribosylation factor 1;ADP-ribosylation factor 3	ARF3;ARF1	5	2	3	3	1	4	30	23.346	24504000	5563100	0	7005600	29531000	0	0	0
E9PL01;Q15005;E9PI68;E9PRB9;H0YE04	Signal peptidase complex subunit 2	SPCS2	7	7	3	6	1	3	54.1	17.027	38664000	58725000	30741000	15166000	51966000	43379000	0	23570000
B4E1G1;Q9BUN8-2;Q9BUN8;E5RGY0	Derlin-1	DERL1	3	3	3	1	1	0	25.2	17.033	41946000	16825000	27141000	0	45065000	0	0	0
Q9H223	EH domain-containing protein 4	EHD4	3	3	2	2	1	1	7	61.174	7390900	10898000	8748800	2243200	0	0	6197200	0
Q969V3-2;Q969V3;K7ELZ9;K7EMW4	Nicalin	NCLN	2	2	2	1	1	0	5.3	62.846	4352400	1611600	2674300	0	4859100	0	0	0
Q92616	Translational activator GCN1	GCN1L1	6	6	2	2	1	2	3.6	292.75	4688900	2891600	2393300	2681200	5617400	0	0	0
Q8NC51-4;Q8NC51-3;Q8NC51-2;Q8NC51	Plasminogen activator inhibitor 1 RNA-binding protein	SERBP1	4	4	2	3	1	1	12.7	42.426	2578600	10889000	3400300	2010500	0	11598000	0	0
Q86YV0-2;Q86YV0;M0QX12	RAS protein activator like-3	RASAL3	5	5	2	4	1	3	6.4	104.24	10657000	8350100	6633500	15984000	0	13390000	0	11070000
Q00839;Q00839-2	Heterogeneous nuclear ribonucleoprotein U	HNRNPU	5	5	2	3	1	1	7.3	90.583	190010	14549000	233570	0	0	14758000	0	0
P80748	Ig lambda chain V-III region LOI		3	2	2	2	1	2	27.9	11.935	2700000000	2805600000	1885600000	889100000	1660100000	2651800000	0	2163600000
P62266;D6RD47;D6RDJ2;D6RIX0;D6R9I7	40S ribosomal protein S23	RPS23	4	4	2	4	1	2	30.1	15.807	6354600	30770000	2812900	11870000	0	29788000	0	14058000
P42677;Q5T4L4	40S ribosomal protein S27	RPS27	5	3	2	4	1	2	40.5	9.461	47003000	50149000	69390000	41867000	0	53519000	0	0
P36578;H3BU31;H3BM89;H3BTP7	60S ribosomal protein L4	RPL4	5	5	2	5	1	1	13.1	47.697	11389000	39674000	6159900	6804500	16540000	38012000	0	0
P17987;F5H726;F5GZI8;F5H676;F5H136;F5H282;E7EQR6;E7ERF2	T-complex protein 1 subunit alpha	TCP1	2	2	2	2	1	2	4.1	60.343	5698100	4574800	13234000	5324900	5548500	4459600	0	5908600
P08240-2;P08240	Signal recognition particle receptor subunit alpha	SRPR	5	5	2	5	1	1	12.3	66.558	7740000	19251000	5194800	2279100	12562000	16190000	0	0
P05387;H0YDD8	60S acidic ribosomal protein P2	RPLP2	5	5	2	5	1	1	73	11.665	44497000	84169000	10539000	8526800	80916000	61776000	0	0
P01772	Ig heavy chain V-III region KOL		3	3	2	2	1	2	24.6	13.718	106850000	94034000	167380000	146620000	0	82019000	0	0
O94925-2;O94925-3;O94925	Glutaminase kidney isoform, mitochondrial	GLS	2	2	2	1	1	1	18.9	17.738	23062000	2631700	3421500	12836000	30425000	0	0	0
M0QZC5;P62280;M0R1H5;M0R1H6	40S ribosomal protein S11	RPS11	6	6	2	4	1	3	39	13.997	22587000	33616000	0	53488000	0	44789000	0	43683000
H7C4H2;Q9Y5M8	Signal recognition particle receptor subunit beta	SRPRB	3	3	2	2	1	2	34.4	17.502	11620000	18978000	7470300	14866000	11622000	0	0	14556000
H0YEN5;P15880;I3L404;E9PPT0;E9PM36;E9PMM9;E9PQD7	40S ribosomal protein S2	RPS2	2	2	2	2	1	1	9.7	21.154	8965400	20647000	16196000	2760700	0	0	11225000	0
F8W7C6;P27635;H7C2U2;H7C123;B8A6G2;H7C2C5;A6QRI9;Q96L21	60S ribosomal protein L10;60S ribosomal protein L10-like	RPL10;RPL10L	2	2	2	2	1	1	13.5	18.592	21405000	21724000	22164000	7334700	21007000	24320000	0	0
F8VS58;F8VQY6;F8VRK7;G3V210;F8VZS0;F8VU65;F8VWS0;Q3B7A4;P05388;F8VWV4;F8VPE8;F8VW21;Q8NHW5	60S acidic ribosomal protein P0;60S acidic ribosomal protein P0-like	RPLP0;RPLP0P6	3	3	2	3	1	1	24.8	13.828	7302900	21551000	5790500	6966100	0	22135000	0	0
E7EN41;E9PJ55;Q9NUJ3;H0YES4	T-complex protein 11-like protein 1	TCP11L1	2	2	2	1	1	1	5.6	42.675	44843000	19628000	12662000	16403000	54151000	0	0	0
A8MUD9;P18124	60S ribosomal protein L7	RPL7	4	4	2	3	1	0	26	24.433	28560000	34668000	6378300	0	0	36464000	0	0
S4R394			1	1	1	1	1	1	13.8	12.574	140150000	75999000	503420000	155900000	133450000	81965000	221480000	133960000
Q9NZ08;Q9NZ08-2	Endoplasmic reticulum aminopeptidase 1	ERAP1	2	2	1	0	1	1	2.3	107.23	5499400	0	0	5324300	0	0	0	4559500
Q9H257-3;Q9H257-2;Q9H257	Caspase recruitment domain-containing protein 9	CARD9	1	1	1	1	1	1	3.3	42.953	35445000	25508000	35678000	60515000	0	0	0	54756000
Q9BPX5	Actin-related protein 2/3 complex subunit 5-like protein	ARPC5L	1	1	1	1	1	1	7.8	16.941	0	14852000	0	5431800	0	15634000	0	0
Q99878;Q96KK5;Q9BTM1;Q16777;Q93077;Q7L7L0;Q6FI13;P20671;P0C0S8;P04908;H0YFX9;C9J0D1;Q71UI9-5;Q71UI9-2;Q71UI9;P0C0S5;Q8IUE6;Q96QV6;P16104;Q9BTM1-2	Histone H2A type 1-J;Histone H2A type 1-H;Histone H2A.J;Histone H2A type 2-C;Histone H2A type 1-C;Histone H2A type 3;Histone H2A type 2-A;Histone H2A type 1-D;Histone H2A type 1;Histone H2A type 1-B/E;Histone H2A;Histone H2A.V;Histone H2A.Z;Histone H2A type 2-B;Histone H2A type 1-A;Histone H2AX	HIST1H2AJ;HIST1H2AH;H2AFJ;HIST2H2AC;HIST1H2AC;HIST3H2A;HIST2H2AA3;HIST1H2AD;HIST1H2AG;HIST1H2AB;H2AFV;H2AFZ;HIST2H2AB;HIST1H2AA;H2AFX	2	2	1	2	1	1	21.9	13.936	40919000	87113000	126820000	16954000	0	91632000	0	0
Q8TCT9-5;Q8TCT9;Q8TCT9-4;Q8TCT9-2	Minor histocompatibility antigen H13	HM13	2	2	1	2	1	1	4.2	36.813	6516700	9217600	14830000	16927000	0	0	0	15712000
Q63HK3	Zinc finger protein with KRAB and SCAN domains 2	ZKSCAN2	1	1	1	0	1	0	1.2	110.94	42009000	0	69879000	0	0	0	40059000	0
Q5W0C6;Q9H497-2;Q9H497	Torsin-3A	TOR3A	1	1	1	0	1	0	7.5	20.058	7287300	0	5321700	0	0	0	4791500	0
Q5JVD6;Q8WX70;Q7Z7A1-3;Q7Z7A1-2;Q7Z7A1-5;Q7Z7A1	Centriolin	CNTRL	1	1	1	0	1	1	2	40.577	5367900	0	19803000	5061900	0	0	13480000	0
Q13045-2;Q13045-3;Q13045;J3KS54	Protein flightless-1 homolog	FLII	2	2	1	1	1	2	2	138.49	1417200	1503600	1267700	2868000	0	0	0	2621900
P84095	Rho-related GTP-binding protein RhoG	RHOG	1	1	1	0	1	1	9.9	21.308	2849600	0	13977000	3984700	0	0	9373700	0
P62937;F8WE65;C9J5S7;Q567Q0	Peptidyl-prolyl cis-trans isomerase A;Peptidyl-prolyl cis-trans isomerase A, N-terminally processed;Peptidyl-prolyl cis-trans isomerase	PPIA	5	5	1	5	1	1	24.2	18.012	13016000	114600000	33576000	9770500	0	118480000	0	0
P61009	Signal peptidase complex subunit 3	SPCS3	3	3	1	1	1	3	16.7	20.313	26007000	9555300	31123000	16183000	0	0	0	15069000
P60468	Protein transport protein Sec61 subunit beta	SEC61B	1	1	1	1	1	1	15.6	9.9743	15095000	34489000	33132000	14254000	0	0	0	13245000
P42704	Leucine-rich PPR motif-containing protein, mitochondrial	LRPPRC	1	1	1	0	1	0	0.8	157.9	2090300	0	5709000	0	0	0	4264000	0
P26641;B4DTG2	Elongation factor 1-gamma	EEF1G	5	5	1	4	1	1	14.9	50.118	0	17077000	7529600	1944600	0	17800000	0	0
P25398	40S ribosomal protein S12	RPS12	1	1	1	1	1	0	7.6	14.515	4833300	17125000	29620000	0	0	0	20051000	0
P23246;P23246-2	Splicing factor, proline- and glutamine-rich	SFPQ	2	2	1	2	1	0	4.5	76.149	2821100	15675000	7045100	0	0	16397000	0	0
P22626-2;P22626	Heterogeneous nuclear ribonucleoproteins A2/B1	HNRNPA2B1	3	3	1	3	1	1	13.2	36.006	4555100	42585000	20109000	254980	0	44705000	0	0
P14174	Macrophage migration inhibitory factor	MIF	1	1	1	0	1	0	9.6	12.476	2993300	0	18007000	0	0	0	11501000	0
P12004	Proliferating cell nuclear antigen	PCNA	1	1	1	0	1	0	5	28.768	5769600	0	13375000	0	0	0	12043000	0
P06889	Ig lambda chain V-IV region MOL		1	1	1	1	1	1	23.6	11.143	31564000	52662000	43493000	76141000	40347000	50092000	31493000	66397000
P05976-2;P05976;P08590	Myosin light chain 1/3, skeletal muscle isoform;Myosin light chain 3	MYL1;MYL3	1	1	1	1	1	1	10.7	16.684	49342000	170200000	146440000	163160000	48202000	131220000	91509000	213440000
P04430	Ig kappa chain V-I region BAN		1	1	1	1	1	1	16.7	11.84	35045000	10500000	74384000	36627000	36103000	0	42068000	0
P04209	Ig lambda chain V-II region NIG-84		1	1	1	1	1	1	8	11.581	115640000	45515000	231350000	91331000	0	0	147180000	0
P01814;P04438	Ig heavy chain V-II region OU;Ig heavy chain V-II region SESS		1	1	1	1	1	1	5.6	13.932	341580000	164010000	649210000	343270000	0	0	0	313840000
P01780	Ig heavy chain V-III region JON		1	1	1	1	1	1	16.5	12.32	100050000	4935800	187940000	11715000	91726000	0	102470000	0
P01778	Ig heavy chain V-III region ZAP		1	1	1	1	1	1	16.4	12.339	17945000	9025700	16774000	10114000	0	9562300	0	0
P01775	Ig heavy chain V-III region LAY		1	1	1	0	1	0	16	12.729	15431000	0	38007000	0	0	0	29846000	0
P01771	Ig heavy chain V-III region HIL		1	1	1	1	1	1	9.1	13.437	16527000	20556000	44307000	15411000	0	0	22081000	0
P01769	Ig heavy chain V-III region GA		1	1	1	1	1	1	15.6	11.706	29989000	21521000	49474000	61947000	0	0	0	31751000
P01742;P01761;P06326	Ig heavy chain V-I region EU;Ig heavy chain V-I region SIE;Ig heavy chain V-I region Mot		2	2	1	0	1	2	17.1	12.472	3933200	0	5099500	13552000	0	0	0	12846000
P01717	Ig lambda chain V-IV region Hil		1	1	1	1	1	1	17.8	11.517	635900000	1136400000	956750000	1385100000	772010000	1212300000	641060000	1214500000
P01715	Ig lambda chain V-IV region Bau		2	1	1	1	1	2	7.5	11.305	384300000	196580000	867630000	558120000	0	0	0	522090000
P01703	Ig lambda chain V-I region NEWM		2	2	1	0	1	1	17.5	10.904	26647000	0	43163000	22227000	0	0	0	22809000
P01616	Ig kappa chain V-II region MIL		1	1	1	1	1	1	21.4	10.825	18178000	22470000	11751000	10262000	0	0	8023100	0
P01604	Ig kappa chain V-I region Kue		1	1	1	1	1	1	10.2	12.126	72593000	37428000	113060000	32112000	0	0	75246000	0
P01601	Ig kappa chain V-I region HK101		1	1	1	0	1	1	13.7	12.799	6199400	0	27649000	29553000	0	0	0	25308000
O95970-2;O95970-3;O95970	Leucine-rich glioma-inactivated protein 1	LGI1	1	1	1	0	1	0	2.7	33.121	2212700	0	5931400	0	0	0	3938300	0
O14828-2;O14828	Secretory carrier-associated membrane protein 3	SCAMP3	2	2	1	0	1	0	9	35.201	0	0	2438800	0	0	0	2195800	0
K7EMV3;K7EP01;B4DEB1;K7EK07;K7ES00;Q6NXT2;Q71DI3;Q16695;P84243;P68431	Histone H3;Histone H3.3C;Histone H3.2;Histone H3.1t;Histone H3.3;Histone H3.1	H3F3B;H3F3A;H3F3C;HIST2H3A;HIST3H3;HIST1H3A	2	2	1	2	1	0	17.4	10.334	0	20573000	2861400	0	0	21988000	0	0
K7EKG4;K7EJ57;O96008-2;O96008	Mitochondrial import receptor subunit TOM40 homolog	TOMM40	1	1	1	1	1	1	5.4	18.171	4433500	1270400	4947700	3707300	0	0	0	3484900
J3QRI7;J3QQQ9;J3QQV1;J3QRC4;P61254;J3KS10;J3KSS0;J3KTJ8;E5RIT6;Q9UNX3	60S ribosomal protein L26;60S ribosomal protein L26-like 1	RPL26;KRBA2;RPL26L1	2	2	1	2	1	1	21.5	12.63	3600700	10999000	9785600	3293900	0	12307000	0	0
J3QR48;Q14974	Importin subunit beta-1	KPNB1	1	1	1	1	1	1	8.1	16.485	3625800	6803500	15957000	10239000	0	0	0	9344000
J3KQ72;Q9NRD1	F-box only protein 6	FBXO6	1	1	1	0	1	0	4.4	28.8	6908000	0	11836000	0	0	0	8047900	0
H7C0X7;Q9NZL9-3;Q9NZL9-4;Q9NZL9-2;Q9NZL9	Methionine adenosyltransferase 2 subunit beta	MAT2B	1	1	1	1	1	1	9.1	22.063	1234900000	1008700000	1448000000	2063300000	0	0	0	1906600000
H0YN88;H0YK46;P0CW22;P08708;H0YN73;H3BNC9	40S ribosomal protein S17-like;40S ribosomal protein S17	RPS17;RPS17L	2	2	1	2	1	0	14.7	15.919	1920800	9076000	12821000	0	0	9431800	0	0
H0YLF3;F5H6I0;P61769	Beta-2-microglobulin;Beta-2-microglobulin form pI 5.3	B2M	2	2	1	1	1	1	28.2	8.4984	5347600	2913500	13513000	5131700	0	3259900	0	0
H0Y9P2;J3KPQ0;P22455-3;P22455-2;P22455	Fibroblast growth factor receptor;Fibroblast growth factor receptor 4	FGFR4	1	1	1	0	1	0	6.1	30.31	12335000	0	26845000	0	0	0	14409000	0
H0Y4R1;P12268	Inosine-5-monophosphate dehydrogenase 2	IMPDH2	5	5	1	2	1	5	16.6	50.957	9594300	15112000	11992000	46572000	0	18650000	0	41143000
G3V279;P84090	Enhancer of rudimentary homolog	ERH	1	1	1	1	1	0	15.5	8.2033	10879000	3635500	15099000	0	0	0	9766800	0
F8WD55;Q7Z2W7-3;Q7Z2W7	Transient receptor potential cation channel subfamily M member 8	TRPM8	1	1	1	0	1	0	2.5	37.063	361640000	0	208460000	0	409440000	0	0	0
F5H5Y2;C9J3L8;C9J5W0;E9PAL7;C9IZQ1;P43307-2;P43307	Translocon-associated protein subunit alpha	SSR1	1	1	1	1	1	1	3.1	29.42	39505000	49486000	94916000	79509000	0	0	0	72309000
F5H5P4;Q96D37;P15498-2;P15498	Proto-oncogene vav	VAV1	2	2	1	1	1	0	2.9	86.929	406420	2372700	2877600	0	0	0	2590900	0
E9PQG3;E9PL38;J3KNQ3;Q9UNM6;Q9UNM6-2	26S proteasome non-ATPase regulatory subunit 13	PSMD13	1	1	1	0	1	1	13.3	13.032	3704900	0	5327600	1589600	4098200	0	0	0
E9PCS3;E7EW34;Q13200	26S proteasome non-ATPase regulatory subunit 2	PSMD2	2	2	1	1	1	2	2.9	82.193	3173400	1449600	5635800	4777600	0	0	3829400	0
E7EUV0;J3KQ52;J3KPK2;P10144	Granzyme B	GZMB	1	1	1	1	1	1	4.5	22.663	869240	794570	2130800	1277900	0	0	0	1175700
E7END7;B7Z8M7;P62820-2;P62820;E7ETK2;E9PLD0;P62820-3;Q9H0U4;Q92928;H0YLJ8;H0YL94;H0YMN7;H0YNE9;F5GY21;P61026;P51153;Q92930;B4DEK7;P59190-2;P59190	Ras-related protein Rab-1A;Ras-related protein Rab-1B;Putative Ras-related protein Rab-1C	RAB1A;RAB1B;RAB1C	3	2	1	1	1	1	22.5	19.018	577710	0	1973900	0	0	0	1777200	0
E5RK69;A6NN80;P08133;P08133-2;E7EMC6;E5RFF0;E5RIU8;E5RJR0;E5RI05;H0YC77;E5RJF5;E5RK63	Annexin;Annexin A6	ANXA6	8	8	1	8	1	0	25.9	51.776	0	58646000	3099500	0	0	62157000	0	0
E5RJD2;E5RJG7;E5RFV2;B7Z6B8;Q16698	2,4-dienoyl-CoA reductase, mitochondrial	DECR1	1	1	1	1	1	1	8.6	15.898	2335300	1467400	2054500	947790	0	0	1399400	0
D6R955;D6R9U1;P78337	Pituitary homeobox 1	PITX1	1	1	1	0	1	0	10.5	12.445	9884300	0	10793000	0	0	0	7623400	0
C9JWJ3;C9IZL6;C9J0E2;C9J480;Q9Y274-2;Q9Y274	Type 2 lactosamine alpha-2,3-sialyltransferase	ST3GAL6	1	1	1	1	1	1	5.1	18.118	329810000	110450000	187700000	540280000	0	0	0	502440000
C9JKR2;H0YA55;D6RHD5;B7WNR0;CON__P02768-1;P02768-2;P02768;CON__P02769	Serum albumin	ALB	2	2	1	0	1	1	6.5	47.287	11763000	0	11072000	35537000	0	0	0	32958000
C9JB90;C9JU14;J3KR73;H7BYW1;H0YGL6;P20340-4;B7Z337;Q9NRW1;P20340-2;P20340;Q14964	Ras-related protein Rab-6A;Ras-related protein Rab-6B;Ras-related protein Rab-39A	RAB6B;RAB6A;RAB39A	1	1	1	1	1	1	22.4	5.8575	0	19261000	5802700	6134000	0	20209000	0	0
B5MCT8;C9JM19;P46781;F2Z3C0;A8MXK4	40S ribosomal protein S9	RPS9	2	2	1	1	1	2	12.2	16.628	7591500	11836000	10677000	7516200	0	12668000	0	0
B4E241;P84103	Serine/arginine-rich splicing factor 3	SRSF3	2	2	1	2	1	0	16.9	14.203	2885300	11542000	2950100	0	0	12098000	0	0
B4E1K7;Q9UJZ1	Stomatin-like protein 2, mitochondrial	STOML2	1	1	1	1	1	1	5.1	33.337	2240600	3384100	2579600	5604900	0	0	0	5126400
B4E128;Q08AF3-2;Q08AF3	Schlafen family member 5	MAP3K10;SLFN5	1	1	1	1	1	1	2.1	43.892	3439000	3406300	6210400	2038600	0	0	4082100	0
B4DVB8;Q15717	ELAV-like protein 1	ELAVL1	2	2	1	1	1	0	7.6	38.996	14986000	5028000	2703200	0	0	5296600	0	0
B4DHW1;Q9HC07	Transmembrane protein 165	TMEM165	1	1	1	1	1	1	7.7	28.432	12909000	10332000	17162000	17358000	0	0	0	16178000
A6NJ16	Putative V-set and immunoglobulin domain-containing-like protein IGHV4OR15-8	IGHV4OR15-8	3	3	1	2	1	3	13.8	13.584	19144000	98728000	29221000	469650000	0	164320000	0	383550000
S4R3N9;Q9BWM7	Sideroflexin-3	SFXN3	1	1	0	1	1	0	5.1	19.605	0	3818500	16459000	0	0	0	12137000	0
Q9NYL9;H0YKU1;H0YNJ8;H0YNU8;G5EA42;Q9NZR1	Tropomodulin-3	TMOD3	6	6	0	6	1	2	24.4	39.594	0	48653000	5139500	20729000	0	42789000	0	31312000
Q96SL4	Glutathione peroxidase 7	GPX7	1	1	0	0	1	1	7	20.996	0	0	2071900	2093000	0	0	0	1792400
Q96K37	Solute carrier family 35 member E1	SLC35E1	1	1	0	0	1	0	5.9	44.772	0	0	8490300	0	0	0	4557100	0
Q96AZ6;H0YMM4;H3BLY5;Q96AZ6-2	Interferon-stimulated gene 20 kDa protein	ISG20	3	3	0	3	1	0	19.9	20.363	0	20202000	16677000	0	0	21517000	0	0
Q93084-2;Q93084-4;Q93084-3;Q93084-7;Q93084;Q93084-6;Q93084-5	Sarcoplasmic/endoplasmic reticulum calcium ATPase 3	ATP2A3	2	2	0	1	1	1	2.9	109.25	0	0	298690	189350	0	0	0	162160
Q86VP6-2;Q86VP6	Cullin-associated NEDD8-dissociated protein 1	CAND1	1	1	0	0	1	0	1.8	117.89	0	0	3198100	0	0	0	2879400	0
Q5T6W2;Q5T6W5;P61978-3;P61978;P61978-2;Q5T6W1;S4R457	Heterogeneous nuclear ribonucleoprotein K	HNRNPK	5	5	0	4	1	0	19.8	41.807	0	14122000	3296500	0	0	15236000	0	0
Q5T093;Q5T092;Q5T091;O15258	Protein RER1	RER1	1	1	0	0	1	0	16.2	13.439	0	0	0	0	0	0	0	0
Q5HY54;P21333-2;P21333;E9PHF0;H7C5L4;H0Y5C6;F8WE98;E7EN95;O75369-7;O75369-6;O75369-3;O75369-2;O75369-9;O75369;O75369-8	Filamin-A	FLNA	9	9	0	6	1	4	5	276.55	0	25578000	4292300	6828700	0	26815000	0	0
Q13255-2;F8W805;Q13255	Metabotropic glutamate receptor 1	GRM1	1	1	0	0	1	0	0.9	101.32	0	0	89785000	0	0	0	48192000	0
P62328;Q5T4B6	Thymosin beta-4;Hematopoietic system regulatory peptide	TMSB4X;TMSB4XP4	4	4	0	4	1	0	75	5.0526	0	27729000	26614000	0	0	29246000	0	0
P62273;P62273-2	40S ribosomal protein S29	RPS29	1	1	0	1	1	0	19.6	6.6767	0	2946100	7263500	0	0	0	6539800	0
P61981	14-3-3 protein gamma;14-3-3 protein gamma, N-terminally processed	YWHAG	2	1	0	2	1	0	9.3	28.302	0	4694200	0	0	0	4938100	0	0
P61604;B8ZZ54;B8ZZL8;S4R3N1	10 kDa heat shock protein, mitochondrial	HSPE1	3	3	0	3	1	0	35.3	10.932	0	41483000	51086000	0	0	43405000	0	0
P39019;M0R2L9;M0QXK4;M0QYF7;M0R140	40S ribosomal protein S19	RPS19	6	6	0	5	1	0	31.7	16.06	0	17172000	4174100	0	0	17921000	0	0
P36507	Dual specificity mitogen-activated protein kinase kinase 2	MAP2K2	1	1	0	0	1	1	3.5	44.424	0	0	3553800	4535400	0	0	0	4172700
P30040;F8VY02;F8W1G0	Endoplasmic reticulum resident protein 29	ERP29	4	4	0	4	1	0	19.2	28.993	0	36803000	4800600	0	0	38956000	0	0
P26038	Moesin	MSN	6	4	0	6	1	0	11.4	67.819	0	36870000	7940400	0	0	39130000	0	0
P09382	Galectin-1	LGALS1	2	2	0	1	1	1	18.5	14.716	0	3044700	8401400	6855600	0	0	0	6378900
P04899;P04899-4;F5GZL8;B4E2X5;P04899-3;P04899-2;B3KTZ0	Guanine nucleotide-binding protein G(i) subunit alpha-2	GNAI2	2	1	0	2	1	1	7.3	40.45	0	25091000	36767000	5246900	0	26704000	0	0
P01824	Ig heavy chain V-II region WAH		1	1	0	0	1	0	7	14.117	0	0	67288000	0	0	0	36117000	0
P01773	Ig heavy chain V-III region BUR		1	1	0	1	1	1	9.2	12.265	0	12172000	21539000	18744000	0	0	0	17616000
P01768	Ig heavy chain V-III region CAM		1	1	0	1	1	1	15.6	12.622	0	12806000	11803000	23873000	0	0	0	23447000
P01701	Ig lambda chain V-I region NEW		2	1	0	2	1	1	18.9	11.453	0	11883000	0	0	0	12033000	0	0
P01699	Ig lambda chain V-I region VOR		1	1	0	1	1	1	8.1	11.514	0	156130000	459420000	269580000	0	0	0	250500000
O43242;B4DT72	26S proteasome non-ATPase regulatory subunit 3	PSMD3	3	3	0	3	1	0	6.6	60.977	0	5255000	1838900	0	0	5492200	0	0
O00299	Chloride intracellular channel protein 1	CLIC1	3	3	0	3	1	2	15.8	26.922	0	17114000	4785300	2116200	0	18597000	0	0
K7EP65;K7EKS7;K7ELC4;K7EMH1;K7ERI7;P35268;K7EJT5	60S ribosomal protein L22	RPL22	2	2	0	2	1	0	52.1	5.2389	0	21908000	4018000	0	0	22989000	0	0
J3QKY3;B4DYE1;F5H1B7;J9JIE5;Q14494-2;Q14494	Nuclear factor erythroid 2-related factor 1	NFE2L1	1	1	0	0	1	0	1.9	62.792	0	0	65874000	0	0	0	35358000	0
J3KSA1;J3KTA0;Q96LU8;P17022-2;P17022	Zinc finger protein 18	ZNF18	1	1	0	0	1	0	7.7	26.477	0	0	9829800	0	0	0	5276100	0
J3KQL8;Q9BQE5	Apolipoprotein L2	APOL2	4	4	0	3	1	2	9.8	48.929	0	4541300	1320800	576570	0	4775900	0	0
J3KQE0;Q9UH99;Q9UH99-2	SUN domain-containing protein 2	SUN2	1	1	0	1	1	1	1.6	79.085	0	3235500	3174100	1898000	0	3395200	0	0
H0YNI5;H0YLZ6;H0YKI5;H0YLQ8;H0YNV5		LRRC49	1	1	0	0	1	0	14.1	9.3926	0	0	3063400	0	0	0	2758100	0
H0YD16;E9PKD1;J3KN66;Q5JTV8	Torsin-1A-interacting protein 1	TOR1AIP1	1	1	0	1	1	0	6.6	22.231	0	888380	0	0	0	944040	0	0
G5E9R3;M0R0A1;C9J4Z3;Q6P4E4;E9PEL3;M0R2L6;P61513	60S ribosomal protein L37a	RPL37A	1	1	0	1	1	1	15.5	6.5677	0	1557700	5964800	2328800	0	0	0	2389800
F8VZH8;F8W0P6;H7BXE5;F8W059;J3KQI7;Q9UPW8	Protein unc-13 homolog A	UNC13A	1	1	0	0	1	0	0.7	190.06	0	0	67951000	0	0	0	36472000	0
F6U211;S4R435;P46783	40S ribosomal protein S10	RPS10;RPS10-NUDT3	1	1	0	1	1	0	5.2	19.868	0	14895000	5494200	0	0	15941000	0	0
E9PJ42;Q5BJD5-3;Q5BJD5-2;Q5BJD5	Transmembrane protein 41B	TMEM41B	1	1	0	1	1	1	9.7	21.72	0	3399200	1619300	4746100	0	0	0	4380000
E9PDB2;P40926;G3XAL0	Malate dehydrogenase, mitochondrial;Malate dehydrogenase	MDH2	2	2	0	2	1	0	11.5	30.875	0	10560000	1537100	0	0	10889000	0	0
E7EWT1;P39656;U3KQ84	Dolichyl-diphosphooligosaccharide--protein glycosyltransferase 48 kDa subunit	DDOST	2	2	0	1	1	1	5.3	46.576	0	0	7854700	11364000	0	0	0	10560000
E7EUY0;P78527-2;P78527	DNA-dependent protein kinase catalytic subunit	PRKDC	1	1	0	0	1	0	0.5	465.38	0	0	4064200	0	0	0	2181400	0
E7ERL0;J3KPD9;Q32Q12;P22392;P15531;P15531-2;P22392-2;C9K028;F6XY72;E5RHP0;O60361	Nucleoside diphosphate kinase;Nucleoside diphosphate kinase B;Nucleoside diphosphate kinase A;Putative nucleoside diphosphate kinase	NME1;NME2;NME1-NME2;NME2P1	2	2	0	2	1	0	20.9	15.261	0	26265000	10656000	0	0	28367000	0	0
E7EQR4;P15311;P35241-4;P35241;P35241-5	Ezrin;Radixin	EZR;RDX	4	2	0	4	1	0	7.4	65.578	0	9573200	0	0	0	9936800	0	0
E7EQD9;E9PDF6;O43795-2;O43795	Unconventional myosin-Ib	MYO1B	1	1	0	0	1	0	8.3	34.149	0	0	66232000	0	0	0	23019000	0
E7ENX8;Q03519-2;Q03519	Antigen peptide transporter 2	TAP2	2	2	0	1	1	2	4.2	92.998	0	4798200	17772000	32841000	0	0	0	31094000
E5RGX5;Q93045;Q93045-2	Stathmin;Stathmin-2	STMN2	1	1	0	1	1	0	6	19.574	0	8212400	1579900	0	0	8696700	0	0
D6RAW4;B9A067;Q16891-3;Q16891-2;Q16891-4;Q16891	MICOS complex subunit MIC60	IMMT	1	1	0	0	1	0	8.8	15.7	0	0	1777700	0	0	0	1600600	0
C9JZ20;E7ESE2;E9PCW0;C9JW96;P35232;D6RBK0;B4DY47	Prohibitin	PHB	2	2	0	1	1	0	10.9	22.27	0	2536400	10902000	0	0	2568300	0	0
C9JTV4;Q8WYH2;H0Y4Y4;Q9BUP0-2;Q9BUP0;Q96C19	EF-hand domain-containing protein D1;EF-hand domain-containing protein D2	EFHD1;PP1187;EFHD2	1	1	0	1	1	1	13.6	9.0004	0	738510	7004900	3510700	0	0	0	3279900
C9JC03;Q9H4M9;C9JIJ3;C9IZH1;C9J2Z4	EH domain-containing protein 1	EHD1	2	2	0	2	1	1	12	42.737	0	11986000	6122100	4173400	0	12428000	0	0
C9JA28;Q9UNL2;B4E2P2;C9J365	Translocon-associated protein subunit gamma	SSR3	2	2	0	2	1	0	14.4	20.161	0	5159500	5917300	0	0	5773200	0	0
C9J9K3;A6NE09;P08865	40S ribosomal protein SA	RPSA;RPSAP58	3	3	0	2	1	0	14.4	29.505	0	13374000	28225000	0	0	13542000	0	0
C9J7L4;Q8WWT9-3;Q8WWT9-5;F6WI18;Q8WWT9	Solute carrier family 13 member 3	SLC13A3	1	1	0	0	1	0	5.1	45.875	0	0	0	0	0	0	0	0
B7Z9L0;P50991-2;P50991;B7Z2F4	T-complex protein 1 subunit delta	CCT4	3	3	0	2	1	0	7	52.33	0	8038500	0	0	0	8629600	0	0
B7Z3F5;E9PQ79;Q9BYT9	Anoctamin;Anoctamin-3	ANO3	1	1	0	0	1	0	1.4	98.283	0	0	15862000	0	0	0	11115000	0
B0QZ43;E5RHW4;O94905-2;O94905-3;O94905;O75477	Erlin-2;Erlin-1	ERLIN1;ERLIN2	1	1	0	0	1	0	4.4	31.077	0	0	5244000	0	0	0	2814700	0
P14868;Q68CR9;H7BZ35;C9J7S3;C9JLC1;C9JQM9;H7C278	Aspartate--tRNA ligase, cytoplasmic	DARS	6	6	6	2	2	1	13	57.136	34891000	8271400	16092000	9659100	29434000	14176000	17175000	0
P31146;H3BRY3	Coronin-1A;Coronin	CORO1A	8	8	4	7	2	1	15.2	51.026	19453000	72108000	25744000	8941400	26754000	56944000	31607000	0
E9PHH5;Q5QPK2;O60762;Q5QPJ9;H0Y368	Dolichol-phosphate mannosyltransferase subunit 1	DPM1	5	5	4	0	2	2	23.9	28.76	9364900	0	8204900	9878800	0	0	5510900	0
Q5TEJ8;H7C124;Q5TEJ8-6;Q5TEJ8-3;Q5TEJ8-5;Q5TEK2;Q5TEJ8-2	Protein THEMIS2	THEMIS2	4	4	3	1	2	2	9.8	72.048	22398000	1995600	35971000	8306500	24030000	0	21861000	11952000
Q15365;F8VTZ0;H3BND9;J3QT27;E9PFP8;P57721-2;P57721-3;P57721-5;P57721-4;P57721	Poly(rC)-binding protein 1	PCBP1	4	2	3	4	2	2	12.1	37.497	28861000	21567000	5842300	9533300	30321000	22810000	0	0
P60866;P60866-2;E5RIP1;E5RJX2;G3XAN0	40S ribosomal protein S20	RPS20	4	4	3	4	2	3	25.2	13.373	41207000	33224000	45618000	26142000	37239000	38832000	42365000	23207000
P23381;P23381-2;H0YJP3;G3V3X0;G3V3P2;G3V227;G3V2Y7;G3V277;G3V5H5;P78534;G3V4A3;G3V4Q0;G3V2F2;G3V3R3;G3V4S4;G3V313;G3V339;G3V2C0;G3V4C7;G3V4N8;G3V4N0;G3V5W1;G3V3S7;G3V423;G3V5U1;G3V456;G3V3H8;G3V3Y5	Tryptophan--tRNA ligase, cytoplasmic;T1-TrpRS;T2-TrpRS	WARS	6	6	3	6	2	0	18.5	53.165	27278000	59044000	3790500	0	60933000	32297000	0	0
P18669;P15259;Q8N0Y7	Phosphoglycerate mutase 1;Phosphoglycerate mutase 2	PGAM1;PGAM2	5	5	3	5	2	0	18.5	28.804	7689000	30186000	13430000	0	14526000	21120000	12273000	0
P04211	Ig lambda chain V region 4A		3	3	3	3	2	2	21.4	12.38	458720000	222360000	583380000	388260000	405610000	217590000	509960000	392780000
P01770	Ig heavy chain V-III region NIE		3	0	3	1	2	2	22.7	12.898	29681000	15591000	40197000	38348000	0	0	0	36326000
P01765;P01774	Ig heavy chain V-III region TIL		3	1	3	3	2	3	33.9	11.612	486630000	176350000	635360000	216620000	355970000	111850000	648230000	122850000
P01598	Ig kappa chain V-I region EU		3	2	3	2	2	2	43.5	11.788	1610300000	1142600000	2311100000	1862200000	1714900000	969800000	1713100000	1333900000
H3BRU6;F8VZX2;B4DXP5;G3V0E8;Q15366-4;Q15366-5;Q15366-6;Q15366-3;Q15366;Q15366-2;F8W0G4;F8VXH9;F8W1G6;B4DLC0;H3BSS4;F8VRH0	Poly(rC)-binding protein 2	PCBP2	4	2	3	4	2	3	14.3	31.6	31973000	32662000	15345000	40448000	36168000	30452000	24983000	30047000
C9JM50;CON__P08727;P08727	Keratin, type I cytoskeletal 19	KRT19	4	1	3	2	2	4	13.8	20.843	73814000	0	0	56360000	0	0	0	48265000
B3KSQ1;Q9NZ01;M0QXM3;M0R3C3	Very-long-chain enoyl-CoA reductase	TECR	3	3	3	1	2	2	8.7	37.467	10206000	3670800	18800000	14485000	12217000	0	14006000	13739000
Q06830	Peroxiredoxin-1	PRDX1	4	3	2	4	2	2	25.1	22.11	19789000	57411000	30022000	15481000	25459000	43025000	27435000	24210000
Q00610-2;Q00610;J3KS13	Clathrin heavy chain 1	CLTC	3	3	2	1	2	0	2.7	187.89	5239300	0	11334000	0	7104100	0	5722400	0
P83593	Ig kappa chain V-IV region STH		4	2	2	1	2	3	33	12.06	0	0	0	4399300	0	0	0	3767500
P62263;H0YB22;E5RH77	40S ribosomal protein S14	RPS14	7	7	2	6	2	2	35.1	16.273	12789000	86998000	86531000	21012000	34535000	73236000	0	0
P61160;F5H6T1;P61160-2	Actin-related protein 2	ACTR2	6	6	2	5	2	3	18.8	44.76	32975000	76920000	28225000	66350000	39545000	55117000	44610000	59208000
P61006	Ras-related protein Rab-8A	RAB8A	3	2	2	2	2	3	12.6	23.668	466860	2591900	5932600	10687000	0	4967100	6834900	4058700
P24539;Q5QNZ2	ATP synthase F(0) complex subunit B1, mitochondrial	ATP5F1	4	4	2	2	2	1	19.5	28.908	13385000	6473600	9218000	5706200	10507000	0	10047000	0
P09211;A8MX94	Glutathione S-transferase P	GSTP1	2	2	2	2	2	0	14.8	23.356	11519000	31020000	41238000	0	21008000	27909000	24102000	0
P06331;P01825	Ig heavy chain V-II region ARH-77;Ig heavy chain V-II region NEWM		2	2	2	1	2	1	17.1	16.228	60013000	32750000	250910000	84338000	107340000	0	133890000	0
P06311	Ig kappa chain V-III region IARC/BL41		2	2	2	2	2	2	24.2	14.07	42051000	57530000	87425000	79073000	49246000	56928000	51190000	64644000
P01776	Ig heavy chain V-III region WAS		2	1	2	2	2	2	23.9	12.847	90654000	48426000	94707000	174290000	0	0	0	161780000
P01767	Ig heavy chain V-III region BUT		2	1	2	2	2	2	26.1	11.906	121390000	36131000	349180000	58503000	80392000	28407000	241120000	50320000
P01743	Ig heavy chain V-I region HG3		2	2	2	2	2	2	22.2	12.946	121710000	127650000	202060000	198200000	112280000	144220000	136170000	189710000
P01714	Ig lambda chain V-III region SH		2	2	2	2	2	2	25	11.392	202150000	654250000	420600000	545780000	245720000	649420000	320200000	483750000
P01619	Ig kappa chain V-III region B6		2	1	2	0	2	1	21.3	11.12	7071200	0	42784000	26492000	0	0	0	19230000
P01613	Ig kappa chain V-I region Ni		2	2	2	2	2	2	30.4	11.745	829080000	561450000	1034000000	764800000	793950000	384050000	867360000	747760000
P01612	Ig kappa chain V-I region Mev		2	2	2	2	2	2	31.2	11.87	47232000	87533000	120130000	39261000	59170000	88231000	68345000	40984000
P01611	Ig kappa chain V-I region Wes		2	2	2	2	2	2	31.5	11.608	360690000	232100000	631740000	150990000	333760000	195990000	354150000	100470000
P01609	Ig kappa chain V-I region Scw		3	2	2	2	2	2	42.6	11.764	16665000	0	6351300	4111000	0	0	4549600	0
P01607	Ig kappa chain V-I region Rei		3	2	2	3	2	2	29.6	11.902	3681900	6060000	13674000	4212100	0	0	9126100	0
P01597	Ig kappa chain V-I region DEE		3	3	2	3	2	2	13	11.418	420760000	135410000	429170000	614500000	438880000	155100000	298890000	514430000
P01596	Ig kappa chain V-I region CAR		2	1	2	2	2	2	33.6	11.346	52837000	22636000	42236000	51160000	58975000	0	0	47885000
P01594	Ig kappa chain V-I region AU		2	1	2	2	2	2	31.5	11.939	162030000	10607000	256150000	30884000	145610000	0	181850000	0
O15145;C9JZD1;F8VR50	Actin-related protein 2/3 complex subunit 3	ARPC3	5	5	2	5	2	3	29.8	20.546	15857000	77106000	29732000	78060000	24705000	31697000	29141000	74081000
O15143;C9JBJ7;C9K057;C9J4Z7;C9JEY1;C9JQM8;C9JFG9;C9J6C8;C9JTT6	Actin-related protein 2/3 complex subunit 1B	ARPC1B	8	8	2	6	2	6	23.4	40.949	7422400	86301000	34037000	81603000	34235000	55062000	38302000	67568000
G3V576;G3V4W0;B4DY08;G3V4C1;G3V2Q1;P07910-3;P07910-2;P07910;G3V5V7;G3V2D6;O60812;G3V2H6;G3V4M8;G3V5X6;G3V3K6;G3V251;B4DSU6;G3V555;G3V575;P07910-4	Heterogeneous nuclear ribonucleoproteins C1/C2;Heterogeneous nuclear ribonucleoprotein C-like 1	HNRNPC;HNRNPCL1	3	3	2	3	2	1	10	25.256	15159000	16874000	12571000	3030500	13864000	17449000	10216000	0
F8W6I7;P09651-3;P09651-2;P09651;H0YH80;Q32P51;F8VTQ5;F8W646;F8VZ49;F8VYN5	Heterogeneous nuclear ribonucleoprotein A1;Heterogeneous nuclear ribonucleoprotein A1, N-terminally processed;Heterogeneous nuclear ribonucleoprotein A1-like 2	HNRNPA1;HNRNPA1L2	6	6	2	4	2	1	24.1	33.155	3413500	28629000	4221000	1023700	0	30991000	0	0
D6RAA6;P57088;H0Y8N0	Transmembrane protein 33	TMEM33	2	2	2	1	2	1	9	25.223	14458000	4050300	18230000	3734000	16954000	0	12237000	0
C9JUG7;F8W9N7;B4DG50;P47755	F-actin-capping protein subunit alpha-2	CAPZA2	2	1	2	2	2	2	19.2	16.698	6177300	18301000	4814900	18369000	0	0	0	17253000
U3KQK0;B4DR52;Q99880;Q99879;Q99877;Q93079;Q5QNW6;Q16778;P62807;P58876;P57053;P33778;P23527;P06899;O60814;Q5QNW6-2;Q8N257;Q96A08	Histone H2B;Histone H2B type 1-L;Histone H2B type 1-M;Histone H2B type 1-N;Histone H2B type 1-H;Histone H2B type 2-F;Histone H2B type 2-E;Histone H2B type 1-C/E/F/G/I;Histone H2B type 1-D;Histone H2B type F-S;Histone H2B type 1-B;Histone H2B type 1-O;Histone H2B type 1-J;Histone H2B type 1-K;Histone H2B type 3-B;Histone H2B type 1-A	HIST1H2BN;HIST1H2BL;HIST1H2BM;HIST1H2BH;HIST2H2BF;HIST2H2BE;HIST1H2BC;HIST1H2BD;H2BFS;HIST1H2BB;HIST1H2BO;HIST1H2BJ;HIST1H2BK;HIST3H2BB;HIST1H2BA	4	4	1	4	2	0	25.3	18.804	6752100	57261000	19019000	0	0	46106000	32220000	0
P33241;P33241-3;P33241-2;E7EMG9;E9PBD8;C9JU59;C9JKF7;C9J9B9;C9JNQ1;C9JDV1	Lymphocyte-specific protein 1	LSP1	13	13	1	12	2	7	66.4	37.191	3753800	225030000	20727000	96908000	0	211430000	0	116740000
P24844;P24844-2;J3KTJ1	Myosin regulatory light polypeptide 9	MYL9;MYL12A	5	1	1	5	2	2	33.7	19.827	0	3474900	0	0	0	3888200	0	0
P15814	Immunoglobulin lambda-like polypeptide 1	IGLL1	2	1	1	1	2	1	10.8	22.963	12988000	20323000	68457000	50026000	0	0	0	46526000
P06887	Ig lambda chain V-I region MEM		2	1	1	1	2	1	14.3	11.661	48180000	20974000	54238000	21970000	0	0	33206000	0
P04431	Ig kappa chain V-I region Walker		3	3	1	2	2	2	16.3	14.069	148970000	202530000	200990000	421370000	200110000	235310000	138850000	350940000
P01877	Ig alpha-2 chain C region	IGHA2	6	1	1	3	2	2	19.1	36.526	0	7285800	0	0	0	7720000	0	0
P01708	Ig lambda chain V-II region BUR		2	1	1	1	2	1	16.5	11.506	70310000	131610000	13207000	351770000	140000000	136950000	0	261380000
P01603	Ig kappa chain V-I region Ka		2	1	1	1	2	1	21.3	11.285	0	0	102950000	0	0	0	55259000	0
O14980;C9JF49;C9IYM2;H7BZC5;F8WF71;C9IZS4;C9JQ02;C9JV99;C9J673;C9JKM9	Exportin-1	XPO1	3	3	1	1	2	0	2.8	123.38	4039200	1305000	14409000	0	0	0	9838300	0
K7EJQ7;Q9BY50	Signal peptidase complex catalytic subunit SEC11C	SEC11C	3	3	1	2	2	1	18	18.095	19271000	8981500	46190000	22147000	0	9817200	0	0
G8JLH9;K7ENL3;P40763-2;P40763	Signal transducer and activator of transcription;Signal transducer and activator of transcription 3	STAT3	2	2	1	1	2	1	6.5	76.138	0	4812100	9032100	4833700	0	0	6203300	0
F8WAM2;Q99832-3;Q99832;F5GZK5;Q99832-4	T-complex protein 1 subunit eta	CCT7	2	2	1	1	2	1	19.4	10.494	5155500	2342100	2967400	4993600	0	0	0	4662400
E7EX29;P63104;E5RGE1;E5RIR4;E9PD24;E7EVZ2;B7Z2E6;H0YB80;E7ESK7;B0AZS6;P63104-2	14-3-3 protein zeta/delta	YWHAZ	4	4	1	4	2	1	26	28.036	1248700	38254000	11177000	2478300	0	25273000	21951000	0
B4E2W0;P55084;C9JEY0;C9JE81;B5MD38;F5GZQ3	Trifunctional enzyme subunit beta, mitochondrial;3-ketoacyl-CoA thiolase	HADHB	2	2	1	1	2	0	4	48.879	3957400	2935000	16642000	0	0	0	10157000	0
Q8WU39;Q8WU39-3	Marginal zone B- and B1-cell-specific protein	MZB1	4	4	0	4	2	0	31.2	20.694	0	137290000	45531000	0	0	131610000	44932000	0
Q5T7C4;Q5T7C6;P09429;Q5T7C0;B2RPK0;P23497	High mobility group protein B1	HMGB1	5	5	0	5	2	1	35.4	18.311	0	61085000	9385200	495290	0	47753000	22803000	0
P60842;J3QKZ9;J3QLN6;J3KS25;J3QR64;J3KTB5;J3QL43;J3QS69;J3KT12;E7EQG2;P60842-2;Q14240;Q14240-2;J3KT04;J3KS93;E7EMV8;J3KSN7;B4E102;J3QQP0;E9PBH4;F8WE11;I3L3H2;J3KSZ0;Q9NZE6;P38919	Eukaryotic initiation factor 4A-I;Eukaryotic initiation factor 4A-II	EIF4A1;EIF4A2	5	5	0	4	2	1	17	46.153	0	37454000	24949000	8698700	0	40774000	0	0
P21796;C9JI87	Voltage-dependent anion-selective channel protein 1	VDAC1	2	2	0	0	2	0	7.4	30.772	0	0	15332000	0	0	0	9468400	0
P13796;B4DUA0	Plastin-2	LCP1	6	6	0	5	2	0	15.9	70.288	0	59627000	16213000	0	0	63695000	0	0
F8WCJ1;C9J7B5;C9J4W5;I3L397;I3L504;Q9GZV4;Q6IS14;P63241;P63241-2	Eukaryotic translation initiation factor 5A-2;Eukaryotic translation initiation factor 5A-1-like;Eukaryotic translation initiation factor 5A-1	EIF5A2;EIF5A;EIF5AL1	3	3	0	3	2	0	35.2	11.687	0	21416000	12902000	0	0	22525000	0	0
F5H740;Q9Y277;Q9Y277-2	Voltage-dependent anion-selective channel protein 3	VDAC3	2	2	0	0	2	2	10.9	30.757	0	0	28488000	19481000	0	0	15970000	19313000
B4DUC5;P55060-4;P55060-3;P55060	Exportin-2	CSE1L	2	2	0	0	2	0	2.3	85.472	0	0	1156900	0	0	0	1041700	0
P05161	Ubiquitin-like protein ISG15	ISG15	8	8	8	5	3	4	60	17.887	6156100000	2217700000	115090000	85905000	6857500000	2224400000	130660000	129050000
H3BQN4;J3KPS3;P04075;H3BUH7;H3BMQ8;H3BR04;P04075-2;H3BPS8;H3BU78;H3BR68	Fructose-bisphosphate aldolase A	ALDOA	9	9	7	8	3	1	26.9	39.34	79726000	150210000	22231000	1592900	106450000	116070000	37980000	0
P53007;B4DP62	Tricarboxylate transport protein, mitochondrial	SLC25A1	6	6	6	1	3	2	28	34.012	35546000	4877700	53456000	13583000	33003000	0	35373000	22682000
E9PN17;O75964	ATP synthase subunit g, mitochondrial	ATP5L	6	6	5	2	3	3	64.5	8.4518	64997000	14949000	99746000	52052000	68682000	38454000	48711000	51553000
Q9Y3Z3-4;Q9Y3Z3;Q9Y3Z3-3;Q9Y3Z3-2;A6NDZ3	Deoxynucleoside triphosphate triphosphohydrolase SAMHD1	SAMHD1	7	7	4	4	3	5	12.5	68.121	19293000	20728000	33426000	29947000	20520000	18970000	27178000	25758000
P62829;C9JD32;J3KT29;B9ZVP7;J3KTJ3;J3QQT9	60S ribosomal protein L23	RPL23	6	6	4	5	3	4	46.4	14.865	52788000	51146000	91681000	76282000	56848000	74449000	54092000	62448000
P60174-1;P60174;P60174-4;U3KPZ0;U3KQF3;U3KPS5	Triosephosphate isomerase	TPI1	7	7	4	6	3	1	30.9	26.669	18383000	53371000	54220000	3417900	28148000	46314000	41197000	0
P33993;P33993-2;P33993-3;C9J8M6	DNA replication licensing factor MCM7	MCM7	6	6	4	3	3	1	11.3	81.307	41448000	15707000	37051000	24459000	43871000	0	28225000	0
P23083	Ig heavy chain V-I region V35		4	4	4	3	3	3	45.3	13.009	406890000	136170000	380090000	406940000	354480000	54166000	503660000	310330000
P07900;P07900-2;Q86U12;G3V2J8;Q14568;Q58FG0;Q58FF6	Heat shock protein HSP 90-alpha	HSP90AA1	9	4	4	8	3	3	11.7	84.659	992200	11244000	24694000	3026100	0	14039000	15346000	0
P07195;A8MW50;F5H793;C9J7H8	L-lactate dehydrogenase B chain;L-lactate dehydrogenase	LDHB	6	5	4	4	3	0	21	36.638	20114000	37279000	8052300	0	18841000	0	7271300	0
P01766;P01777	Ig heavy chain V-III region BRO		4	1	4	2	3	3	37.5	13.227	2182200000	2170400000	3827400000	2978900000	2286300000	2246900000	2437900000	2383700000
B5MDF5;P62826;J3KQE5;F5H018;H0YFC6;B4DV51	GTP-binding nuclear protein Ran	RAN	6	6	4	6	3	1	23.6	26.224	35685000	77579000	39044000	10393000	39898000	34773000	73526000	0
Q9BS26	Endoplasmic reticulum resident protein 44	ERP44	4	4	3	1	3	2	10.6	46.971	3640200	1793100	18127000	8244300	4920600	0	13157000	0
Q13162;H7C3T4;A6NJJ0;A6NG45	Peroxiredoxin-4	PRDX4	4	3	3	2	3	1	15.9	30.54	7071800	2783400	13239000	0	8069100	0	0	0
P52272-2;P52272;M0R2I7;M0QZM1;M0QY96;M0R019;M0QYL3;M0R0Y6;M0QYQ7;M0R0N3;M0R2T0	Heterogeneous nuclear ribonucleoprotein M	HNRNPM	10	10	3	8	3	4	16.4	73.62	23770000	76029000	23214000	37799000	43243000	64562000	19985000	29859000
P23528;G3V1A4;E9PP50;E9PK25;E9PQB7;E9PLJ3;E9PS23;Q9Y281-3;Q9Y281	Cofilin-1	CFL1	7	7	3	5	3	2	68.7	18.502	33352000	292490000	75709000	80531000	74916000	263530000	87917000	56908000
P01764	Ig heavy chain V-III region VH26		3	2	3	3	3	3	22.2	12.582	1942400000	1356100000	4052500000	3230900000	2013500000	1434300000	1774800000	2642100000
P01763	Ig heavy chain V-III region WEA		3	2	3	3	3	3	36	12.141	367610000	279180000	519410000	268510000	264810000	234640000	219470000	196500000
P01719;P01720	Ig lambda chain V-V region DEL		3	3	3	3	3	3	38.9	11.342	425030000	283210000	476930000	376740000	404560000	234380000	253940000	325150000
P01702;P06316;P06888	Ig lambda chain V-I region NIG-64;Ig lambda chain V-I region BL2		4	3	3	4	3	4	14.4	11.453	222970000	660240000	616710000	882430000	421190000	431570000	444210000	828350000
P01624;H7C1X1	Ig kappa chain V-III region POM		3	1	3	3	3	3	31.2	11.922	34165000	51971000	73900000	49185000	0	52107000	54524000	55882000
P01610	Ig kappa chain V-I region WEA		3	2	3	3	3	3	31.5	11.84	243260000	152210000	487540000	219890000	271080000	165770000	293160000	237190000
P01593;P80362;P01608;P01600;P01599	Ig kappa chain V-I region AG		4	2	3	4	3	2	27.8	11.992	1454400000	1546300000	3691700000	1334200000	1620300000	1303600000	2196000000	986170000
P01591;D6RD17;D6RHJ6;C9JA05	Immunoglobulin J chain	IGJ	5	5	3	5	3	2	34	18.098	8359500	39071000	29889000	4590900	23450000	21400000	27760000	0
J3KT73;J3QL01;P63173;J3KSP2	60S ribosomal protein L38	RPL38	3	3	3	2	3	2	39.1	7.5649	84679000	182220000	125360000	129680000	140070000	134090000	94862000	133440000
H7BZJ3		PDIA3	6	1	3	5	3	1	51.2	13.519	0	9196000	0	0	0	10290000	0	0
F5GZS6;J3KPF3;P08195-2;P08195-3;P08195;P08195-4;H0YFS2;F5H0E2;H0YFX4;F5H867	4F2 cell-surface antigen heavy chain	SLC3A2	4	4	3	2	3	1	9.2	64.872	12539000	8790400	18703000	2483900	0	10794000	12496000	0
E9PCY7;G8JLB6;P31943;D6RIU0;D6RBM0;H0YB39;P55795;E5RGH4;E7EQJ0;D6RAM1;E5RGV0;F5GZT4;D6R9T0;D6RFM3;D6RIT2;E7EN40;D6RDU3;D6RJ04;D6RIH9;H0YBG7;H0YBD7;P52597;D6RF17;D6RDL0;H0YAQ2	Heterogeneous nuclear ribonucleoprotein H;Heterogeneous nuclear ribonucleoprotein H, N-terminally processed;Heterogeneous nuclear ribonucleoprotein H2;Heterogeneous nuclear ribonucleoprotein H2, N-terminally processed	HNRNPH1;HNRNPH2	5	5	3	4	3	3	16.1	47.087	14759000	45886000	27580000	23140000	29812000	24190000	25120000	23192000
D6RGK8;D6R909;D6RAU2;E9PD14;D6RBD0;D6RFZ9;D6RHH4;D6RAC2;D6REE5;P63244;D6RFX4;D6R9Z1;D6R9L0;D6RDI0;D6RHJ5;J3KPE3	Guanine nucleotide-binding protein subunit beta-2-like 1;Guanine nucleotide-binding protein subunit beta-2-like 1, N-terminally processed	GNB2L1	3	3	3	2	3	1	52.1	8.1444	34122000	8055400	42865000	0	32021000	16968000	27031000	0
C9JPM4;P18085;C9JAK5;C9J1Z8;P84085;F5H1V1;F5H6T5;F8WDB3;U3KQF2	ADP-ribosylation factor 4;ADP-ribosylation factor 5	ARF4;ARF5	5	2	3	4	3	5	46.5	14.553	76083000	42846000	74281000	97441000	76228000	45167000	59419000	85611000
Q01813;Q01813-2;Q5VSR5;Q5VSR6;B1APP6;P08237-2;P08237;P08237-3	ATP-dependent 6-phosphofructokinase, platelet type	PFKP	5	3	2	1	3	0	8.4	85.595	10686000	4310600	5980400	0	0	0	3209900	0
P11586;F5H2F4;G3V3L6	C-1-tetrahydrofolate synthase, cytoplasmic;Methylenetetrahydrofolate dehydrogenase;Methenyltetrahydrofolate cyclohydrolase;Formyltetrahydrofolate synthetase;C-1-tetrahydrofolate synthase, cytoplasmic, N-terminally processed	MTHFD1	4	4	2	2	3	2	4.5	101.56	5407300	3992500	11516000	10302000	7966900	0	8043400	8732300
P04208;CON__Q1RMN8;P01710	Ig lambda chain V-I region WAH		3	1	2	2	3	2	22	11.725	19520000	45225000	123290000	120760000	0	0	55676000	127780000
P01700;P01709;P01707	Ig lambda chain V-I region HA;Ig lambda chain V-II region MGC;Ig lambda chain V-II region TRO		4	0	2	3	3	2	23.2	11.896	905580000	1008900000	878230000	1584700000	904810000	868920000	841440000	1175400000
P01614	Ig kappa chain V-II region Cum		4	1	2	3	3	3	39.1	12.676	0	9677000	0	8445900	0	0	0	7232800
P01605;P04434	Ig kappa chain V-I region Lay		3	2	2	2	3	2	31.5	11.834	57531000	26913000	114280000	53857000	39014000	23130000	45248000	44412000
O15144;H7C3F9;C9JTV5;G5E9J0	Actin-related protein 2/3 complex subunit 2	ARPC2	7	7	2	5	3	5	21.3	34.333	9030100	40047000	19206000	58495000	0	32794000	33044000	41528000
J3QS39;J3QTR3;F5H6Q2;F5GYU3;F5H2Z3;F5H265;B4DV12;F5H388;F5H747;F5GXK7;J3QKN0;Q96C32;F5H041;P62987;P62979;P0CG47;P0CG48;M0R1V7;J3QSA3;F5GZ39;M0R1M6;M0R2S1;J3QLP7;J3QRK5;K7EMA8;J3KSM4	Ubiquitin-60S ribosomal protein L40;Ubiquitin;60S ribosomal protein L40;Ubiquitin-40S ribosomal protein S27a;Ubiquitin;40S ribosomal protein S27a;Polyubiquitin-B;Ubiquitin;Polyubiquitin-C;Ubiquitin	UBB;RPS27A;UBC;UBA52;UBBP4	5	5	2	4	3	1	62.4	10.469	106260000	46155000	131270000	15153000	100300000	73475000	83416000	0
B4DL14;P36542-2;P36542	ATP synthase subunit gamma;ATP synthase subunit gamma, mitochondrial	ATP5C1	3	3	2	1	3	1	13.2	27.512	22815000	7427900	23297000	12802000	0	0	20976000	0
P17858;P17858-2	ATP-dependent 6-phosphofructokinase, liver type	PFKL	4	2	1	0	3	0	6.9	85.018	418870	0	7630800	0	0	0	4095800	0
P07355;A6NMY6;P07355-2;H0YKS4;H0YMD0;H0YMU9;H0YN42;H0YMM1;H0YNP5;H0YM50;H0YKZ7;H0YLV6;H0YMT9;H0YKX9;H0YMW4;H0YN52;H0YNA0;H0YKL9;H0YN28;H0YL33;H0YLE2;H0YNB8;H0YMD9;H0YKN4;H0YKV8	Annexin A2;Putative annexin A2-like protein;Annexin	ANXA2;ANXA2P2	6	6	1	6	3	1	24.5	38.604	5898700	27358000	23259000	3274300	0	22302000	23844000	0
O43852-9;O43852-5;O43852-2;O43852;O43852-4;O43852-3;O43852-12;O43852-13;O43852-14;O43852-7;O43852-11;O43852-8;O43852-10;O43852-6;H0Y875;O43852-15	Calumenin	CALU	3	3	1	1	3	2	23.4	17.639	2844600	2018900	19862000	5209100	0	0	10713000	6229300
O00148;Q5STU3;F8VQ10;O00148-2;Q13838;Q13838-2;K7EQN7;B1Q2N1;F6WLT2;F6S4E6;F6UN21;F6TRA5;B4DP52;K7ENP6;F6QWI5;K7EL56;K7EIL8;F6U6E2;K7EN69;F6S2B7;F6SXL5;E7EMX2;K7EN25;F6QYI9;H0Y400;K7EPJ3;F6R6M7;F6UJC5;H0YCC6;B4DIJ6	ATP-dependent RNA helicase DDX39A;Spliceosome RNA helicase DDX39B	DDX39A;DDX39B;DDX39	7	7	1	4	3	1	19	49.129	7393400	23142000	35696000	4336600	0	0	23161000	0
K7EIG7;O94832;J3QRN6;J3KRL0	Unconventional myosin-Id	MYO1D	6	6	1	4	3	5	6.5	106.01	2940400	62731000	21998000	27635000	0	40970000	28349000	38571000
P07737;K7EJ44;I3L3D5;CON__P02584	Profilin-1	PFN1	5	5	0	5	3	0	36.4	15.054	0	81525000	35343000	0	0	56416000	55408000	0
P00338;P00338-3;P00338-4;P00338-5;P00338-2;F5GXY2;F5GXH2;F5GYU2;F5GZQ4;F5H5J4;F5H6W8;F5H8H6;F5GXC7;F5GWW2;F5GXU1;F5H5G7;F5H155;G3XAP5;F5H245;Q6ZMR3;P07864	L-lactate dehydrogenase A chain	LDHA	11	10	9	8	4	0	33.4	36.688	180510000	101600000	59804000	0	175130000	105020000	71667000	0
Q9H9B4;D6RAE9;D6RDG7;S4R2X2;D6RFI0	Sideroflexin-1	SFXN1	6	6	5	3	4	3	23.3	35.619	93190000	24442000	151440000	33584000	80628000	33581000	92519000	52188000
P62701;C9JEH7;P22090;Q8TD47;A6NH36	40S ribosomal protein S4, X isoform;40S ribosomal protein S4, Y isoform 1	RPS4X;RPS4Y1	6	6	5	4	4	4	22.1	29.597	50005000	40401000	61602000	31554000	41291000	47631000	50197000	34933000
P12235;Q9H0C2	ADP/ATP translocase 1	SLC25A4	6	1	5	6	4	5	22.1	33.064	0	5322300	0	0	0	5955300	0	0
P04433	Ig kappa chain V-III region VG		5	4	5	5	4	4	32.2	12.575	2777600000	2588500000	3044200000	3935400000	3052900000	2283700000	2892500000	3540500000
M0R3H0;P62249;M0R210;Q6IPX4;M0R1M5;M0QX76	40S ribosomal protein S16	RPS16	5	5	5	4	4	3	44	11.075	155810000	82010000	61088000	35400000	139900000	92802000	62951000	49456000
I3L3P7;P62244;I3L246;H3BN98;H3BV27;H3BT37;I3L303;H3BVC7	40S ribosomal protein S15a	RPS15A	5	5	5	3	4	4	47	11.477	200070000	57054000	138910000	86440000	158300000	85360000	117460000	88070000
F8WCF6;P59998;P59998-3;F8WDD7;H7C0A3;P59998-2;R4GN08;P59998-4;F8WE39	Actin-related protein 2/3 complex subunit 4	ARPC4-TTLL3;ARPC4	5	5	5	4	4	5	32.6	21.058	48252000	95447000	53388000	85827000	49816000	88207000	40656000	94024000
P62913;P62913-2;Q5VVC9;Q5VVC8	60S ribosomal protein L11	RPL11	6	6	4	6	4	5	32	20.252	139910000	96872000	186580000	117720000	158700000	91049000	132720000	107510000
P62805	Histone H4	HIST1H4A	7	7	4	7	4	1	58.3	11.367	16746000	142120000	71113000	8144700	37970000	121860000	58914000	0
P48047;H7C086;H7C0C1;H7C068	ATP synthase subunit O, mitochondrial	ATP5O	5	5	4	3	4	2	31.5	23.277	39056000	29741000	30157000	26266000	38423000	27865000	26240000	29771000
P29728-2;P29728	2-5-oligoadenylate synthase 2	OAS2	6	6	4	4	4	3	10	78.786	32794000	41648000	44314000	46779000	40808000	39384000	32942000	41869000
P01781;P01782	Ig heavy chain V-III region GAL		4	4	4	4	4	3	40.5	11.771	1565600000	850440000	2489900000	1455100000	1434200000	882200000	1250800000	878820000
P01602	Ig kappa chain V-I region HK102	IGKV1-5	4	4	4	4	4	4	31.6	12.768	2028600000	435620000	2688400000	1515800000	2125900000	794040000	1933700000	1018200000
I3L1P8;Q02978;Q02978-2	Mitochondrial 2-oxoglutarate/malate carrier protein	SLC25A11	5	5	4	3	4	4	20.6	32.182	24045000	13209000	44230000	27839000	37381000	17801000	20981000	23645000
P62277;J3KMX5;E9PS50	40S ribosomal protein S13	RPS13	6	6	3	5	4	2	43.7	17.222	3309600	73845000	28898000	585230	17922000	60873000	22954000	0
P30508;Q29963;Q07000;P30510;A2AEA2;Q29960-2;P30501;Q29865;Q29960;P10321;Q95604;P30505;P30499;P04222;A2BF26;Q9TNN7	HLA class I histocompatibility antigen, Cw-12 alpha chain;HLA class I histocompatibility antigen, Cw-6 alpha chain;HLA class I histocompatibility antigen, Cw-15 alpha chain;HLA class I histocompatibility antigen, Cw-14 alpha chain;HLA class I histocompatibility antigen, Cw-16 alpha chain;HLA class I histocompatibility antigen, Cw-2 alpha chain;HLA class I histocompatibility antigen, Cw-18 alpha c…	HLA-C	6	0	3	5	4	5	24	40.885	10095000	22997000	3069700	13514000	0	24300000	0	0
P17066;P48741	Heat shock 70 kDa protein 6	HSPA6	5	1	3	4	4	3	7.2	71.027	471910000	456890000	792270000	679670000	0	0	0	626350000
P06310	Ig kappa chain V-II region RPMI 6410		6	5	3	5	4	5	37.6	14.707	1865800000	1220000000	2707800000	2125300000	2031900000	1522000000	1696800000	1887500000
P04207	Ig kappa chain V-III region CLL		4	2	3	4	4	4	36.4	14.275	1309800000	1075400000	2948000000	3788000000	1989400000	1183900000	2438200000	1945800000
P01617	Ig kappa chain V-II region TEW		4	1	3	3	4	3	38.9	12.059	838410000	538590000	670300000	807790000	760390000	600800000	623570000	697280000
F2Z2U8;G8JLL9;Q7Z406;Q7Z406-6;Q7Z406-2;Q7Z406-5;Q7Z406-4;M0QY43	Myosin-14	MYH14	10	1	3	9	4	8	4.7	231.21	0	28744000	0	0	0	32162000	0	0
B3KR64;O75746	Calcium-binding mitochondrial carrier protein Aralar1	SLC25A12	6	5	3	2	4	2	13.1	62.72	10651000	11373000	33861000	4144200	17644000	14407000	13654000	0
P52907	F-actin-capping protein subunit alpha-1	CAPZA1	6	5	2	4	4	5	34.3	32.922	93455000	256220000	145450000	227260000	147270000	218450000	110320000	214800000
Q14739;C9JXK0	Lamin-B receptor	LBR	4	4	1	1	4	3	6.3	70.702	11429000	8226300	6893700	3997500	0	0	2981600	4816400
P06733;K7EM90;P06733-2;F5H1C3;E5RI09;E5RG95;K7EPM1;K7EKN2;E5RGZ4;F5H0C8;P13929-3;B7Z2X9;P13929-2;P13929;P09104	Alpha-enolase;Enolase	ENO1	13	13	11	10	5	1	39.2	47.168	298310000	227860000	204390000	0	317450000	225840000	158600000	0
P38646;D6RJI2;D6RA73;H0YBG6	Stress-70 protein, mitochondrial	HSPA9	12	12	8	9	5	5	21.8	73.68	69467000	86366000	27957000	26995000	60426000	59631000	52876000	43666000
P49411;H3BNU3	Elongation factor Tu, mitochondrial	TUFM	9	9	7	8	5	8	27.2	49.541	101550000	139250000	99273000	147920000	108750000	115030000	98383000	136390000
P04220	Ig mu heavy chain disease protein		15	2	7	13	5	10	51.9	43.057	0	42836000	0	10571000	0	46487000	0	0
P13639	Elongation factor 2	EEF2	17	17	6	15	5	10	24.6	95.337	120620000	227580000	115410000	219500000	176970000	206540000	110190000	154450000
P01625	Ig kappa chain V-IV region Len		6	2	6	5	5	5	47.4	12.64	2389000000	2493200000	5099500000	2654700000	2266800000	2747100000	2624300000	2753700000
P01621	Ig kappa chain V-III region NG9		6	3	6	4	5	4	54	10.729	20085000	1120800000	1747800000	3682100000	0	660510000	1993800000	0
F8W1R7;J3KND3;G8JLA2;G3V1V0;B7Z6Z4;P60660-2;P60660;F8VPF3;G3V1Y7;F8VZU9;F8W180;H0YI43;F8W1I5;P14649;F8VXL3	Myosin light polypeptide 6	PDE6H;MYL6	8	8	6	7	5	7	54.5	16.29	628830000	1331100000	696940000	1502000000	605830000	1479600000	456300000	1407900000
B1AH77;B1AH80;P15153;B1AH78;P63000;P63000-2;J3KSC4;J3QLK0;P60763	Ras-related C3 botulinum toxin substrate 2	RAC2	8	8	6	5	5	6	51.4	16.775	133540000	150840000	320140000	301670000	172890000	154050000	222240000	222870000
Q9NVI7-2;Q9NVI7;H0Y2W2;Q9NVI7-3;Q5T9A4;Q5T9A4-3;Q5SV16;Q5T2N8;Q5T9A4-2;A6NFL3	ATPase family AAA domain-containing protein 3A;ATPase family AAA domain-containing protein 3B	ATAD3A;ATAD3B	10	10	5	2	5	4	17.2	66.217	13266000	8208500	24217000	5540700	15397000	0	14722000	0
Q9HCN8	Stromal cell-derived factor 2-like protein 1	SDF2L1	7	7	5	4	5	4	54.8	23.598	49033000	86004000	107340000	85491000	63343000	64125000	80009000	91281000
P51571;H7C1C6;A6NLM8	Translocon-associated protein subunit delta	SSR4	6	6	5	6	5	5	37	18.998	64618000	72231000	70628000	93326000	67598000	65684000	71893000	86166000
P46977;E9PNQ1;E9PIJ8;E9PN73;E9PI32	Dolichyl-diphosphooligosaccharide--protein glycosyltransferase subunit STT3A	STT3A	6	6	5	3	5	4	7.4	80.529	26577000	11432000	76258000	30492000	27951000	21613000	33884000	30956000
P06314	Ig kappa chain V-IV region B17		5	1	5	3	5	3	26.9	14.966	2694600	0	4191100	0	0	0	3773500	0
P06312;P06313	Ig kappa chain V-IV region;Ig kappa chain V-IV region JI	IGKV4-1	5	0	5	4	5	4	29.8	13.38	221600000	121650000	350400000	546660000	0	0	0	506740000
P01622	Ig kappa chain V-III region Ti		6	1	5	4	5	4	51.4	11.788	19789000	0	23759000	7424700	0	0	14256000	0
O43175;Q5SZU1	D-3-phosphoglycerate dehydrogenase	PHGDH	7	7	5	1	5	4	14.6	56.65	25802000	2437000	34251000	17080000	25400000	0	22728000	17592000
P30457;P30453;P16190;P30450;P18462;P30456;P10316;P01891;B0UXQ0;P30512;P30488;P30487;P30485;P30483;P30481;P30461	HLA class I histocompatibility antigen, A-66 alpha chain;HLA class I histocompatibility antigen, A-34 alpha chain;HLA class I histocompatibility antigen, A-33 alpha chain;HLA class I histocompatibility antigen, A-26 alpha chain;HLA class I histocompatibility antigen, A-25 alpha chain;HLA class I histocompatibility antigen, A-43 alpha chain;HLA class I histocompatibility antigen, A-69 alpha chain;…	HLA-A	8	0	4	8	5	4	30.7	41.081	0	13547000	0	0	0	14358000	0	0
P16189	HLA class I histocompatibility antigen, A-31 alpha chain	HLA-A	8	0	4	8	5	4	31.5	41.003	0	9511400	0	0	0	10643000	0	0
J3QRS3;P19105;O14950	Myosin regulatory light chain 12A;Myosin regulatory light chain 12B	MYL12A;MYL12B	8	4	4	8	5	6	39.5	20.457	89746000	582090000	276630000	492880000	140260000	588840000	179630000	480590000
P01876	Ig alpha-1 chain C region	IGHA1	8	3	3	5	5	4	24.4	37.654	57221000	105860000	125830000	159650000	74175000	121600000	116170000	105350000
B4DXW1;P61158;F5H3P5;Q9P1U1-2;Q9P1U1;Q9P1U1-3;H7C4J1;C9IZN3;Q9C0K3	Actin-related protein 3	ACTR3	11	11	2	10	5	9	32.4	42.003	24775000	114700000	29333000	136490000	31941000	99589000	46793000	120110000
B1AK87;B1AK88;P47756-2;P47756;F6USW4;B1AK85;F6Q0E3	F-actin-capping protein subunit beta	CAPZB	10	10	2	9	5	6	38.5	29.295	11941000	139160000	36922000	180280000	21383000	157940000	37282000	137680000
B0I1T2;B0I1T2-4;B0I1T2-3;F8WEW9;B0I1T2-2	Unconventional myosin-Ig;Minor histocompatibility antigen HA-2	MYO1G	18	18	2	11	5	15	20.8	116.44	14732000	115590000	26830000	158840000	0	107360000	43059000	141850000
P14618;P14618-2;H3BTN5;P14618-3;H3BQ34;H3BT25;H3BUW1;H3BTJ2;Q504U3;H3BU13;H3BN34;H3BQZ3	Pyruvate kinase PKM;Pyruvate kinase	PKM	16	16	13	12	6	2	39.4	57.936	307440000	197560000	104160000	19411000	365920000	219660000	50843000	17491000
P22695;H3BRG4;H3BSJ9;H3BP04;H3BUE4;H3BUI9	Cytochrome b-c1 complex subunit 2, mitochondrial	UQCRC2	11	11	9	6	6	6	28.3	48.442	134330000	43859000	177010000	69178000	112110000	55279000	116830000	96484000
P13667	Protein disulfide-isomerase A4	PDIA4	19	19	9	17	6	5	26.2	72.932	73384000	262270000	233150000	39520000	91289000	224340000	165560000	60992000
B4DR61;P61619;P61619-3;F8W776;Q8TC24;Q9H9S3-2;Q9H9S3-3;Q9H9S3;H7C1Q9;C9JXC6;H7C069;A6NK38;F2Z2C7;A6NIF9;C9JJV4	Protein transport protein Sec61 subunit alpha isoform 1	SEC61A1	9	9	8	6	6	5	24.5	52.949	144260000	79823000	214850000	118480000	120270000	97699000	108430000	130950000
Q9UBS4;H7C2Y5	DnaJ homolog subfamily B member 11	DNAJB11	8	8	6	7	6	5	20.9	40.513	88822000	65643000	214250000	99336000	95903000	89044000	125660000	91353000
P04206	Ig kappa chain V-III region GOL		7	2	6	5	6	5	65.1	11.83	42897000	7313700	59972000	19036000	43649000	0	43001000	16684000
F8VVM2;Q00325-2;Q00325;F8VZL5;F8VWR4;F8VWQ0	Phosphate carrier protein, mitochondrial	SLC25A3	7	7	6	7	6	7	23.5	36.161	155830000	106100000	236710000	174380000	171910000	116090000	162130000	159940000
A0M8Q6	Ig lambda-7 chain C region	IGLC7	11	4	6	9	6	6	91.5	11.303	13354000	62492000	28307000	167720000	19714000	57431000	0	153870000
P30459;P10314	HLA class I histocompatibility antigen, A-74 alpha chain;HLA class I histocompatibility antigen, A-32 alpha chain	HLA-A	8	0	5	7	6	4	31.5	40.89	0	10699000	0	0	0	10833000	0	0
P06576;F8VPV9;H0YH81;F8W079;F8W0P7;H0YI37;F8VQY0	ATP synthase subunit beta, mitochondrial;ATP synthase subunit beta	ATP5B	16	16	12	14	7	3	52	56.559	248790000	300340000	157290000	34941000	238180000	293420000	153720000	55858000
P08238;Q58FF8;Q5T9W8;Q58FF7	Heat shock protein HSP 90-beta	HSP90AB1	15	8	11	14	7	7	22.5	83.263	79508000	173880000	61649000	44298000	83538000	113460000	76310000	68046000
P04406;P04406-2;E7EUT5;O14556	Glyceraldehyde-3-phosphate dehydrogenase	GAPDH	13	13	10	12	7	6	55.5	36.053	869670000	1260200000	535490000	101810000	965570000	1090200000	534690000	179780000
P04844-2;P04844;Q5JYR7;Q5JYR4;Q5JYR3;F2Z3K5	Dolichyl-diphosphooligosaccharide--protein glycosyltransferase subunit 2	RPN2	9	9	8	4	7	6	23.6	67.723	134080000	116450000	252170000	181690000	129700000	147700000	186580000	148030000
Q9BUF5;K7ESQ3;K7EQT3;K7EJ64;K7ERA8;K7EJZ4;K7EL29;K7EN98;K7EPE5	Tubulin beta-6 chain	TUBB6	8	2	7	5	7	6	19.1	49.857	6273300	0	0	0	6273300	0	0	0
P23284	Peptidyl-prolyl cis-trans isomerase B	PPIB	9	9	7	7	7	3	38.4	23.742	101060000	128440000	271550000	20445000	79488000	130310000	191490000	45364000
P01620	Ig kappa chain V-III region SIE		8	2	7	7	7	6	71.6	11.775	356300000	234690000	334830000	427770000	313870000	199820000	230070000	535180000
Q5SRN7;Q5SRN5;P13746;P04439;P13746-2;P30455;P30443;P05534;P01892;P30447;P01893;Q09160;H0Y842;E9PGX5;P30511-2;P30511;P30511-3	HLA class I histocompatibility antigen, A-11 alpha chain;HLA class I histocompatibility antigen, A-3 alpha chain;HLA class I histocompatibility antigen, A-36 alpha chain;HLA class I histocompatibility antigen, A-1 alpha chain;HLA class I histocompatibility antigen, A-24 alpha chain;HLA class I histocompatibility antigen, A-2 alpha chain;HLA class I histocompatibility antigen, A-23 alpha chain;Put…	HLA-A;HLA-H	8	1	6	5	7	4	37.1	34.211	50049000	37433000	98849000	24532000	52088000	42226000	59555000	34054000
P49257	Protein ERGIC-53	LMAN1	9	9	6	6	7	7	25.3	57.548	106990000	126110000	231210000	121880000	150760000	112760000	132740000	107740000
P00558;B7Z7A9;E7ERH5;P07205	Phosphoglycerate kinase 1	PGK1	11	11	6	10	7	1	31.7	44.614	52769000	110700000	81450000	938050	86627000	73518000	75901000	0
G5EA52;P30101	Protein disulfide-isomerase A3	PDIA3	16	11	6	15	7	2	38.8	54.963	12202000	123300000	77393000	6241900	24197000	111990000	55319000	12617000
P04259	Keratin, type II cytoskeletal 6B	KRT6B	12	0	5	11	7	4	17.7	60.066	0	37230000	31375000	0	0	30320000	31026000	0
P12236;I7HJJ0	ADP/ATP translocase 3;ADP/ATP translocase 3, N-terminally processed	SLC25A6	12	6	10	8	8	9	40.9	32.866	91196000	32243000	216320000	109410000	79511000	55397000	127610000	72990000
Q86UY0;Q8NBS9-2;Q8NBS9	Thioredoxin domain-containing protein 5	TXNDC5	11	11	8	11	8	7	28.9	40.369	73805000	295000000	233420000	57899000	110730000	248580000	153770000	94988000
P62269;J3JS69	40S ribosomal protein S18	RPS18	8	8	7	6	8	5	41.4	17.718	139210000	70404000	171570000	49909000	133960000	84624000	115480000	55867000
P01623	Ig kappa chain V-III region WOL		9	0	7	8	8	7	62.4	11.746	2456100000	3053800000	3640200000	2705400000	2149500000	2955700000	2246000000	2444500000
P20591;F8W8T1;P20591-2;H9KVC7;H9KVC9;H9KVD3;H9KVD0;H9KVC4;H9KVC3;B7Z5D3;P20592	Interferon-induced GTP-binding protein Mx1;Interferon-induced GTP-binding protein Mx1, N-terminally processed	MX1	14	14	12	12	9	6	28.4	75.519	270020000	161890000	195710000	114470000	243340000	159600000	171020000	147560000
P18135;P18136	Ig kappa chain V-III region HAH;Ig kappa chain V-III region HIC		9	0	8	8	9	8	51.2	14.073	4350400000	2392900000	6347200000	5477300000	3697800000	2462100000	4702000000	4558900000
P27824;B4DGP8;B4E2T8;H0Y9Q7;D6RB85;D6RDP7;D6RAQ8;D6RAU8;D6RGY2;D6RFL1;H0Y9H1;D6RHJ3;D6RD16	Calnexin	CANX	10	10	7	6	9	3	18.2	67.567	161550000	90214000	278990000	48266000	157560000	107490000	161150000	71412000
P05141	ADP/ATP translocase 2;ADP/ATP translocase 2, N-terminally processed	SLC25A5	15	9	12	12	10	14	55.4	32.852	512780000	1021700000	873540000	1199200000	983590000	561820000	958830000	831410000
Q5VTE0;P68104;Q05639;A6PW80;Q5JR01	Putative elongation factor 1-alpha-like 3;Elongation factor 1-alpha 1;Elongation factor 1-alpha 2	EEF1A1P5;EEF1A1;EEF1A2	13	13	11	11	10	10	36.4	50.184	1009700000	1028500000	1917600000	1253700000	1056800000	1136600000	1130400000	1218900000
P04843;B7Z4L4;F8WF32	Dolichyl-diphosphooligosaccharide--protein glycosyltransferase subunit 1	RPN1	15	15	11	11	10	9	34.1	68.569	103990000	146530000	145560000	61706000	110120000	122420000	104360000	86407000
Q562R1	Beta-actin-like protein 2	ACTBL2	13	1	8	11	10	9	28.2	42.003	749270000	1736600000	2079100000	0	0	0	1414300000	0
P42224;J3KPM9;P42224-2;E7EPD2;D2KFR9;E7ENM1;E9PH66;H7BZB5	Signal transducer and activator of transcription 1-alpha/beta;Signal transducer and activator of transcription	STAT1	18	18	15	13	11	11	28.4	87.334	179960000	125440000	206610000	141350000	176290000	111430000	186210000	133910000
P27797;K7EJB9;K7EL50	Calreticulin	CALR	15	15	11	12	11	10	53.7	48.141	546480000	277770000	969920000	209710000	522900000	346620000	665630000	267450000
P0CG06	Ig lambda-3 chain C regions	IGLC3	15	4	11	15	11	13	89.6	11.237	14551000	250120000	25427000	60103000	19419000	253830000	20329000	60730000
B7Z254;Q15084;F8WA83;B5MCQ5;Q15084-2	Protein disulfide-isomerase A6	PDIA6	13	13	9	12	11	9	39.1	47.837	146040000	222280000	526550000	231410000	198950000	237990000	300550000	232630000
P25705;P25705-2;K7ENP3;K7ERX7;K7EK77;K7EJP1;K7ENJ4;K7EQH4;K7ESA0	ATP synthase subunit alpha, mitochondrial	ATP5A1	19	19	14	15	12	14	39.6	59.75	547660000	488080000	426500000	371180000	554320000	448470000	429250000	372150000
P01871;P01871-2	Ig mu chain C region	IGHM	21	8	13	19	12	17	52.9	49.306	1993000000	2208200000	3171600000	4372400000	2158600000	2543100000	2900300000	3267300000
P10809;E7ESH4;E7EXB4;B7Z712;C9JL25;C9JL19;C9JCQ4;C9J0S9	60 kDa heat shock protein, mitochondrial	HSPD1	18	18	12	17	12	9	37.9	61.054	262610000	387650000	347320000	145710000	300590000	289120000	292480000	198240000
P23396;P23396-2;E9PL09;E9PPU1;F2Z2S8;H0YF32;H0YCJ7;H0YEU2;E9PQ96;E9PJH4;E9PK82;E9PSF4;H0YES8;E9PQX2	40S ribosomal protein S3	RPS3	13	13	11	8	12	9	63.8	26.688	233150000	137350000	387830000	120130000	273430000	141760000	259320000	120500000
A8MUB1;P68366;C9JEV8;C9JQ00;C9JJQ8;C9JDL2	Tubulin alpha-4A chain	TUBA4A	20	4	16	14	13	17	51.7	48.328	45065000	43653000	12202000	36327000	42239000	32745000	33310000	38749000
P01834	Ig kappa chain C region	IGKC	15	15	13	15	13	14	100	11.609	23531000000	22741000000	32767000000	27650000000	23047000000	20981000000	21908000000	21467000000
B9A064;P0CG04	Immunoglobulin lambda-like polypeptide 5;Ig lambda-1 chain C regions	IGLL5;IGLC1	18	7	12	17	13	13	51.4	23.063	4009200000	3606600000	6401100000	5852300000	4229500000	3324900000	4180300000	5070800000
P68363;Q71U36-2;Q71U36;F5H5D3;Q9BQE3;Q13748;F8VVB9;Q13748-2;F8VQQ4;Q6PEY2;F8VRZ4;F8VS66;C9J2C0;Q9NY65-2;Q9NY65;F8VWV9;F8VX09;C9JDS9;F8VRK0;C9K0S6;A6NHL2-2;A6NHL2;F8W0F6;F8VXZ7;Q9H853	Tubulin alpha-1B chain;Tubulin alpha-1A chain;Tubulin alpha-1C chain;Tubulin alpha-3C/D chain;Tubulin alpha-3E chain	TUBA1B;TUBA1A;TUBA1C;TUBA3C;KLK9;TUBA3E	23	7	18	16	14	18	55	50.151	1485100000	1556400000	2287800000	1939800000	1775200000	1500400000	1536200000	1914600000
P0CG05	Ig lambda-2 chain C regions	IGLC2	19	4	14	19	14	16	96.2	11.293	21626000000	26532000000	33072000000	30183000000	21021000000	34407000000	18367000000	26458000000
P04350;M0QYM7;M0R042	Tubulin beta-4A chain	TUBB4A	17	1	14	15	14	14	50.5	49.585	0	6397300	0	0	0	7158100	0	0
E9PKE3;P11142;P11142-2;E9PN89;E9PNE6;E9PLF4;P54652;E9PPY6;E9PQQ4;E9PQK7;E9PK54;A8K7Q2;E9PN25;E9PI65;E9PM13;E9PS65	Heat shock cognate 71 kDa protein	HSPA8	19	14	14	18	16	16	31.9	68.805	195990000	327430000	464070000	277860000	276120000	338530000	258840000	255730000
Q14697;F5H6X6;Q14697-2;E9PKU7;E9PNH1	Neutral alpha-glucosidase AB	GANAB	20	20	12	9	16	7	25.3	106.87	118660000	37618000	263540000	32348000	122530000	61540000	139690000	59816000
P68032;P63267;P62736;P68133;Q5T8M8;A6NL76;F8WB63;B8ZZJ2;C9JFL5;F6UVQ4;F6QUT6	Actin, alpha cardiac muscle 1;Actin, gamma-enteric smooth muscle;Actin, aortic smooth muscle;Actin, alpha skeletal muscle	ACTC1;ACTG2;ACTA2;ACTA1	28	5	16	26	17	21	45.1	42.019	1705300000	3678500000	2509300000	4618000000	1626800000	3772100000	1468800000	4346700000
P01861	Ig gamma-4 chain C region	IGHG4	21	11	19	18	18	16	68.2	35.94	6531600000	1834000000	8970300000	3483600000	6358800000	2359800000	6402200000	3530900000
Q5JP53;P07437;Q5ST81;E9PBJ4;G3V5W4;G3V2R8;G3V3R4;G3V2N6	Tubulin beta chain	TUBB	21	5	20	19	19	20	61.5	47.766	713560000	621740000	681670000	790100000	796370000	709210000	391600000	765440000
P68371;A8K854;M0R2D3;K7ESM5;Q3ZCM7;M0QY85;G3V2A3;F5H0I4;Q5SQY0;I3L2F9;A6NNZ2;M0R0X0;M0QY37;M0QX14;M0QZL7;M0R278;A6NKZ8;CON__ENSEMBL:ENSBTAP00000025008;Q9H4B7;M0R2T4;M0R1I1	Tubulin beta-4B chain	TUBB4B	22	1	19	20	19	19	63.1	49.83	1817600000	1460100000	1986800000	2191400000	1913400000	1408300000	1500500000	1822900000
P35527;CON__P35527;K7EQQ3;CON__P05784	Keratin, type I cytoskeletal 9	KRT9	22	21	19	17	19	8	41.4	62.064	681880000	301660000	1374200000	182710000	703030000	269090000	981600000	192110000
P19474;F5H012;P19474-2;H0YDP8	E3 ubiquitin-protein ligase TRIM21	TRIM21	26	26	18	21	19	20	48.4	54.169	948350000	779240000	2444300000	1735700000	1156600000	739560000	1691100000	1413600000
E9PL22;Q9Y4L1;E9PJ21;B7Z909;J3KTF1;J3QL06;J3QQH7;J3QLE9;J3KSJ2;J3KT27	Hypoxia up-regulated protein 1	HYOU1	27	27	18	17	19	15	42.3	104.78	391440000	144820000	680270000	248040000	367250000	204140000	393980000	291250000
P01859	Ig gamma-2 chain C region	IGHG2	31	14	25	29	20	23	79.4	35.9	15378000000	8401300000	23926000000	12511000000	15368000000	10029000000	13862000000	10250000000
P07237;F5H8J2;H7BZ94;H0Y3Z3;I3L398;I3L312;I3L4M2;I3NI03;I3L3U6;I3L0S0;I3L3P5;I3L1Y5;I3L514	Protein disulfide-isomerase	P4HB	27	27	18	17	22	13	52.6	57.116	491200000	283480000	809800000	278430000	507920000	330360000	524020000	289550000
P35908;CON__P35908;CON__Q9R0H5;CON__Q6NXH9;CON__Q7Z794;Q7Z794;F5H8K9;CON__P19013;P19013;H0YHD9;F8VS61;Q9H552;CON__Q9H552	Keratin, type II cytoskeletal 2 epidermal	KRT2	24	14	17	15	22	19	48	65.432	144620000	117400000	623900000	464600000	188990000	140180000	435090000	367400000
P01860	Ig gamma-3 chain C region	IGHG3	32	13	25	31	23	22	67.1	41.287	27818000000	21150000000	41849000000	33676000000	26122000000	23379000000	28258000000	27603000000
P01857	Ig gamma-1 chain C region	IGHG1	39	19	31	36	30	30	79.7	36.105	88451000000	77658000000	191710000000	129120000000	93448000000	80279000000	92798000000	96271000000
P63261;I3L3I0;I3L1U9;I3L4N8;Q5T8M7;I3L3R2;P63267-2;J3KT65;K7EM38;C9JUM1;Q6S8J3;A5A3E0;P0CG38;Q9BYX7;P0CG39;F8WCH0	Actin, cytoplasmic 2;Actin, cytoplasmic 2, N-terminally processed	ACTG1	46	1	26	42	30	35	91.5	41.792	0	47298000	0	14079000	0	50881000	0	0
P60709;E7EVS6;G5E9R0;C9JZR7;C9JTX5	Actin, cytoplasmic 1;Actin, cytoplasmic 1, N-terminally processed	ACTB	47	2	27	43	31	35	91.5	41.736	9619400000	22619000000	21429000000	28332000000	11614000000	20909000000	14443000000	24486000000
Q63HN8;Q63HN8-4;H3BLU6;J3QTP8;Q63HN8-6;Q63HN8-5;I3L3H9	E3 ubiquitin-protein ligase RNF213	RNF213	110	110	106	38	33	28	25.7	591.4	1895100000	308740000	288910000	213690000	1975000000	338080000	321180000	230180000
P04264;CON__P04264;CON__H-INV:HIT000016045;F8VP67	Keratin, type II cytoskeletal 1	KRT1	41	28	33	29	34	26	59.2	66.038	1303300000	681120000	4322500000	1059500000	1367100000	794130000	2769700000	1040300000
P14625;Q58FF3;H0YIV0;F8W026	Endoplasmin	HSP90B1	45	43	38	38	40	34	52.4	92.468	2787600000	2704300000	5984600000	1782700000	3200400000	2826300000	3605000000	1908600000
P11021	78 kDa glucose-regulated protein	HSPA5	66	65	52	59	49	50	67	72.332	19125000000	15706000000	29285000000	20830000000	20614000000	16020000000	19713000000	19584000000
P35579;P35579-2;Q5BKV1;F8W6L6;P35580;P35580-2;P35580-3;P35580-4;P35749-4;P35749-3;P35749;P35749-2;B1AH99;E7ERA5;REV__S4R3H4;REV__E7EQT4;REV__Q9UKV3-5;REV__Q9UKV3;P12883;P13535;Q9UKX3;Q9Y623;P13533;P12882;P11055;Q9UKX2;A7E2Y1	Myosin-9	MYH9	192	183	81	173	84	152	72.2	226.53	2790200000	16466000000	5164400000	13605000000	3693300000	14741000000	4454600000	13410000000
