# Supplementary material for: Network Analysis Identifies Proinflammatory Plasma Cell Polarization for Secretion of ISG15 in Human Autoimmunity
Source: J Immunol. 2016 Jun 29;197(4):1447–59. doi: 10.4049/jimmunol.1600624 (PMC4974491; doi:10.4049/jimmunol.1600624)
Supplement: Data Supplement [file JI_1600624.zip › manifest.xml]

<?xml version="1.0" encoding="ISO-8859-1"?>
<!DOCTYPE datasupp PUBLIC "-//HIGHWIRE//DTD HighWire Data Supplement Manifest//EN" "http://schema.highwire.org/public/hwx/ds/datasupplement_manifest.dtd">
<datasupp sitecode="jimmunol">
<resource type="doi">10.4049/jimmunol.1600624</resource>
<linktext>Data Supplement</linktext>
<datasupp_id_string>Supplemental</datasupp_id_string>
<title>Data Supplement</title>
<description>
</description>
<file>
<filename>JI_1600624_Supplemental_Table_1.xlsx</filename>
<linktext>Supplemental Table 1 (XLSX)</linktext>
<item_id_string>Supplemental_XLSX1</item_id_string>
<description>
</description>
</file>
<file>
<filename>JI_1600624_Supplemental_Table_2.xlsx</filename>
<linktext>Supplemental Table 2 (XLSX)</linktext>
<item_id_string>Supplemental_XLSX2</item_id_string>
<description>
</description>
</file>
<file>
<filename>JI_1600624_Supplemental_Table_3.xlsx</filename>
<linktext>Supplemental Table 3 (XLSX)</linktext>
<item_id_string>Supplemental_XLSX3</item_id_string>
<description>
</description>
</file>
<file>
<filename>JI_1600624_Supplemental_Table_4.pdf</filename>
<linktext>Supplemental Table 4 (PDF)</linktext>
<item_id_string>Supplemental_PDF4</item_id_string>
<description>
</description>
</file>
<file>
<filename>JI_1600624_Supplemental_Material.pdf</filename>
<linktext>Supplemental Material (PDF)</linktext>
<item_id_string>Supplemental_PDF5</item_id_string>
<description>
</description>
</file>
</datasupp>
